# Supplementary material for: Deciphering the involvement of the Hippo pathway co-regulators, YAP/TAZ in invadopodia formation and matrix degradation
Source: Cell Death Dis. 2023 Apr 25;14(4):290. doi: 10.1038/s41419-023-05769-1 (PMC10130049; doi:10.1038/s41419-023-05769-1)
Supplement: Supplementary file 3 — Supplementary Table S5 [file 41419_2023_5769_MOESM3_ESM.xlsx]

## Sheet: All proteins with ANOVA
Protein IDs	Majority protein IDs	Protein names	Gene names	C_1	C_2	C_3	siC_1	siC_2	siC_3	siT_1	siT_2	siT_3	siY_1	siY_2	siY_3	siY-T_1	siY-T_2	siY-T_3	p-value(category)	stepup(p-value(category))	p-value(siC vs. C)	stepup(p-value(siC vs. C))	log2 Fold-Change (siC vs. C)	p-value(siT vs. siC)	stepup(p-value(siT vs. siC))	log2 Fold-Change (siT vs. siC)	p-value(siY vs. siC)	stepup(p-value(siY vs. siC))	log2 Fold-Change (siY vs. siC)	p-value(siYT vs. siC)	stepup(p-value(siYT vs. siC))	log2 Fold-Change (siYT vs. siC)	F(category)	SS(category)	SS(Error)	F(Error)
Q9NRG9	Q9NRG9	Aladin	AAAS	5.6711e+07	4.2115e+07	4.158e+07	4.4836e+07	3.7894e+07	4.1655e+07	1.7466e+07	3.7034e+07	4.5762e+07	4.0852e+07	3.6145e+07	4.1301e+07	4.0417e+07	3.7457e+07	4.1906e+07	0.417547	0.611311	0.586583	0.904975	-0.162913	0.178858	0.625251	-0.419189	0.810005	0.964236	-0.0715789	0.859704	0.93715	-0.0525882	1.07765	0.543604	1.26108	1
Q86V21	Q86V21	Acetoacetyl-CoA synthetase	AACS	2.2511e+07	2.1066e+07	2.7459e+07	2.5563e+07	2.8288e+07	2.842e+07	3.0964e+07	3.298e+07	3.2457e+07	3.1557e+07	3.314e+07	2.9172e+07	3.6699e+07	3.7754e+07	3.2041e+07	0.00127283	0.0212632	0.0515137	0.671199	0.219438	0.0431083	0.397162	0.229859	0.0846668	0.533789	0.189983	0.00390399	0.0320127	0.370376	10.6094	0.627319	0.147821	1
Q2M2I8	Q2M2I8	AP2-associated protein kinase 1	AAK1	1.4243e+07	1.467e+07	1.4516e+07	1.3678e+07	1.5554e+07	1.5812e+07	1.5845e+07	1.2781e+07	1.4362e+07	1.5223e+07	1.6113e+07	1.3286e+07	1.6563e+07	1.5714e+07	1.5414e+07	0.510872	0.680777	0.592974	0.906593	0.049798	0.455891	0.82669	-0.0699591	0.869015	0.972142	-0.0152605	0.369813	0.58062	0.0847038	0.877401	0.0428225	0.122015	1
Q9H7C9	Q9H7C9	Mth938 domain-containing protein	AAMDC	1.0312e+07	8.2659e+06	1.1381e+07	1.6743e+07	1.314e+07		1.7928e+07	1.3366e+07	1.1986e+07	4.7287e+06	1.4431e+07	1.513e+07	1.9052e+07	1.758e+07	1.8282e+07	0.217188	0.418025	0.224815	0.749609	0.583365	0.893935	0.966696	-0.0613845	0.24761	0.718494	-0.553397	0.515901	0.708587	0.302676	1.77856	1.71033	2.16368	1
Q13685	Q13685	Angio-associated migratory cell protein	AAMP	1.0147e+07	9.51199e+06	9.70431e+06	1.0195e+07	1.0599e+07	1.0933e+07	9.8139e+06	8.42411e+06	1.0034e+07	1.07e+07	1.1912e+07	4.477e+06	9.05649e+06	9.51209e+06	8.05089e+06	0.789648	0.874824	0.71002	0.944323	0.111632	0.572981	0.885594	-0.17003	0.258037	0.72673	-0.349951	0.400639	0.608576	-0.256134	0.421802	0.215467	1.27706	1
Q9Y312	Q9Y312	Protein AAR2 homolog	AAR2	3.958e+07	3.3883e+07	3.0553e+07	2.9602e+07	4.2053e+07	4.3633e+07	2.8661e+07	4.3748e+07	4.3978e+07	3.1786e+07	4.1966e+07	3.6589e+07	2.9662e+07	3.5561e+07	4.5526e+07	0.969809	0.983397	0.566798	0.897638	0.135561	0.975335	0.993834	0.00725292	0.826715	0.965434	-0.0514335	0.801008	0.905858	-0.0592394	0.125635	0.0394841	0.785691	1
P49588	P49588	Alanine--tRNA ligase, cytoplasmic	AARS	1.8992e+08	1.7504e+08	2.0196e+08	2.0079e+08	2.0517e+08	2.0402e+08	2.2817e+08	206680024	238860102	2.36e+08	2.2892e+08	2.1667e+08	2.2523e+08	2.289e+08	2.3493e+08	0.00312899	0.0347961	0.103159	0.671199	0.108023	0.0414919	0.389841	0.140818	0.0245343	0.360917	0.159306	0.0153767	0.0788057	0.17571	8.36419	0.182082	0.054423	1
Q5JTZ9	Q5JTZ9	Alanine--tRNA ligase, mitochondrial	AARS2	2.0741e+07	1.752e+07	1.676e+07	1.8249e+07	1.844e+07	1.5935e+07	1.8033e+07	1.7497e+07	1.8652e+07	1.9404e+07	1.7759e+07	1.8654e+07	1.8657e+07	1.8085e+07	1.7934e+07	0.854684	0.914916	0.458425	0.857181	-0.0612189	0.585434	0.888509	0.0447438	0.297849	0.753841	0.0871777	0.480898	0.68092	0.0581225	0.325426	0.0123037	0.09452	1
Q9BTE6	Q9BTE6	Alanyl-tRNA editing protein Aarsd1	AARSD1	2.0166e+07	1.9091e+07	2.1209e+07	2.1495e+07	2.1615e+07	2.2564e+07	2.442e+07	1.831e+07	2.2492e+07	2.6872e+07	2.3809e+07	2.0423e+07	2.0496e+07	2.0849e+07	2.1972e+07	0.417299	0.611311	0.310963	0.793062	0.120193	0.862704	0.956806	-0.0199835	0.369133	0.795029	0.105919	0.647867	0.804443	-0.0530237	1.07824	0.0820516	0.190244	1
Q9NRN7	Q9NRN7	L-aminoadipate-semialdehyde dehydrogenase-phosphopantetheinyl transferase	AASDHPPT	3.6568e+07	5.7784e+07	3.7197e+07	4.2819e+07	3.0409e+07	9.2922e+07	4.41e+07	8.632e+07	3.8034e+07	3.3496e+07	4.1746e+07	2.9757e+07	3.7863e+07	5.3932e+07	4.0214e+07	0.67618	0.798235	0.636014	0.924125	0.207443	0.843111	0.949724	0.0863354	0.254938	0.723165	-0.513304	0.670328	0.819136	-0.18638	0.592243	0.641891	2.70958	1
Q9UDR5	Q9UDR5	Alpha-aminoadipic semialdehyde synthase, mitochondrial;Lysine ketoglutarate reductase;Saccharopine dehydrogenase	AASS	2.6372e+07	3.3039e+07	2.7244e+07	2.911e+07	3.0903e+07	2.7538e+07	2.9304e+07	2.5005e+07	2.2631e+07	2.587e+07	2.5407e+07	3.1279e+07	2.5607e+07	2.6664e+07	2.5831e+07	0.423157	0.615502	0.86363	0.980599	0.0205271	0.128416	0.554	-0.193023	0.459149	0.841052	-0.0896618	0.190905	0.390671	-0.163383	1.06441	0.0866127	0.203428	1
Q9NY61	Q9NY61	Protein AATF	AATF	3.018e+07	3.1962e+07	2.6848e+07	3.8667e+07	2.8101e+07	2.6249e+07	2.6143e+07	2.6114e+07	2.153e+07	2.7242e+07	2.4708e+07	2.2137e+07	2.251e+07	1.7233e+07	2.0479e+07	0.0203541	0.104071	0.777737	0.959185	0.0464072	0.0743499	0.477206	-0.318797	0.0795896	0.524449	-0.312239	0.00325812	0.0284113	-0.614702	4.78779	0.735624	0.384114	1
Q9NRK6	Q9NRK6	ATP-binding cassette sub-family B member 10, mitochondrial	ABCB10	4.4794e+06	3.973e+06	3.9603e+06	4.466e+06	3.2602e+06	2.8446e+06	3.8031e+06	3.739e+06	3.0816e+06	3.6086e+06	3.7551e+06	4.8942e+06	3.9421e+06	2.6407e+06	2.8221e+06	0.275157	0.483296	0.232284	0.756901	-0.255658	0.895402	0.967379	0.0271116	0.286426	0.749221	0.226398	0.43048	0.638345	-0.165172	1.49637	0.362902	0.606304	1
O75027	O75027	ATP-binding cassette sub-family B member 7, mitochondrial	ABCB7	1.3996e+07	1.3652e+07	1.2154e+07	1.4782e+07	1.3613e+07	1.195e+07	1.4096e+07	1.2881e+07	1.3439e+07	1.6872e+07	1.187e+07	1.3462e+07	1.6229e+07	1.2382e+07	1.2248e+07	0.990453	0.994104	0.910624	0.986708	0.0167673	0.962387	0.98989	0.00703759	0.713474	0.942976	0.0550012	0.940328	0.974305	0.0111807	0.067071	0.00852923	0.317918	1
P33527;O15438	P33527	Multidrug resistance-associated protein 1	ABCC1	3.1714e+07	3.2548e+07	3.5028e+07	3.0523e+07	3.4612e+07	3.0167e+07	2.8787e+07	3.1221e+07	3.2671e+07	2.833e+07	2.8594e+07	3.4378e+07	3.1954e+07	3.1513e+07	3.7381e+07	0.531113	0.694656	0.543075	0.886449	-0.0606861	0.691341	0.921287	-0.0393993	0.516192	0.865632	-0.0648707	0.425727	0.63307	0.08003	0.838633	0.0467497	0.139363	1
P33897	P33897	ATP-binding cassette sub-family D member 1	ABCD1	3.0017e+06	2.574e+06		2.1765e+06		2.7947e+06	2.151e+06	1.5748e+06	2.8345e+06	2.4568e+06	1.8637e+06	2.8046e+06	3.1817e+06	2.7379e+06	3.1386e+06	0.322398	0.528235	0.564456	0.897306	-0.172544	0.436577	0.815379	-0.214595	0.782652	0.956572	-0.0747707	0.302747	0.518683	0.288642	1.38134	0.455368	0.659314	1
P28288	P28288	ATP-binding cassette sub-family D member 3	ABCD3	1.161e+08	1.2268e+08	1.049e+08	1.0219e+08	1.1191e+08	9.4924e+07	1.0469e+08	9.67101e+07	9.789e+07	1.0009e+08	9.93091e+07	115310042	1.1018e+08	1.0314e+08	1.1504e+08	0.219533	0.419694	0.095074	0.671199	-0.153615	0.610782	0.895915	-0.0437812	0.76034	0.954757	0.0261202	0.308632	0.524562	0.0893897	1.73018	0.0720926	0.104169	1
P61221	P61221	ATP-binding cassette sub-family E member 1	ABCE1	2.9631e+08	249690056	2.9073e+08	2.8441e+08	2.831e+08	2.9925e+08	2.8982e+08	2.6273e+08	2.9273e+08	3.1273e+08	3.1793e+08	2.8779e+08	2.8317e+08	2.826e+08	2.7124e+08	0.302469	0.508511	0.442238	0.849119	0.0545707	0.595064	0.891263	-0.0374421	0.253332	0.722087	0.0826753	0.478517	0.6794	-0.0502111	1.40014	0.0390773	0.0697742	1
Q8NE71	Q8NE71	ATP-binding cassette sub-family F member 1	ABCF1	3.7446e+08	3.3099e+08	393559814	3.9781e+08	3.8085e+08	4.4964e+08	4.2177e+08	371779873	393490098	4.1896e+08	3.9934e+08	4.198e+08	3.8562e+08	3.9124e+08	3.6447e+08	0.209183	0.410513	0.064524	0.671199	0.160636	0.551873	0.870898	-0.0476142	0.8532	0.970576	0.0146838	0.212426	0.416825	-0.103014	1.78104	0.0639174	0.0897194	1
Q9UG63	Q9UG63	ATP-binding cassette sub-family F member 2	ABCF2	2.8515e+08	2.3837e+08	2.8079e+08	2.7223e+08	2.8136e+08	2.8618e+08	2.8284e+08	2.7246e+08	2.7726e+08	2.8961e+08	2.8963e+08	2.6981e+08	2.3829e+08	2.3684e+08	2.3002e+08	0.00665454	0.0557537	0.291597	0.788238	0.0665783	0.841192	0.949724	-0.0122979	0.802431	0.962031	0.0153691	0.00179274	0.0200942	-0.251925	6.76448	0.145159	0.0536476	1
Q9NUQ8	Q9NUQ8	ATP-binding cassette sub-family F member 3	ABCF3	4.0266e+07	3.6292e+07	4.4741e+07	3.6747e+07	4.2967e+07	3.2984e+07	4.7597e+07	4.1331e+07	5.019e+07	4.5571e+07	4.4426e+07	4.8051e+07	5.1853e+07	5.0989e+07	4.9757e+07	0.0130357	0.0819736	0.327747	0.793744	-0.109396	0.0160131	0.284887	0.307627	0.0179656	0.324745	0.300487	0.00185365	0.0205794	0.445631	5.52482	0.374704	0.169555	1
Q9NUJ1	Q9NUJ1	Mycophenolic acid acyl-glucuronide esterase, mitochondrial	ABHD10	2.0605e+07	1.7555e+07	1.5262e+07	1.7785e+07	1.7568e+07	1.7706e+07	1.6068e+07	1.596e+07	1.4976e+07	1.5982e+07	1.57e+07	1.6384e+07	1.4562e+07	1.7331e+07	1.6811e+07	0.275859	0.483834	0.991816	0.996347	0.00100953	0.0974435	0.522751	-0.175516	0.167758	0.649721	-0.142783	0.213225	0.416931	-0.127627	1.49377	0.0825965	0.138235	1
Q8NFV4	Q8NFV4	Alpha/beta hydrolase domain-containing protein 11	ABHD11	4.5712e+06	1.0427e+07	4.031e+06	2.353e+06	3.9568e+06			2.9224e+06	3.8211e+06		1.8564e+06	3.4219e+06	1.5636e+06	3.3108e+06		0.257862	0.464744	0.16542	0.711432	-0.919236	0.843862	0.949724	0.131155	0.680551	0.932576	-0.275765	0.531425	0.720801	-0.423391	1.74628	2.84092	2.44026	1
Q8N2K0	Q8N2K0	Monoacylglycerol lipase ABHD12	ABHD12	1.4815e+07	9.8893e+06	1.0876e+07	1.1831e+07	1.2507e+07	1.5083e+07	1.3278e+07	1.1499e+07	1.3179e+07	1.2479e+07	1.2588e+07	1.3319e+07	1.0496e+07	1.2821e+07	1.7953e+07	0.878955	0.929453	0.433763	0.849119	0.16203	0.807099	0.944312	-0.0498153	0.878862	0.97337	-0.0310643	0.851712	0.933412	0.038113	0.28835	0.0682927	0.592099	1
Q96IU4	Q96IU4	Alpha/beta hydrolase domain-containing protein 14B	ABHD14B	2.477e+07	1.9688e+07	2.8584e+07	2.422e+07	2.6072e+07	2.464e+07	3.3816e+07	2.419e+07	2.8858e+07	3.2234e+07	3.1566e+07	2.7588e+07	3.441e+07	3.7058e+07	3.5298e+07	0.0170615	0.0947976	0.719001	0.945307	0.052861	0.190707	0.635248	0.200467	0.075002	0.523459	0.283768	0.00503772	0.0385374	0.51083	5.07214	0.620713	0.305942	1
O95870	O95870	Abhydrolase domain-containing protein 16A	ABHD16A	1.254e+07	9.5909e+06	1.0036e+07	1.3628e+07	9.1681e+06	1.0372e+07	1.1184e+07	1.0604e+07	9.6575e+06	1.1868e+07	9.6813e+06	1.7193e+07	1.3093e+07	1.167e+07	1.6865e+07	0.400808	0.598342	0.88392	0.98456	0.0341734	0.799857	0.94292	-0.0593987	0.395037	0.812106	0.202737	0.177959	0.374507	0.330558	1.11827	0.34918	0.780625	1
Q96GS6	Q96GS6	Alpha/beta hydrolase domain-containing protein 17A	ABHD17A	6.8425e+06	5.8868e+06	8.0474e+06	5.5727e+06	6.945e+06	7.8524e+06	97860	6.2564e+06	7.8891e+06	7.5546e+06	5.1028e+06	6.9581e+06	6.0708e+06	5.5699e+06	1.3864e+07	0.480815	0.661524	0.981965	0.996347	-0.0310157	0.167476	0.60789	-1.99181	0.965092	0.993687	-0.0600483	0.879318	0.945817	0.208442	0.937705	10.0751	26.861	1
Q8WTS1	Q8WTS1	1-acylglycerol-3-phosphate O-acyltransferase ABHD5	ABHD5	1.9253e+06	1.8769e+06	1.7482e+06	2.0182e+06	1.8956e+06	2.2166e+06	2.8691e+06	1.4745e+06	1.7153e+06	2.4376e+06	2.0589e+06	2.0586e+06	1.8632e+06		1.8133e+06	0.768526	0.86034	0.512973	0.875524	0.14159	0.72685	0.930032	-0.0749288	0.658611	0.920649	0.0949792	0.535277	0.723919	-0.149825	0.452803	0.117422	0.583477	1
Q8IZP0	Q8IZP0	Abl interactor 1	ABI1	1.7565e+07	2.0367e+07	2.257e+07	2.1316e+07	2.3349e+07	1.6348e+07	2.8804e+07	2.2276e+07	2.3792e+07	2.5906e+07	2.184e+07	2.104e+07	2.4812e+07	2.3445e+07	2.8197e+07	0.154086	0.347969	0.981754	0.996347	0.00368858	0.0834142	0.497191	0.302606	0.271909	0.738248	0.182997	0.0578063	0.180969	0.337152	2.11109	0.313708	0.371499	1
Q9NYB9	Q9NYB9	Abl interactor 2	ABI2	2.4777e+06		3.3281e+06	3.0954e+06	2.5303e+06	2.0827e+06	2.5975e+06	2.3408e+06		3.7142e+06	2.2519e+06	2.9364e+06	3.8796e+06	2.7612e+06	2.5278e+06	0.772195	0.863419	0.536438	0.884386	-0.179221	0.887381	0.965069	-0.0405681	0.450716	0.837684	0.196783	0.354838	0.568699	0.24373	0.447204	0.165278	0.739159	1
O14639	O14639	Actin-binding LIM protein 1	ABLIM1	1.4835e+07	1.448e+07	1.4145e+07	1.3638e+07	1.4797e+07	1.4714e+07	1.3253e+07	1.0479e+07	1.0862e+07	1.3048e+07	1.3396e+07	1.6018e+07	1.4395e+07	1.1117e+07	1.1743e+07	0.0554795	0.192035	0.926671	0.991909	-0.0110776	0.0196243	0.295417	-0.325673	0.814544	0.965099	-0.0282663	0.0903473	0.244235	-0.219997	3.34013	0.276063	0.206626	1
Q12979	Q12979	Active breakpoint cluster region-related protein	ABR	1.2877e+07	1.4576e+07	1.5979e+07	1.6291e+07	1.2822e+07	1.52e+07	1.8008e+07	1.9109e+07	1.7573e+07	1.4074e+07	1.5033e+07	1.2395e+07	1.8484e+07	1.8874e+07	1.6555e+07	0.0104654	0.0720193	0.807797	0.966261	0.0273947	0.0180132	0.288643	0.309828	0.421443	0.8249	-0.091948	0.0254553	0.110165	0.287721	5.91205	0.426745	0.180456	1
Q9ULW3	Q9ULW3	Activator of basal transcription 1	ABT1	2.0797e+07	2.3971e+07	2.1863e+07	2.4883e+07	2.6478e+07	2.2042e+07	1.8618e+07	1.7254e+07	1.7764e+07	2.0386e+07	1.6594e+07	2.184e+07	1.5794e+07	1.3827e+07	1.4513e+07	0.000375862	0.0100058	0.221207	0.749057	0.138015	0.00169865	0.117634	-0.449208	0.011793	0.291462	-0.324999	4.09377e-05	0.00189448	-0.731999	14.37	0.96477	0.167844	1
P09110	P09110	3-ketoacyl-CoA thiolase, peroxisomal	ACAA1	1.0409e+07	7.3394e+06	6.5839e+06	7.9723e+06	9.2137e+06	7.0525e+06	9.2027e+06	9.69989e+06	7.8133e+06	7.7937e+06	8.0315e+06	8.766e+06	6.9667e+06	7.68e+06	6.1622e+06	0.377303	0.575498	0.935058	0.991909	0.0141839	0.419159	0.804005	0.143015	0.873786	0.972142	0.0276636	0.229373	0.437303	-0.217295	1.17837	0.203692	0.432149	1
P42765	P42765	3-ketoacyl-CoA thiolase, mitochondrial	ACAA2	4.7825e+07	4.9301e+07	3.8067e+07	4.0203e+07	3.8197e+07	4.06e+07	4.1973e+07	4.9504e+07	4.2129e+07	4.1315e+07	3.8185e+07	4.2954e+07	5.1969e+07	5.1383e+07	4.1953e+07	0.183803	0.383886	0.160069	0.71018	-0.175226	0.187904	0.633888	0.16319	0.735726	0.944258	0.0400788	0.0347977	0.130647	0.281823	1.91892	0.15349	0.199969	1
Q13085;O00763	Q13085	Acetyl-CoA carboxylase 1;Biotin carboxylase	ACACA	6.4913e+07	6.6524e+07	7.6788e+07	6.8953e+07	7.4202e+07	7.0859e+07	8.771e+07	7.0681e+07	8.2589e+07	8.94791e+07	8.4863e+07	8.1112e+07	8.3761e+07	8.4984e+07	8.8672e+07	0.0107617	0.072839	0.6197	0.917721	0.0429244	0.0757968	0.479909	0.165996	0.0124441	0.301624	0.25486	0.00979527	0.0594585	0.266637	5.8619	0.247057	0.105365	1
Q9UKU7	Q9UKU7	Isobutyryl-CoA dehydrogenase, mitochondrial	ACAD8	1.1185e+07	1.0502e+07	8.5358e+06	6.7568e+06	8.2772e+06	1.4594e+07	9.5191e+06	9.0157e+06	8.2581e+06	7.177e+06	7.7314e+06	9.3154e+06	7.3276e+06	8.95661e+06	7.6389e+06	0.615565	0.758214	0.693098	0.937556	-0.0989427	0.78606	0.942856	-0.067904	0.38823	0.809536	-0.219687	0.358546	0.571961	-0.234377	0.689647	0.245415	0.889639	1
Q9H845	Q9H845	Acyl-CoA dehydrogenase family member 9, mitochondrial	ACAD9	8.7733e+07	9.0002e+07	7.5575e+07	8.5782e+07	7.3035e+07	6.3504e+07	7.8125e+07	6.7521e+07	7.1267e+07	7.9706e+07	7.0516e+07	7.5501e+07	8.3419e+07	7.6382e+07	7.012e+07	0.402394	0.599168	0.123087	0.677084	-0.194959	0.81865	0.945312	-0.0272515	0.794268	0.959603	0.031014	0.64034	0.800254	0.0557787	1.11435	0.0896126	0.201043	1
P11310	P11310	Medium-chain specific acyl-CoA dehydrogenase, mitochondrial	ACADM	1.167e+08	1.0774e+08	9.1592e+07	1.0241e+08	9.6764e+07	7.5462e+07	8.451e+07	8.643e+07	8.5133e+07	8.9057e+07	8.2918e+07	7.9066e+07	9.5081e+07	8.9373e+07	9.0157e+07	0.10655	0.279858	0.0973918	0.671199	-0.207644	0.452759	0.825189	-0.0887103	0.319268	0.76631	-0.119012	0.920358	0.965168	0.0116388	2.5306	0.195775	0.193408	1
P45954	P45954	Short/branched chain specific acyl-CoA dehydrogenase, mitochondrial	ACADSB	1.942e+07	1.7003e+07	1.603e+07	1.8672e+07	1.7268e+07	1.6915e+07	1.8216e+07	1.6813e+07	1.6333e+07	1.617e+07	1.4523e+07	1.7992e+07	1.8445e+07	1.7529e+07	1.8805e+07	0.428998	0.621117	0.874354	0.98456	0.0143981	0.649402	0.905806	-0.0415701	0.196526	0.68201	-0.122755	0.568783	0.750871	0.0522629	1.05082	0.0496153	0.11804	1
P49748	P49748	Very long-chain specific acyl-CoA dehydrogenase, mitochondrial	ACADVL	2.6489e+08	2.7406e+08	2.1926e+08	2.4025e+08	2.2425e+08	1.6211e+08	2.4205e+08	2.1354e+08	2.15e+08	2.46e+08	2.1944e+08	2.5098e+08	2.4884e+08	2.341e+08	2.2971e+08	0.353626	0.555373	0.0660619	0.671199	-0.288637	0.427015	0.809892	0.115846	0.162202	0.646158	0.211149	0.173253	0.36815	0.20518	1.24302	0.146003	0.293646	1
Q15057	Q15057	Arf-GAP with coiled-coil, ANK repeat and PH domain-containing protein 2	ACAP2	2.971e+06	3.9488e+06				5.6622e+06	5.1178e+06	4.4452e+06	4.0529e+06	4.5906e+06	4.6593e+06	3.235e+06	3.8063e+06	3.3566e+06	3.6951e+06	0.124854	0.307691	0.0307304	0.671199	0.725183	0.239485	0.684935	-0.325787	0.10989	0.560593	-0.463844	0.0377805	0.137635	-0.647696	2.63217	0.50712	0.337159	1
P24752	P24752	Acetyl-CoA acetyltransferase, mitochondrial	ACAT1	6.0904e+08	5.6905e+08	5.3304e+08	5.5267e+08	5.3988e+08	4.6631e+08	544819838	4.7115e+08	5.1824e+08	5.8174e+08	4.7951e+08	5.9635e+08	5.5226e+08	5.1554e+08	5.4049e+08	0.514147	0.683206	0.189919	0.734427	-0.13633	0.828255	0.947532	-0.0215876	0.396264	0.812679	0.0859141	0.628018	0.792269	0.0484455	0.871034	0.0491089	0.14095	1
Q9BWD1	Q9BWD1	Acetyl-CoA acetyltransferase, cytosolic	ACAT2	9.5296e+07	93988008	1.2195e+08	8.2446e+07	1.0303e+08	9.6818e+07	1.2152e+08	110990032	1.1926e+08	9.6785e+07	120370050	9.0504e+07	1.0533e+08	1.1846e+08	1.0867e+08	0.218292	0.418779	0.326077	0.793744	-0.136464	0.0347739	0.362376	0.322597	0.387158	0.809536	0.119489	0.0988477	0.259731	0.240449	1.73613	0.181901	0.261935	1
Q9H3P7	Q9H3P7	Golgi resident protein GCP60	ACBD3	7.5602e+07	6.3535e+07	7.1803e+07	7.3006e+07	6.8351e+07	7.1511e+07	7.3821e+07	7.2869e+07	6.8921e+07	7.8807e+07	8.0089e+07	7.483e+07	8.7403e+07	8.4122e+07	7.5162e+07	0.0361082	0.147314	0.820756	0.969972	0.0163679	0.799316	0.94292	0.0183778	0.0845039	0.533789	0.134799	0.0136167	0.0734075	0.210339	3.92717	0.116756	0.0743259	1
Q5T8D3;Q8NC06	Q5T8D3	Acyl-CoA-binding domain-containing protein 5	ACBD5	3.9547e+07	4.0349e+07	4.2394e+07	4.9027e+07	4.1496e+07	4.4929e+07	3.6332e+07	3.3457e+07	3.5617e+07	4.3985e+07	3.875e+07	4.204e+07	4.5573e+07	3.3405e+07	4.0805e+07	0.0645116	0.209749	0.194311	0.73662	0.144751	0.00618269	0.189221	-0.359361	0.286734	0.749221	-0.117075	0.104523	0.269299	-0.185737	3.14465	0.204219	0.162354	1
Q9UKV3	Q9UKV3	Apoptotic chromatin condensation inducer in the nucleus	ACIN1	3.7451e+08	3.7809e+08	3.6373e+08	3.7345e+08	3.7523e+08	3.3224e+08	3.4783e+08	3.5088e+08	3.1503e+08	3.5519e+08	3.6303e+08	3.5713e+08	3.5735e+08	3.1374e+08	3.2377e+08	0.0998781	0.26986	0.445661	0.850114	-0.0485629	0.163375	0.606565	-0.0920218	0.933154	0.984264	-0.00526099	0.0788758	0.222965	-0.11968	2.60678	0.0585166	0.0561196	1
P53396	P53396	ATP-citrate synthase	ACLY	1018399495	9.297e+08	1131099708	1043399765	1056999352	1159999388	1215100629	1177000078	1328000184	1264899668	1287199969	1282899980	1377799031	1418499150	1490599589	0.000383064	0.010049	0.260865	0.772207	0.0855062	0.0243797	0.323541	0.190021	0.00820638	0.270348	0.235764	0.000256078	0.0058672	0.395743	14.3043	0.441813	0.0772171	1
P21399	P21399	Cytoplasmic aconitate hydratase	ACO1	1.0308e+08	9.1284e+07	1.0538e+08	9.95709e+07	1.0662e+08	95126978	1.2046e+08	1.0123e+08	1.1164e+08	1.1731e+08	1.0641e+08	1.0069e+08	1.0901e+08	1.1925e+08	1.1042e+08	0.183447	0.383527	0.918299	0.989279	0.00880239	0.116787	0.54586	0.143615	0.237031	0.709183	0.105222	0.070843	0.207329	0.169078	1.921	0.0806638	0.104976	1
Q99798	Q99798	Aconitate hydratase, mitochondrial	ACO2	3.0049e+08	2.7022e+08	2.586e+08	2.663e+08	2.6481e+08	2.6919e+08	2.6302e+08	2.6923e+08	2.5603e+08	2.629e+08	2.4858e+08	2.4285e+08	2.8805e+08	2.6423e+08	2.6419e+08	0.204836	0.406218	0.396559	0.828119	-0.0485137	0.695032	0.922967	-0.0221032	0.146966	0.629986	-0.0861153	0.624195	0.790433	0.0276778	1.80325	0.0324581	0.0449993	1
Q86TX2;P49753	Q86TX2;P49753	Acyl-coenzyme A thioesterase 1;Acyl-coenzyme A thioesterase 2, mitochondrial	ACOT1;ACOT2	1.8863e+07	1.6792e+07	1.5053e+07	1.4083e+07	1.5253e+07	1.5123e+07	1.553e+07	1.3466e+07	1.2897e+07	1.3833e+07	1.1974e+07	1.5531e+07	1.4455e+07	1.4514e+07	1.5501e+07	0.129275	0.312947	0.120602	0.674846	-0.184531	0.429937	0.811702	-0.0894592	0.326508	0.772588	-0.112208	0.996224	0.999445	0.000533698	2.30764	0.163771	0.177422	1
Q9NPJ3	Q9NPJ3	Acyl-coenzyme A thioesterase 13;Acyl-coenzyme A thioesterase 13, N-terminally processed	ACOT13	2.3875e+07	2.0852e+07	1.6423e+07	1.9457e+07	1.7339e+07	1.1396e+07	2.2174e+07	1.8115e+07	2.2983e+07	1.6348e+07	1.6154e+07	2.0597e+07	2.1634e+07	1.9953e+07	2.6284e+07	0.196443	0.396266	0.126202	0.679314	-0.362855	0.0814949	0.493436	0.421264	0.460668	0.841052	0.16687	0.0377749	0.137635	0.520417	1.84771	0.5244	0.709527	1
O00154;Q6ZUV0	O00154	Cytosolic acyl coenzyme A thioester hydrolase	ACOT7	1.6095e+08	146159918	1.6536e+08	1.6302e+08	1.763e+08	1.6093e+08	2.4088e+08	191529950	2.0016e+08	1.9889e+08	1.89e+08	1.7001e+08	2.5621e+08	2.4235e+08	2.2411e+08	0.000446638	0.0107946	0.400389	0.831864	0.0832474	0.00564952	0.189221	0.332507	0.131945	0.603351	0.15549	0.000231321	0.00560041	0.529701	13.7812	0.742842	0.134756	1
O14734	O14734	Acyl-coenzyme A thioesterase 8	ACOT8	5.1381e+06	6.7933e+06	4.9344e+06	5.5266e+06	5.6938e+06			5.3969e+06	4.2846e+06		4.5481e+06	5.9823e+06	4.935e+06	4.6013e+06	5.9427e+06	0.809097	0.887702	0.954359	0.991909	0.0118248	0.342445	0.760747	-0.222246	0.645411	0.918537	-0.10491	0.537509	0.725684	-0.129155	0.391289	0.0745587	0.333456	1
Q9Y305	Q9Y305	Acyl-coenzyme A thioesterase 9, mitochondrial	ACOT9	2.109e+08	2.0425e+08	175400068	1.7826e+08	1.6302e+08	1.4062e+08	1.8014e+08	1.7278e+08	1.5766e+08	1.5899e+08	1.5759e+08	173500109	1.624e+08	1.507e+08	1.6413e+08	0.0537202	0.188301	0.0121073	0.671199	-0.295569	0.384096	0.787999	0.0880059	0.764726	0.954757	0.0297426	0.933651	0.970831	-0.00825414	3.38259	0.189734	0.140228	1
Q15067	Q15067	Peroxisomal acyl-coenzyme A oxidase 1	ACOX1	1.3785e+07	1.5041e+07	1.3565e+07	1.3437e+07	1.3815e+07	1.1135e+07	1.4354e+07	1.1764e+07	1.2786e+07	1.3425e+07	1.263e+07	1.232e+07	1.5445e+07	1.2736e+07	1.3913e+07	0.44394	0.63474	0.180383	0.72467	-0.148115	0.842677	0.949724	0.0209537	0.961602	0.99245	0.00508375	0.21869	0.424308	0.134983	1.01687	0.0645326	0.158656	1
O15254	O15254	Peroxisomal acyl-coenzyme A oxidase 3	ACOX3	2.2439e+07	2.2074e+07	1.651e+07	2.4887e+07	2.1748e+07	2.2415e+07	2.7486e+07	2.1061e+07	2.1457e+07	2.5062e+07	1.651e+07	2.2872e+07	2.6008e+07	2.3836e+07	2.4243e+07	0.50065	0.673359	0.297152	0.788238	0.189679	0.948932	0.985362	0.0113239	0.504338	0.862	-0.119438	0.563706	0.746391	0.102981	0.897524	0.160158	0.44611	1
P24666	P24666	Low molecular weight phosphotyrosine protein phosphatase	ACP1	3.83e+07	3.2389e+07	3.6042e+07	4.2663e+07	4.0315e+07	3.9194e+07	4.3926e+07	3.8195e+07	4.6366e+07	5.0378e+07	4.048e+07	3.5888e+07	4.5746e+07	4.4347e+07	4.8423e+07	0.0909361	0.254075	0.12669	0.680027	0.197463	0.574109	0.885594	0.0688634	0.745681	0.949522	0.0395174	0.157576	0.348138	0.181077	2.71878	0.229186	0.210743	1
P11117	P11117	Lysosomal acid phosphatase	ACP2	7.9927e+06	1.119e+07	6.271e+06	1.0037e+07	6.7456e+06	8.9098e+06	8.9284e+06	9.9653e+06	8.3756e+06	6.8488e+06	1.174e+07	1.2662e+07	1.1016e+07	10682001	1.2068e+07	0.454996	0.64312	0.896891	0.98456	0.0350326	0.707795	0.926089	0.101637	0.362038	0.790618	0.251689	0.149249	0.337517	0.411719	0.992471	0.41349	1.04157	1
Q9NPH0	Q9NPH0	Lysophosphatidic acid phosphatase type 6	ACP6	4.9803e+06	7.3813e+06	5.2013e+06	5.839e+06	4.9424e+06	5.3783e+06	3.8335e+06	1.0373e+07	5.089e+06	4.8669e+06	4.1047e+06	3.7134e+06	5.2313e+06	4.4759e+06	4.5022e+06	0.510041	0.680248	0.751828	0.95155	-0.100298	0.687989	0.920795	0.12758	0.276657	0.743794	-0.355021	0.559974	0.743454	-0.186034	0.879023	0.502102	1.42801	1
Q96CM8	Q96CM8	Acyl-CoA synthetase family member 2, mitochondrial	ACSF2	1.4336e+07	1.2996e+07	1.2376e+07	1.333e+07	1.0662e+07	9.439e+06	1.4514e+07	1.2007e+07	1.233e+07	1.3744e+07	1.2471e+07	1.3667e+07	2.1398e+07	1.8871e+07	1.735e+07	0.00152316	0.0233783	0.0729723	0.671199	-0.260466	0.112031	0.542517	0.226546	0.0661745	0.503356	0.268075	0.000113555	0.00375068	0.794911	10.1288	1.02724	0.253544	1
Q4G176	Q4G176	Acyl-CoA synthetase family member 3, mitochondrial	ACSF3	3.7882e+06	2.4908e+06	3.4836e+06	4.0928e+06	3.378e+06	4.7592e+06	5.9897e+06	5.1729e+06	3.2914e+06	5.5278e+06	4.2974e+06	6.3576e+06	4.7894e+06	4.0454e+06	5.8815e+06	0.124704	0.307607	0.234394	0.756901	0.333756	0.442862	0.818146	0.210725	0.160735	0.645534	0.399554	0.34025	0.556838	0.264116	2.34863	0.980233	1.04341	1
P33121	P33121	Long-chain-fatty-acid--CoA ligase 1	ACSL1	9.2841e+06	1.1718e+07	1.3064e+07	1.0287e+07	8.567e+06	7.0331e+06	1.2053e+07	9.7753e+06	1.1029e+07	9.25141e+06	1.1113e+07	1.1186e+07	1.1808e+07	1.0973e+07	1.3891e+07	0.104252	0.27629	0.040585	0.671199	-0.399079	0.0623894	0.456657	0.355997	0.110501	0.56221	0.297262	0.0128997	0.0712685	0.512652	2.55619	0.442008	0.432293	1
O95573	O95573	Long-chain-fatty-acid--CoA ligase 3	ACSL3	1.1831e+08	1.1046e+08	1.1201e+08	114270032	1.0225e+08	1.126e+08	1.163e+08	107670006	1.1549e+08	1.1322e+08	1.0276e+08	1.081e+08	1.167e+08	112569936	1.266e+08	0.266622	0.474575	0.408484	0.835833	-0.0513229	0.462072	0.828569	0.0454989	0.723356	0.942976	-0.0216594	0.087366	0.23936	0.112713	1.52862	0.0324559	0.0530803	1
O60488	O60488	Long-chain-fatty-acid--CoA ligase 4	ACSL4	1.823e+08	1.937e+08	1.832e+08	1.8242e+08	1.6841e+08	1.4664e+08	1.7586e+08	1.7241e+08	1.7964e+08	1.6272e+08	1.6015e+08	1.4898e+08	1.3962e+08	1.3936e+08	1.4243e+08	0.00112238	0.0196194	0.0263991	0.671199	-0.174014	0.202166	0.645249	0.0912869	0.309953	0.7584	-0.0715289	0.00578668	0.0423933	-0.233647	10.9565	0.294011	0.067086	1
Q9ULC5;Q9UKU0	Q9ULC5	Long-chain-fatty-acid--CoA ligase 5	ACSL5	2.7631e+07	2.8713e+07	2.5933e+07	2.8162e+07	2.6893e+07	2.6823e+07	2.9904e+07	2.9301e+07	2.6635e+07	2.9627e+07	2.6478e+07	3.0183e+07	3.2535e+07	3.0014e+07	3.4131e+07	0.03307	0.139517	0.929745	0.991909	-0.00610975	0.346776	0.76536	0.0667161	0.301257	0.754081	0.0736694	0.00550958	0.041006	0.23809	4.05317	0.111061	0.0685025	1
Q9NR19	Q9NR19	Acetyl-coenzyme A synthetase, cytoplasmic	ACSS2	5.4619e+06	3.9084e+06	6.0883e+06	4.1969e+06	4.7009e+06	3.2887e+06	6.5405e+06	4.7999e+06	5.1437e+06	4.951e+06	6.6574e+06	8.469e+06	8.9661e+06	8.3273e+06	8.0176e+06	0.00913365	0.0671573	0.174916	0.72467	-0.334082	0.0842876	0.499811	0.438474	0.0119002	0.291462	0.7017	0.000879929	0.0125009	1.06857	6.16045	1.93471	0.785135	1
Q562R1	Q562R1	Beta-actin-like protein 2	ACTBL2		5.223e+06		2.1816e+07	1.2487e+08				4345905732				1.7507e+07	4.6575e+07	1.9566e+07	0.0330237	0.139447	0.110077	0.671199	3.32092	0.0228596	0.31645	6.37964	?	?	#VALUE!	0.409766	0.617527	-1.05193	12.619	55.0466	4.36221	1
P63261	P63261	Actin, cytoplasmic 2;Actin, cytoplasmic 2, N-terminally processed	ACTG1	5.2916e+07	3.3361e+07	5.2057e+07	2.7373e+07	5.1496e+07	6.2698e+07	3.0682e+07	3.2676e+07	5.4462e+07	3.2144e+07	3.8125e+07	2.457e+07	2.2584e+07	7.6786e+07	4.5263e+07	0.760709	0.854844	0.968622	0.992072	-0.0187742	0.629593	0.901895	-0.231588	0.291998	0.75343	-0.517817	0.904882	0.957933	-0.0570524	0.464453	0.603857	3.25037	1
O96019;O94805	O96019	Actin-like protein 6A	ACTL6A	1.2664e+08	1.1122e+08	1.1103e+08	1.1745e+08	1.1373e+08	1.1176e+08	1.3401e+08	109359987	1.1013e+08	1.1729e+08	1.0493e+08	1.1361e+08	1.1046e+08	1.0304e+08	105899962	0.488116	0.666115	0.790482	0.960266	-0.0223449	0.656561	0.908621	0.0375228	0.708599	0.942976	-0.0314904	0.237512	0.446374	-0.102877	0.922734	0.0371181	0.100565	1
P12814	P12814	Alpha-actinin-1	ACTN1	1714200374	1640300357	1698800213	1732399496	1700298915	1678999531	1915200654	1666099262	1694800421	1711399254	1646300972	1528900783	1762899910	1635400155	1665200801	0.463888	0.649637	0.772231	0.956551	0.0167102	0.462171	0.828569	0.0429805	0.264641	0.736461	-0.0664213	0.804449	0.906242	-0.0142912	0.973273	0.0184475	0.0473852	1
O43707	O43707	Alpha-actinin-4	ACTN4	4403603550	4137701002	4178501746	4598604214	4359198370	3896298375	5017704946	4395495314	4395797505	4600197369	4379196229	4055397750	5165094553	4545605248	4813503372	0.154184	0.348024	0.87884	0.98456	0.0122826	0.215344	0.661586	0.103934	0.788852	0.957408	0.0216076	0.0472775	0.158632	0.177663	2.11039	0.0781737	0.0926056	1
Q9NZ32	Q9NZ32	Actin-related protein 10	ACTR10	1.0531e+07	1.1779e+07	9.5372e+06	1.0053e+07	1.3444e+07	1.1244e+07		9.9554e+06	1.4641e+07	1.3121e+07	1.3983e+07	1.4919e+07	1.2425e+07	1.3689e+07	1.2788e+07	0.171451	0.371232	0.452993	0.854102	0.120418	0.690741	0.921211	0.0705405	0.0984037	0.556551	0.282985	0.290432	0.50558	0.172436	2.04404	0.289074	0.318201	1
P61163	P61163	Alpha-centractin	ACTR1A	6.3087e+07	6.4399e+07	6.4432e+07	6.1136e+07	7.2763e+07	8.2501e+07	7.1932e+07	7.51e+07	7.6932e+07	7.0328e+07	6.9674e+07	7.9688e+07	8.133e+07	7.2269e+07	8.8828e+07	0.102028	0.273197	0.155396	0.70903	0.162494	0.584211	0.888509	0.0597983	0.783731	0.956713	0.0298133	0.140011	0.323485	0.169515	2.5816	0.173208	0.167733	1
P42025	P42025	Beta-centractin	ACTR1B	9.6753e+06	8.6185e+06	8.8938e+06	7.7645e+06	1.0184e+07	7.3318e+06	1.093e+07	9.02461e+06	1.132e+07	9.6157e+06	1.0658e+07	1.2839e+07	1.2546e+07	1.056e+07	1.2105e+07	0.0431999	0.162961	0.442452	0.849182	-0.118417	0.0591516	0.453276	0.315195	0.0238242	0.358358	0.394141	0.00795205	0.0521288	0.489307	3.67641	0.483635	0.328877	1
P61160	P61160	Actin-related protein 2	ACTR2	1.8649e+08	1.9239e+08	2.1154e+08	2.1013e+08	2.201e+08	1.9087e+08	242480007	1.958e+08	2.2823e+08	2.3085e+08	2.1535e+08	208220010	2.4613e+08	2.4486e+08	2.2349e+08	0.081498	0.238116	0.424614	0.844386	0.0726546	0.285144	0.723139	0.0985678	0.400923	0.815472	0.0765728	0.0422041	0.147017	0.203189	2.85194	0.130367	0.114279	1
P61158;Q9P1U1;Q9C0K3	P61158	Actin-related protein 3	ACTR3	4.1521e+08	434120284	4.8233e+08	4.6353e+08	4.7459e+08	531689818	5.3623e+08	4.9575e+08	5.532e+08	5.3323e+08	5.2467e+08	4.8896e+08	555289933	5.7215e+08	5.6003e+08	0.00549052	0.0483659	0.0635711	0.671199	0.142662	0.138477	0.570093	0.110109	0.296588	0.753655	0.0753136	0.0145434	0.0759534	0.201734	7.1499	0.200668	0.0701645	1
Q9H981	Q9H981	Actin-related protein 8	ACTR8	2.2835e+06	2.7112e+06	1.4697e+06	3.9685e+06	1.5377e+06	1.187e+07		1.1353e+07	3.3551e+06		1.0465e+06	2.7997e+06		1.7721e+06	1.2411e+06	0.276495	0.484046	0.275086	0.778202	0.997639	0.566834	0.882995	0.566143	0.215101	0.693256	-1.28412	0.157529	0.348138	-1.491	1.59471	6.7942	7.45581	1
Q03154	Q03154	Aminoacylase-1	ACY1	9.54319e+06	9.7694e+06	1.0602e+07	1.1781e+07	1.1994e+07	9.1891e+06	9.0523e+06	8.2093e+06	1.2292e+07	1.2579e+07	1.239e+07	1.175e+07	1.2252e+07	1.219e+07	1.2602e+07	0.096387	0.263132	0.372602	0.813509	0.131181	0.256557	0.697373	-0.16912	0.266603	0.737098	0.165365	0.232734	0.441297	0.17853	2.64906	0.313947	0.296282	1
P07311	P07311	Acylphosphatase-1	ACYP1	7.4532e+06	7.2023e+06	7.8688e+06	7.9239e+06	8.8204e+06		1.0247e+07	7.6697e+06	9.98011e+06	1.0966e+07	9.9781e+06	8.7739e+06	1.2323e+07	1.141e+07	1.2592e+07	0.0029251	0.0330562	0.27007	0.774432	0.156047	0.314027	0.745098	0.14159	0.105659	0.560593	0.238787	0.00304039	0.0275403	0.533125	9.31247	0.788067	0.190406	1
P14621	P14621	Acylphosphatase-2	ACYP2	8.8367e+06	6.4211e+06	1.0734e+07	8.7796e+06	9.3387e+06	9.1396e+06	1.2661e+07	7.0609e+06	9.86169e+06	1.1935e+07	8.8096e+06	8.4578e+06	1.1294e+07	1.0239e+07	1.255e+07	0.52095	0.68855	0.681072	0.935006	0.0996857	0.746834	0.932595	0.0781726	0.733937	0.943733	0.0823211	0.20691	0.410694	0.31786	0.857925	0.285555	0.83211	1
O14672	O14672	Disintegrin and metalloproteinase domain-containing protein 10	ADAM10	1.8125e+08	1.8716e+08	1.7955e+08	1.8594e+08	1.8998e+08	1.9926e+08	1.7266e+08	1.8589e+08	1.3343e+08	1.8618e+08	1.6787e+08	2.0291e+08	2.0708e+08	182410026	1.6153e+08	0.43305	0.624101	0.590632	0.905364	0.0695647	0.0853742	0.503008	-0.238956	0.697128	0.942668	-0.0501513	0.595088	0.768939	-0.0687209	1.04149	0.0979322	0.235076	1
Q13444	Q13444	Disintegrin and metalloproteinase domain-containing protein 15	ADAM15	3.3972e+06	3.2674e+06	2.8065e+06	3.3061e+06	2.7147e+06		2.8518e+06	2.8731e+06	2.7543e+06	2.2724e+06	2.7901e+06	3.4098e+06	3.1413e+06	4.3641e+06	4.4707e+06	0.104255	0.27629	0.727311	0.946304	-0.0707923	0.678627	0.918098	-0.0842405	0.606906	0.903586	-0.104888	0.0748857	0.21592	0.396225	2.64017	0.490659	0.418148	1
P78536	P78536	Disintegrin and metalloproteinase domain-containing protein 17	ADAM17	6.6247e+06	9.1457e+06	8.763e+06	8.2113e+06	8.37671e+06	6.6274e+06	6.8182e+06	1.1879e+07	1.111e+07	7.0531e+06	1.0543e+07	9.69891e+06	1.0004e+07	7.3507e+06	1.1234e+07	0.667025	0.792374	0.778745	0.959185	-0.0733128	0.226892	0.67448	0.327032	0.405416	0.815668	0.220615	0.286577	0.501525	0.285911	0.606566	0.234774	0.967638	1
Q9H013	Q9H013	Disintegrin and metalloproteinase domain-containing protein 19	ADAM19			2.7524e+06	2.7659e+06	2.8198e+06				5.3107e+06		3.0712e+06	3.4978e+06	5.3898e+06	4.7676e+06	1.695e+07	0.300673	0.50699	0.98208	0.996347	0.0209822	0.350472	0.767446	0.927229	0.76345	0.954757	0.230953	0.0925078	0.248084	1.44056	1.7492	3.5954	2.05545	1
P78325	P78325	Disintegrin and metalloproteinase domain-containing protein 8	ADAM8	5.816e+06	5.0577e+06	1.135e+07	6.0593e+06	5.9665e+06	1.6729e+07	5.4118e+06			1.3559e+07		9.1878e+06	1.4994e+07	1.8335e+07	3.1265e+07	0.10013	0.270229	0.608813	0.915272	0.285734	0.42156	0.804335	-0.643996	0.523593	0.865632	0.400341	0.0479878	0.160096	1.27634	2.95856	5.05166	2.98808	1
Q13443	Q13443	Disintegrin and metalloproteinase domain-containing protein 9	ADAM9	8.2422e+06	8.3247e+06	9.1644e+06	9.624e+06	8.1884e+06	9.4702e+06	9.2411e+06	8.7081e+06	8.9848e+06	7.6907e+06	8.1137e+06	8.5595e+06	9.4527e+06	9.4982e+06	1.0394e+07	0.0342451	0.142238	0.270253	0.774432	0.0823756	0.833457	0.948047	-0.0152357	0.0458631	0.442125	-0.160871	0.158819	0.350048	0.107487	4.00287	0.11967	0.0747403	1
P55265	P55265	Double-stranded RNA-specific adenosine deaminase	ADAR	1.57e+08	1.5681e+08	1.3097e+08	1.4334e+08	1.3994e+08	1.3953e+08	1.4026e+08	1.3865e+08	1.3085e+08	1.3606e+08	1.2868e+08	148230066	1.4187e+08	1.359e+08	1.3667e+08	0.526312	0.691759	0.359593	0.808437	-0.0680644	0.532866	0.865258	-0.0457858	0.619524	0.907809	-0.0363187	0.691035	0.835246	-0.029005	0.847704	0.0255563	0.0753693	1
P35611;P35612	P35611	Alpha-adducin	ADD1	5.9825e+07	6.3475e+07	6.9036e+07	6.5895e+07	6.6509e+07	6.738e+07	7.7481e+07	7.5786e+07	8.99179e+07	7.5512e+07	7.6221e+07	7.7232e+07	8.7765e+07	9.3195e+07	8.0395e+07	0.000607512	0.0133184	0.455556	0.854102	0.0572492	0.00354882	0.161213	0.279448	0.0236191	0.357573	0.196683	0.000389817	0.00768501	0.384989	12.7802	0.417084	0.0815883	1
Q9UEY8	Q9UEY8	Gamma-adducin	ADD3	1.7697e+07	1.7659e+07	1.7415e+07	1.5657e+07	1.7552e+07	1.7365e+07	2.4138e+07	1.8869e+07	2.1686e+07	1.8713e+07	1.6691e+07	1.7325e+07	2.1472e+07	2.1065e+07	2.1315e+07	0.00248601	0.0304536	0.445296	0.850114	-0.0632042	0.00133946	0.117634	0.349818	0.464834	0.841052	0.0604487	0.00168528	0.0194494	0.338179	8.90099	0.337901	0.0949055	1
P11766	P11766	Alcohol dehydrogenase class-3	ADH5	9.7039e+07	103219990	116109956	1.1144e+08	1.1678e+08	1.1571e+08	1.4068e+08	1.2472e+08	1.3124e+08	1.5032e+08	1.4776e+08	1.1589e+08	1.7234e+08	1.763e+08	1.3754e+08	0.00405814	0.040104	0.327941	0.793744	0.124235	0.121743	0.550717	0.204253	0.0585864	0.48666	0.257831	0.00227371	0.0229532	0.490858	7.786	0.681666	0.218875	1
Q9BV57	Q9BV57	1,2-dihydroxy-3-keto-5-methylthiopentene dioxygenase	ADI1	1.3781e+07	1.4092e+07	1.6835e+07	1.5327e+07	1.4842e+07	1.484e+07	1.895e+07	1.2555e+07	1.7284e+07	1.4586e+07	1.6941e+07	1.3043e+07	1.7823e+07	1.6816e+07	1.7162e+07	0.514617	0.683374	0.918206	0.989279	0.0154119	0.531314	0.864981	0.0948846	0.881945	0.974201	-0.0222922	0.196468	0.397528	0.202512	0.870124	0.111782	0.321166	1
P55263	P55263	Adenosine kinase	ADK	1.3342e+08	1.1316e+08	1.4278e+08	1.4653e+08	1.4996e+08	1.2943e+08	1.8339e+08	1.2675e+08	1.4043e+08	172650052	1.619e+08	1.5016e+08	185870031	1.6544e+08	1.5077e+08	0.14778	0.339599	0.370558	0.812117	0.133274	0.651063	0.906644	0.0662614	0.217305	0.694312	0.187172	0.129287	0.308342	0.235004	2.15738	0.261546	0.303083	1
Q9H2P0	Q9H2P0	Activity-dependent neuroprotector homeobox protein	ADNP	141399988	1.4432e+08	1.2277e+08	1.2768e+08	1.2469e+08	1.3265e+08	1.1724e+08	1.241e+08	1.0617e+08	1.1839e+08	129329998	1.27e+08	1.3256e+08	1.3628e+08	1.383e+08	0.0389628	0.153373	0.26704	0.77394	-0.0821696	0.0569392	0.451072	-0.150387	0.582711	0.889952	-0.03969	0.274385	0.487012	0.080835	3.81975	0.111995	0.0733001	1
Q9BRR6	Q9BRR6	ADP-dependent glucokinase	ADPGK	2.3769e+06	4.4142e+06	4.4599e+06	3.8917e+06	3.8834e+06	1.5112e+06	3.7416e+06	2.762e+06	2.4843e+06	4.2691e+06	3.1892e+06	3.4737e+06	4.7346e+06	3.4006e+06	3.2707e+06	0.756371	0.851666	0.392333	0.82674	-0.344943	0.886961	0.965069	0.0562644	0.38561	0.809536	0.350056	0.322305	0.540917	0.40174	0.470873	0.420609	2.23314	1
Q9NX46	Q9NX46	Poly(ADP-ribose) glycohydrolase ARH3	ADPRHL2	5.0708e+07	4.5857e+07	5.865e+07	5.2232e+07	5.457e+07	4.3103e+07	6.2691e+07	4.908e+07	5.9816e+07	6.0433e+07	5.6943e+07	5.2496e+07	6.6488e+07	5.9017e+07	5.8635e+07	0.200955	0.401236	0.700369	0.940317	-0.0502186	0.156291	0.594922	0.194364	0.174353	0.657852	0.18541	0.0386347	0.138587	0.301716	1.82355	0.17589	0.241137	1
P07550	P07550	Beta-2 adrenergic receptor	ADRB2	3.8341e+06	4.9014e+06	3.8519e+06	4.4702e+06	3.1265e+06		1.8478e+06		3.7335e+06	2.9129e+06						0.4369	0.628303	0.708232	0.94417	-0.156773	0.2991	0.734797	-0.509274	0.52925	0.869011	-0.359988	?	?	#VALUE!	1.1305	0.618939	0.729989	1
P25098;P35626	P25098	Beta-adrenergic receptor kinase 1	ADRBK1	2.6218e+06	2.7701e+06				2.323e+06	3.2027e+06	3.0001e+06	3.3301e+06	3.969e+06	2.5163e+06		3.7531e+06	3.4555e+06	4.3854e+06	0.125899	0.30826	0.457842	0.856601	-0.214259	0.127196	0.55394	0.450633	0.151276	0.633545	0.444052	0.0289603	0.118116	0.727241	2.7932	0.5434	0.291816	1
Q16186	Q16186	Proteasomal ubiquitin receptor ADRM1	ADRM1	1.8477e+08	1.3783e+08	1.7339e+08	1.9433e+08	1.9376e+08	1.7015e+08	1.8022e+08	165389939	1.781e+08	1.9567e+08	1.6888e+08	1.4728e+08	1.9892e+08	1.6333e+08	1.523e+08	0.769253	0.860743	0.231289	0.756901	0.178976	0.534122	0.865258	-0.0904235	0.368675	0.795029	-0.132202	0.397113	0.606101	-0.124231	0.451836	0.0534612	0.295799	1
P30566	P30566	Adenylosuccinate lyase	ADSL	1.495e+08	1.167e+08	1.5566e+08	1.5012e+08	1.6105e+08	184840076	1.5748e+08	1.4001e+08	1.6381e+08	1.7443e+08	1.5995e+08	1.5392e+08	1.5858e+08	1.467e+08	1.649e+08	0.335434	0.539079	0.0690634	0.671199	0.23952	0.404412	0.798773	-0.102394	0.873901	0.972142	-0.0191514	0.54651	0.732336	-0.07341	1.29591	0.107567	0.207514	1
P30520;Q8N142	P30520	Adenylosuccinate synthetase isozyme 2	ADSS	1.1759e+08	1.1015e+08	1.3045e+08	1.2558e+08	1.4691e+08	1.7145e+08	1.4863e+08	154570071	1.7522e+08	1.4317e+08	1.6252e+08	1.1721e+08	1.2349e+08	1.2858e+08	1.3018e+08	0.0764137	0.230122	0.0511809	0.671199	0.301529	0.414447	0.80086	0.115939	0.611984	0.903749	-0.0712954	0.163891	0.357289	-0.204585	2.93141	0.326134	0.278138	1
Q8N556	Q8N556	Actin filament-associated protein 1	AFAP1	4.1056e+07	4.0159e+07	4.7434e+07	4.3276e+07	4.5537e+07	3.8927e+07	4.4803e+07	4.56e+07	4.1485e+07	4.0106e+07	3.4151e+07	3.4668e+07	3.2396e+07	3.4264e+07	3.1867e+07	0.00221909	0.0287494	0.915802	0.988248	-0.00928761	0.587944	0.888509	0.0479432	0.0225754	0.355582	-0.230675	0.00145188	0.0178113	-0.372268	9.17517	0.40386	0.110042	1
Q8N4X5	Q8N4X5	Actin filament-associated protein 1-like 2	AFAP1L2	2.2269e+07	2.0296e+07	2.8659e+07	2.5228e+07	2.2776e+07	2.8262e+07	3.8695e+07	3.3679e+07	3.5821e+07	3.0471e+07	3.2793e+07	2.3787e+07	3.974e+07	49760007	3.7506e+07	0.00242757	0.0301277	0.526621	0.881369	0.108732	0.0119656	0.249579	0.5078	0.294896	0.753655	0.183201	0.00132033	0.0167242	0.730436	8.9579	1.47641	0.412042	1
Q9UHB7	Q9UHB7	AF4/FMR2 family member 4	AFF4	2.5825e+07	2.3087e+07	2.5149e+07	2.1849e+07	2.1051e+07	3.0394e+07	2.271e+07	2.5389e+07	2.4681e+07	2.231e+07	2.3649e+07	2.5829e+07	2.022e+07	2.2799e+07	2.0832e+07	0.484534	0.664892	0.794186	0.962061	-0.0337024	0.947059	0.984512	0.0085586	0.92428	0.98184	-0.01226	0.181671	0.379076	-0.180562	0.930051	0.0882867	0.237317	1
Q9Y4W6	Q9Y4W6	AFG3-like protein 2	AFG3L2	1.4486e+08	1.4394e+08	1.4731e+08	1.3936e+08	1.4338e+08	129709968	1.1212e+08	1.208e+08	1.1496e+08	1.2722e+08	1.2068e+08	1.3787e+08	116349980	115170027	1.1614e+08	0.000164761	0.00662422	0.128914	0.680099	-0.0816779	0.000565395	0.0939349	-0.245051	0.0767403	0.523459	-0.0973769	0.000561488	0.00932255	-0.245282	17.4819	0.25546	0.0365321	1
Q6ULP2	Q6ULP2	Aftiphilin	AFTPH	6.5492e+06	4.1906e+06	6.291e+06	5.6294e+06	8.0356e+06	6.0906e+06	6.2622e+06	7.0792e+06	5.547e+06	5.2152e+06	7.3534e+06	5.9498e+06	7.4101e+06	6.944e+06	6.5609e+06	0.60743	0.753851	0.288097	0.787877	0.224732	0.790462	0.942856	-0.0546695	0.660474	0.920649	-0.0906647	0.636147	0.797457	0.0977321	0.70324	0.169294	0.601837	1
P20933	P20933	N(4)-(beta-N-acetylglucosaminyl)-L-asparaginase;Glycosylasparaginase alpha chain;Glycosylasparaginase beta chain	AGA	2.6247e+06	1.8652e+06	2.0933e+06		1.6302e+06	1.635e+06	1.9125e+06	2.3757e+06	1.6043e+06	1.573e+06	1.9217e+06	2.4886e+06	2.1654e+06	1.9996e+06	2.2866e+06	0.420782	0.614211	0.094779	0.671199	-0.411917	0.289972	0.728613	0.248085	0.263365	0.733782	0.263239	0.106781	0.273626	0.395348	1.08142	0.252728	0.525825	1
Q96P47;Q9UPQ3	Q96P47	Arf-GAP with GTPase, ANK repeat and PH domain-containing protein 3	AGAP3	7.3165e+06	6.9383e+06	8.8875e+06	7.7484e+06	5.8385e+06	8.7745e+06	5.0968e+06	8.7546e+06	8.0736e+06	6.8921e+06	8.08001e+06	8.3418e+06	7.4242e+06	9.3681e+06	8.8914e+06	0.799375	0.88083	0.783268	0.959185	-0.0615667	0.83474	0.948047	-0.0466573	0.735746	0.944258	0.0756148	0.350902	0.565752	0.213192	0.407492	0.116064	0.712065	1
P52594	P52594	Arf-GAP domain and FG repeat-containing protein 1	AGFG1	8.0037e+07	6.4595e+07	6.7714e+07	6.9958e+07	7.8668e+07	5.9801e+07	7.1778e+07	7.193e+07	7.4558e+07	8.6179e+07	7.8908e+07	6.4468e+07	8.2472e+07	7.2213e+07	7.3931e+07	0.749048	0.84578	0.821477	0.969972	-0.0297029	0.569772	0.883898	0.0753546	0.30747	0.756339	0.137884	0.300601	0.515789	0.139967	0.48173	0.0475196	0.246609	1
Q53H12	Q53H12	Acylglycerol kinase, mitochondrial	AGK	2.3032e+07	1.8031e+07	2.1404e+07	2.0297e+07	1.9081e+07	2.7141e+07	1.4122e+07	2.1e+07	1.4603e+07	2.029e+07	1.7612e+07	2.0289e+07	1.7175e+07	1.8021e+07	1.8313e+07	0.181133	0.381287	0.650501	0.927216	0.0806304	0.0331046	0.357728	-0.426426	0.325222	0.771385	-0.178616	0.116104	0.287585	-0.297006	1.93467	0.345978	0.447076	1
P35573	P35573	Glycogen debranching enzyme;4-alpha-glucanotransferase;Amylo-alpha-1,6-glucosidase	AGL	2.1236e+07	1.9845e+07	2.2962e+07	2.2364e+07	2.2887e+07	2.3369e+07	2.7773e+07	2.5318e+07	2.634e+07	2.785e+07	2.5252e+07	2.5806e+07	3.1676e+07	3.0986e+07	3.1841e+07	1.20818e-05	0.00142082	0.0925651	0.671199	0.101919	0.00328371	0.161213	0.210264	0.00440221	0.220015	0.200492	7.44484e-06	0.000694942	0.461864	31.5137	0.56796	0.0450566	1
Q9UL18	Q9UL18	Protein argonaute-1	AGO1	2.9287e+06	2.3408e+06	2.8044e+06	2.6284e+06	3.1893e+06		3.5654e+06	3.5656e+06	3.7674e+06	3.4935e+06	3.4528e+06	4.5331e+06	4.7709e+06	3.848e+06	5.4402e+06	0.00525497	0.0471744	0.536076	0.884386	0.11206	0.0933309	0.518554	0.326882	0.0516526	0.463783	0.390602	0.00359048	0.0301832	0.680297	7.83793	1.14166	0.327731	1
Q9UKV8	Q9UKV8	Protein argonaute-2	AGO2	3.5418e+07	2.6833e+07	3.8846e+07	3.8775e+07	3.6819e+07	4.1113e+07	4.6073e+07	3.7147e+07	4.4193e+07	3.5713e+07	3.256e+07	3.4958e+07	4.1847e+07	3.8167e+07	4.3899e+07	0.081816	0.238453	0.116208	0.674846	0.222965	0.369114	0.777671	0.121944	0.202891	0.686083	-0.176666	0.524544	0.715621	0.0854926	2.84716	0.287144	0.252132	1
Q99943	Q99943	1-acyl-sn-glycerol-3-phosphate acyltransferase alpha	AGPAT1	2.9454e+06	3.6838e+06	3.1253e+06	3.5308e+06	3.1146e+06	2.511e+06		3.4106e+06	3.0487e+06	3.4258e+06	3.3398e+06	3.5962e+06	3.3801e+06	3.5356e+06	3.4633e+06	0.515441	0.683682	0.438746	0.849119	-0.0987836	0.510775	0.857407	0.0933438	0.150182	0.632994	0.19179	0.144917	0.33133	0.194617	0.874827	0.0780368	0.200706	1
Q9NUQ2	Q9NUQ2	1-acyl-sn-glycerol-3-phosphate acyltransferase epsilon	AGPAT5	9.8271e+06	1.1484e+07	9.4209e+06	1.0889e+07	1.0504e+07	8.2424e+06	8.86789e+06	8.3062e+06	8.6438e+06	1.0111e+07	9.38351e+06	1.0609e+07	7.8713e+06	8.1092e+06	9.0116e+06	0.0704684	0.220989	0.611347	0.915952	-0.0578181	0.117595	0.54586	-0.188761	0.780962	0.956047	0.031494	0.0565414	0.178443	-0.237595	3.03262	0.221089	0.182259	1
Q86UL3	Q86UL3	Glycerol-3-phosphate acyltransferase 4	AGPAT6	2.9182e+06	1.9934e+06	1.9906e+06	2.3841e+06	2.4905e+06	2.7871e+06	2.3651e+06	2.6242e+06	2.9126e+06	2.0484e+06	2.3946e+06	1.9431e+06	2.3874e+06	2.8491e+06	2.5469e+06	0.257636	0.464516	0.291667	0.788238	0.171706	0.788616	0.942856	0.0424762	0.116144	0.573123	-0.265334	0.889343	0.951864	0.0220197	1.56384	0.223253	0.356898	1
Q53EU6	Q53EU6	Glycerol-3-phosphate acyltransferase 3	AGPAT9	5.9115e+07	4.8834e+07	5.8618e+07	5.1601e+07	5.2255e+07	4.2565e+07	5.3888e+07	4.7723e+07	5.9104e+07	6.0408e+07	5.0595e+07	7.2811e+07	6.0494e+07	5.368e+07	6.1078e+07	0.28515	0.49296	0.223796	0.749609	-0.186705	0.370175	0.777671	0.135088	0.0514057	0.462606	0.318415	0.0976087	0.257608	0.263058	1.45999	0.181557	0.310888	1
O00116	O00116	Alkyldihydroxyacetonephosphate synthase, peroxisomal	AGPS	1.1235e+08	1.0698e+08	9.6209e+07	9.9542e+07	9.6221e+07	1.0602e+08	9.8627e+07	9.09859e+07	1.0164e+08	9.1532e+07	8.5207e+07	8.8362e+07	9.2015e+07	8.7364e+07	8.6381e+07	0.00926058	0.0676821	0.346315	0.800522	-0.0624823	0.433131	0.812325	-0.0516339	0.0145706	0.30259	-0.186415	0.0160839	0.081096	-0.182766	6.13496	0.147132	0.0599564	1
O00468	O00468	Agrin;Agrin N-terminal 110 kDa subunit;Agrin C-terminal 110 kDa subunit;Agrin C-terminal 90 kDa fragment;Agrin C-terminal 22 kDa fragment	AGRN	4.0744e+06	3.8008e+06	5.1079e+06	4.5179e+06	3.8246e+06	4.0518e+06	4.8703e+06	4.3138e+06	4.4025e+06	4.9894e+06	3.2188e+06	5.0509e+06	5.6323e+06	5.0779e+06	4.8598e+06	0.411619	0.606068	0.740283	0.949206	-0.0586983	0.454798	0.826256	0.133919	0.689666	0.939231	0.0708015	0.0845275	0.234377	0.329778	1.09184	0.194307	0.444906	1
Q9UPW5	Q9UPW5	Cytosolic carboxypeptidase 1	AGTPBP1	3.188e+06	3.2161e+06	3.2783e+06	3.7582e+06	3.0961e+06	3.3627e+06	8.1147e+06	4.1621e+06	4.0351e+06	4.9402e+06	2.5208e+06	4.4193e+06	4.3888e+06		2.7239e+06	0.336103	0.539785	0.829526	0.969972	0.0730661	0.102019	0.529333	0.600117	0.630649	0.914076	0.164053	0.944504	0.976655	0.0263752	1.31247	0.855693	1.46693	1
Q6RW13	Q6RW13	Type-1 angiotensin II receptor-associated protein	AGTRAP	2.6815e+06	2.4386e+06	2.5517e+06	2.4683e+06	1.573e+06	1.865e+06		2.7165e+06	2.5871e+06	2.2341e+06	2.7513e+06	2.9722e+06	1.9955e+06	2.8757e+06	3.0914e+06	0.209564	0.411089	0.0773152	0.671199	-0.401446	0.0742524	0.477206	0.454471	0.0544117	0.475772	0.445038	0.0610055	0.187222	0.430906	1.81802	0.442202	0.547272	1
Q8WYP5	Q8WYP5	Protein ELYS	AHCTF1	1.0438e+08	1.0288e+08	9.3936e+07	1.0166e+08	1.0142e+08	1.0095e+08	8.0427e+07	1.0158e+08	9.5784e+07	8.6046e+07	9.0426e+07	9.31161e+07	8.5054e+07	8.0761e+07	9.356e+07	0.0771897	0.23098	0.860666	0.979403	0.015055	0.131928	0.558631	-0.13717	0.0638124	0.497889	-0.174214	0.0196835	0.0922775	-0.231862	2.91889	0.122437	0.104866	1
P23526	P23526	Adenosylhomocysteinase	AHCY	9.1215e+08	8.57791e+08	1063800073	1015200102	1055700541	1018299867	1167299213	9.42941e+08	1133199696	1216299633	1118300302	1025099577	1156300111	1133899559	1041799450	0.163089	0.358971	0.224705	0.749609	0.130285	0.537813	0.866639	0.0642345	0.269032	0.737295	0.117815	0.308922	0.524864	0.107915	2.04866	0.124583	0.152029	1
O43865	O43865	Putative adenosylhomocysteinase 2	AHCYL1	1.8103e+07	1.6799e+07	2.3426e+07	2.1193e+07	2.3667e+07	2.0668e+07	2.4506e+07	2.0314e+07	2.3297e+07	2.7239e+07	2.1718e+07	2.0811e+07	2.8528e+07	2.7433e+07	2.723e+07	0.0369063	0.148891	0.214091	0.745559	0.180377	0.699777	0.924249	0.0539593	0.55665	0.881444	0.082689	0.02892	0.118054	0.346543	3.89615	0.432119	0.277273	1
Q09666	Q09666	Neuroblast differentiation-associated protein AHNAK	AHNAK	11224001630	11191995213	11483005794	11441998388	10895013354	8558806118	11172008027	11466985447	10431004156	10788002042	10658990637	10891988932	11398002643	10167003630	11202002212	0.623285	0.763723	0.146969	0.706643	-0.145021	0.267737	0.706166	0.10825	0.422793	0.826505	0.0770926	0.330642	0.547669	0.0943172	0.676873	0.0345531	0.12762	1
Q8IVF2	Q8IVF2	Protein AHNAK2	AHNAK2	7.9604e+07	8.161e+07	8.5539e+07	7.7755e+07	7.7128e+07	6.9192e+07	8.4565e+07	9.6611e+07	8.7179e+07	100400025	9.88209e+07	1.1013e+08	1.2579e+08	125110056	1.2384e+08	2.61687e-06	0.000487065	0.0474788	0.671199	-0.140457	0.00189401	0.118082	0.259809	2.09302e-05	0.0326371	0.465619	3.0093e-07	9.37699e-05	0.743894	43.8467	1.01738	0.0580081	1
P35869	P35869	Aryl hydrocarbon receptor	AHR	2.4192e+07	1.1227e+07	2.131e+07	1.9797e+07	1.4421e+07	6.9197e+06	1.5488e+07	1.3534e+07	2.4762e+07	2.0803e+07	1.8557e+07	2.8498e+07	2.6714e+07	2.8585e+07	3.8383e+07	0.103824	0.275709	0.250532	0.763964	-0.516933	0.298701	0.734797	0.464543	0.0799342	0.524449	0.825794	0.0120331	0.0684216	1.29703	2.56103	2.75971	2.69395	1
O95433	O95433	Activator of 90 kDa heat shock protein ATPase homolog 1	AHSA1	1177999506	1063199700	1269300412	1155699483	1312099832	1515099228	1338900251	1359500283	1383400729	1417700471	1283500536	1230999994	1286500730	1299399566	1286400384	0.249671	0.457389	0.0889048	0.671199	0.177089	0.649007	0.905667	0.0441003	0.899325	0.976565	-0.012196	0.742049	0.870785	-0.031806	1.59623	0.0846008	0.132501	1
O95831	O95831	Apoptosis-inducing factor 1, mitochondrial	AIFM1	2.0696e+08	1.8017e+08	1.7906e+08	2.038e+08	2.203e+08	2.1569e+08	1.7182e+08	1.8454e+08	2.0376e+08	1.6973e+08	1.8245e+08	195789905	2.0093e+08	2.196e+08	2.0411e+08	0.0593988	0.19981	0.0491795	0.671199	0.17881	0.0350965	0.364117	-0.194627	0.0182162	0.324745	-0.225177	0.671648	0.820298	-0.0348873	3.25101	0.124528	0.0957613	1
Q9BRQ8	Q9BRQ8	Apoptosis-inducing factor 2	AIFM2	5.3746e+07	5.8252e+07	5.3458e+07	6.1323e+07	6.2576e+07	5.8181e+07	6.4402e+07	5.5287e+07	5.7063e+07	5.3047e+07	4.9944e+07	5.2025e+07	6.2425e+07	6.2615e+07	5.8358e+07	0.0101076	0.0706478	0.0420539	0.671199	0.138579	0.463563	0.828569	-0.0453287	0.00296242	0.194987	-0.231932	0.865631	0.939829	0.0103215	5.97492	0.126807	0.0530579	1
Q9Y4K1	Q9Y4K1	Absent in melanoma 1 protein	AIM1	1.1458e+07	1.2581e+07	9.9418e+06	1.0061e+07	9.84119e+06	9.9857e+06	1.3373e+07	1.3453e+07	1.3786e+07	1.2878e+07	1.2714e+07	1.2041e+07	1.6793e+07	1.4595e+07	1.2903e+07	0.00131799	0.0214527	0.0920909	0.671199	-0.178522	0.000957882	0.107039	0.44228	0.00609094	0.25121	0.331889	0.000165063	0.00468409	0.559139	10.5147	0.579432	0.137766	1
Q12904	Q12904	Aminoacyl tRNA synthase complex-interacting multifunctional protein 1;Endothelial monocyte-activating polypeptide 2	AIMP1	1.3845e+08	1.3359e+08	1.5484e+08	1.695e+08	1.6327e+08	1.4532e+08	1.896e+08	1.5214e+08	1.6194e+08	1.6854e+08	1.6556e+08	1.4058e+08	1.6023e+08	1.4176e+08	1.6073e+08	0.326173	0.530906	0.153959	0.70903	0.16328	0.511714	0.857407	0.0720097	0.912119	0.980018	-0.0119807	0.669667	0.819136	-0.0465157	1.32403	0.0889984	0.168045	1
Q13155	Q13155	Aminoacyl tRNA synthase complex-interacting multifunctional protein 2	AIMP2	5.2736e+07	5.3262e+07	5.3748e+07	4.9949e+07	4.6139e+07	4.3805e+07	4.7884e+07	5.7061e+07	4.8981e+07	5.5746e+07	5.1026e+07	4.3918e+07	5.3781e+07	4.4089e+07	4.7707e+07	0.432924	0.624101	0.0892267	0.671199	-0.193523	0.216735	0.661949	0.135574	0.342549	0.784516	0.102457	0.606198	0.778185	0.0547235	1.04178	0.0660912	0.158601	1
O00170	O00170	AH receptor-interacting protein	AIP	6.3863e+07	5.3255e+07	64192001	6.7109e+07	6.5816e+07	6.0194e+07	8.2983e+07	5.521e+07	6.9606e+07	8.1737e+07	6.3603e+07	6.6248e+07	8.7411e+07	7.4078e+07	8.1678e+07	0.137077	0.325493	0.542765	0.886449	0.094763	0.573724	0.885594	0.0874628	0.427193	0.827819	0.12446	0.0525053	0.169482	0.330742	2.24143	0.304165	0.339253	1
Q96IF1	Q96IF1	LIM domain-containing protein ajuba	AJUBA	2.6741e+06	2.1723e+06	2.1883e+06	2.1574e+06	2.1119e+06	4.0457e+06	2.1973e+06	2.6791e+06	2.9589e+06	2.0318e+06	2.2294e+06	3.0293e+06				0.893545	0.938222	0.53302	0.8836	0.178708	0.92338	0.975956	-0.027228	0.618868	0.907809	-0.141943	?	?	#VALUE!	0.199949	0.0677148	0.903095	1
P00568;Q9Y6K8	P00568	Adenylate kinase isoenzyme 1	AK1	9.5852e+07	8.2266e+07	1.1349e+08	1.0272e+08	1.1518e+08	1.1055e+08	1.5427e+08	1.1629e+08	1.2262e+08	1.4344e+08	1.31e+08	1.1133e+08	1.8534e+08	139190036	1.4708e+08	0.013174	0.0825087	0.278539	0.782027	0.182502	0.147527	0.58184	0.250028	0.186576	0.670131	0.225855	0.00924067	0.0573584	0.512176	5.50662	0.8381	0.380496	1
P54819	P54819	Adenylate kinase 2, mitochondrial;Adenylate kinase 2, mitochondrial, N-terminally processed	AK2	1.0297e+08	9.5754e+07	8.5271e+07	9.5021e+07	7.9736e+07	6.5757e+07	8.40989e+07	7.831e+07	8.2092e+07	8.3702e+07	7.6352e+07	1.0446e+08	6.8989e+07	7.7219e+07	8.1333e+07	0.285442	0.493189	0.116562	0.674846	-0.251638	0.793919	0.94292	0.0393069	0.359338	0.789087	0.140726	0.656431	0.810824	-0.0671527	1.45894	0.18782	0.321842	1
Q9UIJ7	Q9UIJ7	GTP:AMP phosphotransferase AK3, mitochondrial	AK3	1.8074e+07	1.7211e+07	2.1096e+07	2.099e+07	1.8877e+07	1.8542e+06	4.9004e+06	4.2004e+06	1.8145e+07	3.6423e+06	1.5106e+07	1.8323e+07	6.3154e+06	1.586e+07	1.3239e+07	0.716171	0.828619	0.314006	0.793062	-1.05301	0.749997	0.932595	-0.325351	0.881288	0.974164	0.15217	0.780784	0.895545	0.283981	0.530936	3.14276	14.7982	1
P27144	P27144	Adenylate kinase 4, mitochondrial	AK4	6.1072e+07	4.0369e+07	4.5467e+07	5.8631e+07	4.3409e+07	4.5751e+07	5.6779e+07	3.9929e+07	4.8931e+07	5.4917e+07	4.4162e+07	4.6674e+07	5.5787e+07	4.3532e+07	5.3114e+07	0.995084	0.997275	0.925889	0.991909	0.0182923	0.905681	0.968834	-0.0233064	0.944884	0.987577	-0.0135949	0.802687	0.906009	0.0492125	0.0472721	0.0104319	0.551694	1
Q92667	Q92667	A-kinase anchor protein 1, mitochondrial	AKAP1	2.1582e+07	1.9753e+07	2.2417e+07	2.0542e+07	20320009	1.6692e+07	1.8691e+07	1.4909e+07	1.8314e+07	1.8838e+07	1.7431e+07	1.8853e+07	1.4993e+07	1.4308e+07	1.4285e+07	0.00342461	0.0371184	0.160903	0.71018	-0.151953	0.166551	0.60789	-0.149721	0.583548	0.890147	-0.0568453	0.00279107	0.0258839	-0.395008	8.16008	0.49301	0.151043	1
O43572	O43572	A-kinase anchor protein 10, mitochondrial	AKAP10	2.5728e+06	2.5556e+06	2.2803e+06	2.2985e+06	2.3803e+06		3.0519e+06	3.3436e+06	2.8071e+06	2.5464e+06	3.6308e+06	2.1064e+06	3.0196e+06	2.8072e+06	2.8626e+06	0.259205	0.466132	0.692765	0.937556	-0.0761571	0.067683	0.462506	0.387484	0.307414	0.756339	0.201922	0.133623	0.314954	0.307685	1.58642	0.265233	0.376175	1
Q02952	Q02952	A-kinase anchor protein 12	AKAP12	1.9445e+07	2.2049e+07	2.8758e+07	2.76e+07	2.9874e+07	3.1519e+07	2.8848e+07	2.0307e+07	1.8232e+07	2.3168e+07	2.2203e+07	1.7964e+07	1.0492e+07	1.4807e+07	1.2163e+07	0.00146955	0.0228144	0.109755	0.671199	0.358565	0.0627907	0.456917	-0.427619	0.0352027	0.408631	-0.497262	0.000105447	0.00359752	-1.26057	10.2234	2.55999	0.626015	1
Q12802	Q12802	A-kinase anchor protein 13	AKAP13	1.2261e+07	7.5871e+06	8.1873e+06	1.0573e+07	8.81651e+06	1.0221e+07	1.0377e+07	1.2317e+07	9.8658e+06	9.3845e+06	9.542e+06	8.123e+06	1.4273e+07	1.3015e+07	1.3506e+07	0.0280084	0.12632	0.531373	0.8836	0.107674	0.435958	0.814761	0.134786	0.452606	0.838283	-0.1298	0.0186831	0.0891982	0.465619	4.29706	0.711212	0.413778	1
Q02040	Q02040	A-kinase anchor protein 17A	AKAP17A	4.3499e+06	6.0001e+06	4.1178e+06	4.0344e+06	4.6456e+06	4.0889e+06	7.1172e+06	2.2088e+06	3.7181e+06	5.3365e+06	3.2408e+06	4.3212e+06	5.6769e+06	3.9421e+06	2.6911e+06	0.950033	0.971181	0.696933	0.938437	-0.162636	0.754749	0.932595	-0.130264	0.976821	0.996567	-0.0120854	0.780968	0.895545	-0.11589	0.167598	0.165505	2.46877	1
Q9Y2D5	Q9Y2D5	A-kinase anchor protein 2	AKAP2	2.0884e+08	2.0211e+08	2.1722e+08	2.1181e+08	2.0892e+08	1.9755e+08	2.0173e+08	1.9718e+08	1.7842e+08	2.2006e+08	2.1171e+08	229360047	1.7398e+08	171160072	1.75e+08	0.000331684	0.00960739	0.650301	0.927216	-0.0229194	0.0682046	0.462506	-0.100241	0.0773137	0.523459	0.0965587	0.000483173	0.00846248	-0.248773	14.8096	0.213738	0.0360811	1
O75969	O75969	A-kinase anchor protein 3	AKAP3	3.6344e+07	3.2292e+07	4.1003e+07	3.3627e+07	3.7261e+07		4.4535e+07	3.4641e+07	3.858e+07	3.9064e+07		3.9454e+07	4.0359e+07	3.7608e+07		0.714178	0.827886	0.77142	0.956551	-0.0392318	0.312264	0.742421	0.141446	0.328769	0.77475	0.149363	0.363408	0.576568	0.138316	0.536741	0.0434739	0.141743	1
O43823	O43823	A-kinase anchor protein 8	AKAP8	2.2887e+07	2.0818e+07	2.1301e+07	2.1964e+07	1.9737e+07	2.0263e+07	1.6069e+07	2.0315e+07	2.0245e+07	1.7729e+07	1.9604e+07	1.6159e+07	1.8927e+07	1.3168e+07	1.7638e+07	0.0922138	0.255612	0.628876	0.92032	-0.0694625	0.34922	0.766056	-0.136834	0.153664	0.639539	-0.215097	0.0379998	0.137882	-0.332907	2.70201	0.314717	0.291188	1
Q9ULX6	Q9ULX6	A-kinase anchor protein 8-like	AKAP8L	3.1394e+07	3.5883e+07	2.8677e+07	3.108e+07	3.1627e+07	3.3267e+07	2.9934e+07	3.4255e+07	3.087e+07	3.33e+07	2.8417e+07	3.0428e+07	2.7368e+07	2.8846e+07	3.145e+07	0.589345	0.738094	0.950319	0.991909	0.00584548	0.867752	0.958728	-0.015644	0.51911	0.865632	-0.0611858	0.178673	0.375671	-0.132439	0.733979	0.0369223	0.125761	1
Q99996	Q99996	A-kinase anchor protein 9	AKAP9	8.196e+06	7.7534e+06	9.35241e+06	7.5408e+06	7.546e+06	1.0183e+07	7.397e+06	9.1268e+06	7.7112e+06	9.2811e+06	8.2183e+06	6.8275e+06	7.1072e+06	9.6399e+06	8.659e+06	0.987338	0.992401	0.942968	0.991909	-0.0121887	0.762932	0.935717	-0.0515053	0.763659	0.954757	-0.0513423	0.946998	0.978397	0.0113239	0.0780053	0.0129207	0.414097	1
P14550	P14550	Alcohol dehydrogenase [NADP(+)]	AKR1A1	2.8669e+07	2.462e+07	2.7087e+07	2.8718e+07	2.2396e+07	2.5106e+07	3.2227e+07	2.3536e+07	2.9574e+07	2.9895e+07	2.6713e+07	3.0021e+07	3.7481e+07	3.0553e+07	3.4204e+07	0.0747059	0.227602	0.551652	0.891131	-0.0812306	0.258249	0.698257	0.158078	0.180064	0.662216	0.190059	0.00899691	0.0567311	0.426136	2.95951	0.308774	0.260832	1
P15121;C9JRZ8	P15121	Aldose reductase	AKR1B1	7.6308e+07	6.6065e+07	8.1859e+07	8.2596e+07	7.4931e+07	8.3912e+07	1.1774e+08	6.495e+07	9.9975e+07	9.7807e+07	9.4586e+07	9.735e+07	1.2077e+08	1.2489e+08	1.1762e+08	0.0210705	0.106339	0.543563	0.886936	0.11055	0.315017	0.745577	0.185968	0.163011	0.646541	0.264741	0.00723757	0.0488872	0.590779	4.73316	0.877744	0.463614	1
P42330;Q04828;P17516;P52895	P42330;Q04828	Aldo-keto reductase family 1 member C3;Aldo-keto reductase family 1 member C1	AKR1C3;AKR1C1	9.13499e+06	6.0236e+06	6.9515e+06	9.409e+06	8.1798e+06	9.5778e+06	1.2631e+07	1.0209e+07	1.2548e+07	1.1004e+07	1.019e+07	9.7206e+06	2.1317e+07	1.9058e+07	1.9271e+07	1.8796e-05	0.00166824	0.0531106	0.671199	0.315485	0.0252677	0.323541	0.378079	0.220403	0.694312	0.188097	1.31918e-05	0.000940949	1.13627	28.5981	3.5527	0.310571	1
O43488;Q8NHP1	O43488	Aflatoxin B1 aldehyde reductase member 2	AKR7A2	3.1486e+07	2.9503e+07	3.1794e+07	3.149e+07	3.0171e+07	3.205e+07	3.8253e+07	3.659e+07	3.4234e+07	4.1341e+07	3.7045e+07	3.3399e+07	4.7911e+07	4.2803e+07	5.0536e+07	0.00015345	0.00638785	0.861676	0.979901	0.0146838	0.0241284	0.323541	0.218025	0.012532	0.30219	0.249421	3.02817e-05	0.00155015	0.588996	17.7749	0.719488	0.101194	1
P31749	P31749	RAC-alpha serine/threonine-protein kinase	AKT1		2.8035e+06	4.5472e+06	3.26e+06		3.5703e+06	5.1497e+06	3.1006e+06	5.2422e+06	5.0752e+06	4.2468e+06	4.0359e+06	6.5176e+06	3.6571e+06	3.8648e+06	0.662277	0.789096	0.864228	0.980599	-0.065645	0.321517	0.748425	0.35861	0.29875	0.753841	0.377124	0.26725	0.480407	0.404685	0.617875	0.341582	1.10567	1
P31751	P31751	RAC-beta serine/threonine-protein kinase	AKT2	8.2134e+06		6.6542e+06	7.0713e+06	6.876e+06	6.1958e+06	6.8364e+06	6.3696e+06	6.7262e+06	8.6276e+06	8.3113e+06		1.0838e+07	7.1789e+06	8.1975e+06	0.10612	0.27942	0.413775	0.836301	-0.141177	0.928657	0.977324	-0.0135352	0.0735761	0.521498	0.337072	0.0391706	0.14001	0.360713	2.72542	0.3509	0.257501	1
P13716	P13716	Delta-aminolevulinic acid dehydratase	ALAD	4.0999e+06	2.923e+06	3.5932e+06	3.909e+06	3.8583e+06		4.562e+06	4.3208e+06	3.2716e+06	4.0962e+06	4.6203e+06	4.8644e+06	7.3491e+06	6.4404e+06	5.9171e+06	0.00265934	0.0315898	0.423124	0.844386	0.147945	0.798887	0.94292	0.0462675	0.248662	0.718494	0.217466	0.00208646	0.0220575	0.752483	9.57066	1.42801	0.335717	1
Q13740	Q13740	CD166 antigen	ALCAM	1.4433e+08	1.6677e+08	1.505e+08	1.3527e+08	1.4191e+08	1.503e+08	1.1225e+08	1.3559e+08	1.3348e+08	1.1288e+08	1.2995e+08	1.4954e+08	8.6328e+07	9.0579e+07	1.1364e+08	0.00395806	0.0394605	0.418538	0.839952	-0.109444	0.222599	0.668968	-0.16869	0.333554	0.776688	-0.131795	0.00140742	0.0175132	-0.566348	7.84025	0.791479	0.252377	1
Q8IZ83	Q8IZ83	Aldehyde dehydrogenase family 16 member A1	ALDH16A1	4.565e+07	4.6492e+07	5.3307e+07	4.663e+07	5.0374e+07	5.0863e+07	5.9804e+07	5.2494e+07	55136964	5.8895e+07	5.6153e+07	5.123e+07	6.1182e+07	6.366e+07	5.9399e+07	0.00528198	0.0473266	0.73238	0.947364	0.0262052	0.0378186	0.374963	0.178288	0.0478632	0.450511	0.167974	0.00165261	0.019167	0.31779	7.22929	0.240937	0.0833199	1
P54886	P54886	Delta-1-pyrroline-5-carboxylate synthase;Glutamate 5-kinase;Gamma-glutamyl phosphate reductase	ALDH18A1	5.5091e+08	5.7147e+08	5.1145e+08	5.3487e+08	5.2211e+08	4.4216e+08	4.8809e+08	4.2488e+08	4.4542e+08	4.8843e+08	4.3559e+08	5.0497e+08	4.6131e+08	4.2468e+08	4.6532e+08	0.0540288	0.188772	0.17438	0.723954	-0.127658	0.140949	0.574977	-0.139581	0.461013	0.841052	-0.0669305	0.125581	0.301366	-0.145925	3.37503	0.154345	0.114329	1
P30837	P30837	Aldehyde dehydrogenase X, mitochondrial	ALDH1B1	1.4011e+08	144749970	1.3827e+08	1.3088e+08	129009971	1.2385e+08	1.1546e+08	1.1686e+08	1.1315e+08	1.2405e+08	1.1792e+08	1.4217e+08	1.0284e+08	9.5024e+07	1.0357e+08	0.000121288	0.00543368	0.0424841	0.671199	-0.141098	0.0318771	0.355973	-0.151303	0.965948	0.993777	-0.002657	0.000185677	0.00498939	-0.348982	18.7743	0.415231	0.0552925	1
P05091;P00352;O94788;P47895	P05091	Aldehyde dehydrogenase, mitochondrial	ALDH2	1.1272e+08	1.0745e+08	9.14e+07	9.97221e+07	9.894e+07	1.0381e+08	1.0081e+08	1.153e+08	1.1426e+08	1.1676e+08	1.0831e+08	1.1928e+08	1.329e+08	1.2316e+08	133750088	0.00760256	0.0601045	0.650262	0.927216	-0.0373725	0.149284	0.58184	0.124937	0.0421882	0.429035	0.186171	0.00102949	0.0137875	0.365289	6.50588	0.249621	0.0959214	1
P51648;P48448;P43353	P51648	Fatty aldehyde dehydrogenase	ALDH3A2	3.6009e+07	3.6876e+07	2.9733e+07	3.6782e+07	3.7101e+07	2.9369e+07	4.2997e+07	4.2086e+07	4.4014e+07	4.4432e+07	3.523e+07	4.3748e+07	6.6686e+07	5.8439e+07	6.8894e+07	0.000144059	0.00607617	0.955152	0.991909	0.00720986	0.0247612	0.323541	0.33026	0.0665156	0.504873	0.257626	2.57225e-05	0.00141443	0.914649	18.0387	1.69464	0.234862	1
P30038	P30038	Delta-1-pyrroline-5-carboxylate dehydrogenase, mitochondrial	ALDH4A1	6.7736e+06	6.0517e+06	5.9355e+06	5.9137e+06	6.0533e+06	6.6277e+06	5.7547e+06	5.5118e+06	5.5484e+06	5.5696e+06	4.4497e+06	6.0937e+06	4.8863e+06	5.1603e+06	5.6711e+06	0.109374	0.283625	0.911992	0.986708	-0.0121145	0.208586	0.653509	-0.143652	0.069492	0.51356	-0.217231	0.045911	0.155386	-0.243489	2.50001	0.171315	0.171314	1
Q02252	Q02252	Methylmalonate-semialdehyde dehydrogenase [acylating], mitochondrial	ALDH6A1	8.4438e+06	9.8943e+06	6.7927e+06	6.5758e+06	6.2898e+06	6.1577e+06	8.1677e+06	6.7327e+06	7.6077e+06	8.2461e+06	6.7329e+06	7.7122e+06	10412997	9.5536e+06	8.136e+06	0.0305747	0.133902	0.0218249	0.671199	-0.3853	0.123787	0.55394	0.238665	0.109063	0.560593	0.249834	0.00288956	0.026482	0.556032	4.1674	0.50437	0.302569	1
P49419	P49419	Alpha-aminoadipic semialdehyde dehydrogenase	ALDH7A1	1.5064e+08	136010080	138949914	1.4258e+08	1.2936e+08	1.4017e+08	160259917	1.3939e+08	1.5378e+08	1.5625e+08	1.4944e+08	1.5409e+08	1.6891e+08	1.6967e+08	1.6109e+08	0.00599872	0.0522555	0.442157	0.849119	-0.0463474	0.0399446	0.38221	0.13669	0.0206722	0.339314	0.158957	0.000708038	0.0109138	0.278841	6.97065	0.140289	0.0503142	1
P49189	P49189	4-trimethylaminobutyraldehyde dehydrogenase	ALDH9A1	1.0986e+08	1.0205e+08	1.1544e+08	116850054	1.1172e+08	9.78871e+07	129509998	1.0883e+08	1.1634e+08	1.2785e+08	1.2693e+08	1.2099e+08	1.2598e+08	1.3487e+08	1.3348e+08	0.020403	0.104095	0.939528	0.991909	-0.00611554	0.158189	0.599405	0.119914	0.0252902	0.365147	0.206543	0.00564159	0.0417889	0.275889	4.78399	0.177436	0.0927238	1
P04075;P05062	P04075	Fructose-bisphosphate aldolase A	ALDOA	2291399958	2042199812	2616301378	2445300427	2602498687	2585700615	2905401642	2679500360	2906300611	2989799792	3055999081	2532399410	3786601299	3173498405	3299600387	0.0030043	0.0338092	0.195767	0.73662	0.142191	0.166279	0.60789	0.153144	0.141106	0.621556	0.163911	0.00206548	0.0218912	0.422933	8.45732	0.533822	0.157799	1
P09972	P09972	Fructose-bisphosphate aldolase C	ALDOC	3.3029e+07	2.6356e+07	3.6294e+07	1.1382e+07	2.9623e+07	3.61e+07	4.9388e+07	3.488e+07	3.498e+07	4.6614e+07	4.5539e+07	6.1362e+06	7.4291e+07	8.345e+07	7.3949e+07	0.165155	0.361696	0.531808	0.8836	-0.458709	0.302958	0.737917	0.769205	0.96419	0.993498	0.0326087	0.0334593	0.127456	1.74505	2.0349	6.12502	7.52498	1
Q9BT22	Q9BT22	Chitobiosyldiphosphodolichol beta-mannosyltransferase	ALG1	2.0314e+07	1.7389e+07	1.5003e+07	1.5801e+07	1.4198e+07	1.5539e+07	1.6498e+07	1.4466e+07	1.7491e+07	1.8722e+07	1.5436e+07	1.717e+07	1.6001e+07	1.5891e+07	1.5282e+07	0.413131	0.607509	0.103938	0.671199	-0.201433	0.45937	0.828569	0.0866615	0.162575	0.646158	0.169771	0.652888	0.808585	0.0522072	1.0882	0.0827992	0.19022	1
Q2TAA5	Q2TAA5	GDP-Man:Man(3)GlcNAc(2)-PP-Dol alpha-1,2-mannosyltransferase	ALG11	1.2559e+06	1.1555e+06	1.0336e+06	1.2438e+06								1.2829e+06				0.611823	0.756646	0.53852	0.885026	0.119781	?	?	#VALUE!	0.84361	0.970348	0.0446599	?	?	#VALUE!	0.634458	0.0252312	0.0397681	1
Q9H553	Q9H553	Alpha-1,3/1,6-mannosyltransferase ALG2	ALG2	2.2638e+07	1.8299e+07	2.2285e+07	2.1997e+07	2.126e+07	2.1191e+07	2.0208e+07	1.6619e+07	2.1126e+07	2.044e+07	1.885e+07	2.3669e+07	2.2594e+07	1.7165e+07	1.9693e+07	0.720116	0.829397	0.801657	0.965584	0.034103	0.252062	0.693543	-0.160708	0.768532	0.954757	-0.0399806	0.365702	0.577658	-0.125269	0.524985	0.0550555	0.262176	1
Q9Y673	Q9Y673	Dolichyl-phosphate beta-glucosyltransferase	ALG5	2.59e+07	2.5132e+07	2.4303e+07	2.2566e+07	2.3215e+07	1.5972e+07	2.5611e+07	1.965e+07	2.5437e+07	2.3521e+07	1.941e+07	2.5426e+07	1.9543e+07	2.2708e+07	2.4457e+07	0.495157	0.671048	0.0951596	0.671199	-0.306288	0.246728	0.68955	0.204491	0.365854	0.791799	0.157432	0.468936	0.670605	0.125122	0.908498	0.150582	0.414371	1
Q9BVK2	Q9BVK2	Probable dolichyl pyrophosphate Glc1Man9GlcNAc2 alpha-1,3-glucosyltransferase	ALG8	1.2631e+07	1.0258e+07	1.1598e+07	1.2939e+07	9.0682e+06	1.1564e+07	9.5058e+06	1.0603e+07	9.8871e+06	1.0179e+07	8.472e+06	9.3555e+06	9.71899e+06	7.9257e+06	1.0263e+07	0.178124	0.379309	0.738938	0.948327	-0.0491136	0.32478	0.74997	-0.148428	0.111708	0.56221	-0.249999	0.0999992	0.261847	-0.259772	1.95275	0.240681	0.30813	1
Q9H6U8	Q9H6U8	Alpha-1,2-mannosyltransferase ALG9	ALG9	8.291e+06	7.9779e+06	8.1543e+06	6.8067e+06	7.3422e+06	6.8579e+06	5.445e+06	6.4746e+06	6.4487e+06	7.4613e+06	6.1672e+06	7.889e+06	7.6104e+06	6.4753e+06	8.2953e+06	0.042702	0.161601	0.0777639	0.671199	-0.21806	0.105598	0.529333	-0.197401	0.80826	0.963602	0.0276495	0.462591	0.664835	0.0847582	3.69237	0.272774	0.184687	1
Q6P6C2	Q6P6C2	RNA demethylase ALKBH5	ALKBH5	1.2591e+07	1.0127e+07	1.3406e+07	9.5991e+06	1.463e+07	1.2565e+07	1.3529e+07	1.1027e+07	1.2145e+07	1.0281e+07	1.3204e+07	1.2016e+07	1.3853e+07	1.0451e+07	1.5855e+07	0.925841	0.957388	0.939506	0.991909	0.0152835	0.949632	0.98555	0.0127117	0.851169	0.970576	-0.037799	0.533867	0.722528	0.126484	0.21199	0.0490187	0.57808	1
Q86V81	Q86V81	THO complex subunit 4	ALYREF	2.3747e+08	2.5248e+08	2.3091e+08	2.4762e+08	2.3251e+08	1.8932e+08	1.8145e+08	2.0279e+08	1.7059e+08	2.1109e+08	2.0324e+08	2.2245e+08	1.733e+08	1.6899e+08	2.0327e+08	0.0152453	0.0899009	0.309434	0.793062	-0.114999	0.0330462	0.357728	-0.265384	0.565029	0.884054	-0.0639082	0.0219929	0.0993186	-0.290881	5.2586	0.363928	0.173015	1
Q9C0C7	Q9C0C7	Activating molecule in BECN1-regulated autophagy protein 1	AMBRA1	3.3792e+06	5.0044e+06	3.0584e+06	3.2009e+06	4.5284e+06	5.1996e+06	4.5933e+06	4.1283e+06	4.4775e+06	4.0678e+06	4.2184e+06	4.3895e+06	5.1404e+06	5.9213e+06	4.6851e+06	0.27535	0.483296	0.393682	0.828119	0.181077	0.783659	0.942856	0.0572908	0.998877	0.99959	-0.000292897	0.162082	0.354682	0.306671	1.49565	0.370339	0.619025	1
Q9Y2J4	Q9Y2J4	Angiomotin-like protein 2	AMOTL2	6.267e+06	5.4958e+06	5.7679e+06	5.5312e+06	5.6132e+06		6.3281e+06		4.9898e+06	4.7994e+06		4.8976e+06	6.2869e+06	6.0714e+06		0.141705	0.332129	0.548976	0.889746	-0.0665089	0.919003	0.975154	0.0121682	0.130855	0.602365	-0.200742	0.241918	0.450742	0.148986	2.60468	0.137237	0.0790328	1
Q01433;Q01432	Q01433	AMP deaminase 2	AMPD2	1.8249e+07	1.7427e+07	2.4458e+07	1.905e+07	1.9301e+07	2.1282e+07	2.6886e+07	1.9801e+07	2.017e+07	2.742e+07	2.3e+07	2.5815e+07	2.47e+07	2.3961e+07	3.031e+07	0.0816257	0.238319	0.985893	0.996347	0.00288251	0.361334	0.772241	0.152183	0.051156	0.462606	0.352329	0.0310277	0.122099	0.398963	2.85002	0.432784	0.379633	1
Q9H1A4	Q9H1A4	Anaphase-promoting complex subunit 1	ANAPC1	2.416e+07	2.18e+07	2.7525e+07	2.4175e+07	2.4499e+07	2.439e+07	2.1415e+07	1.9919e+07	2.6737e+07	2.6451e+07	2.2829e+07	2.0939e+07	2.4455e+07	1.995e+07	2.377e+07	0.83808	0.904412	0.989899	0.996347	-0.00172072	0.411474	0.80086	-0.113642	0.639461	0.917401	-0.0640485	0.444185	0.65123	-0.105622	0.350296	0.0369507	0.26371	1
Q9UM13	Q9UM13	Anaphase-promoting complex subunit 10	ANAPC10	4.8708e+06	4.6279e+06	5.3712e+06	5.2389e+06	5.2256e+06	5.5459e+06	5.437e+06	6.3433e+06	5.6121e+06	5.3824e+06	4.7144e+06	5.2822e+06	4.1658e+06	6.0145e+06	4.3196e+06	0.302145	0.508258	0.417138	0.83908	0.108839	0.385232	0.788151	0.116764	0.651124	0.918841	-0.05994	0.234268	0.442233	-0.162782	1.40122	0.139033	0.248057	1
Q9UJX6	Q9UJX6	Anaphase-promoting complex subunit 2	ANAPC2	5.5094e+06	5.3333e+06	6.2593e+06	5.1432e+06	6.6941e+06	5.425e+06	6.6941e+06	5.1573e+06	6.3665e+06	5.7937e+06	5.5348e+06	5.2278e+06	6.2367e+06	5.6544e+06	5.5271e+06	0.865723	0.92114	0.952205	0.991909	0.00742517	0.531273	0.864981	0.0782819	0.675826	0.929513	-0.0519868	0.868528	0.940144	0.0204986	0.308693	0.0269851	0.218543	1
Q9UJX5	Q9UJX5	Anaphase-promoting complex subunit 4	ANAPC4	5.5203e+06	5.4528e+06	5.8973e+06	5.215e+06	5.4566e+06	5.6429e+06	6.3973e+06	4.5184e+06	5.4953e+06	5.8521e+06	5.6724e+06	4.9968e+06	4.7313e+06	5.0883e+06	5.0697e+06	0.549771	0.708722	0.666097	0.931653	-0.0482317	0.962637	0.989929	-0.00521031	0.888492	0.975492	0.0155975	0.251889	0.462398	-0.131928	0.80406	0.0567821	0.176548	1
Q9UJX4	Q9UJX4	Anaphase-promoting complex subunit 5	ANAPC5	4.822e+06	3.5096e+06	2.913e+06	4.7447e+06	3.8252e+06	3.0953e+06	4.1916e+06	4.5895e+06	3.4576e+06	4.3622e+06	3.3194e+06	3.6461e+06	3.6351e+06	3.9543e+06	3.6343e+06	0.961636	0.978852	0.766766	0.956551	0.0628263	0.701813	0.92527	0.0812305	0.887677	0.975492	-0.0298664	0.86876	0.940144	-0.034945	0.143888	0.0366824	0.637341	1
Q9UJX3	Q9UJX3	Anaphase-promoting complex subunit 7	ANAPC7	3.4067e+07	3.421e+07	3.2211e+07	3.5977e+07	3.1779e+07	2.3443e+07	3.9486e+07	2.9358e+07	3.1909e+07	4.0465e+07	2.8694e+07	3.2584e+07	3.2271e+07	3.1147e+07	2.8546e+07	0.783381	0.871222	0.369816	0.811551	-0.162013	0.390316	0.791038	0.15492	0.359305	0.789087	0.165764	0.853146	0.933865	0.0327779	0.431023	0.0769742	0.446462	1
Q12955	Q12955	Ankyrin-3	ANK3	8.6354e+06	5.235e+06	6.0193e+06	6.674e+06	7.5819e+06			5.3309e+06	8.84371e+06	7.815e+06	6.6774e+06	9.09699e+06		7.9663e+06	8.7994e+06	0.703742	0.820625	0.648573	0.927216	0.134536	0.873724	0.960169	-0.0510404	0.652067	0.919797	0.13309	0.472456	0.67469	0.235102	0.553282	0.212167	0.671072	1
Q9P2R3	Q9P2R3	Rabankyrin-5	ANKFY1	2.0754e+07	1.6582e+07	1.7876e+07	1.8325e+07	1.8033e+07	1.5955e+07	2.4628e+07	2.0386e+07	2.1931e+07	2.0072e+07	2.0497e+07	1.8458e+07	2.4031e+07	2.1709e+07	2.1996e+07	0.0108486	0.0731118	0.462666	0.858085	-0.0741904	0.00449566	0.178265	0.354125	0.10102	0.560593	0.175467	0.00321252	0.0282774	0.373988	5.8475	0.33108	0.141547	1
Q8IWZ3	Q8IWZ3	Ankyrin repeat and KH domain-containing protein 1	ANKHD1	7.1688e+06	5.5341e+06	7.2349e+06	6.3031e+06	5.7573e+06	8.4942e+06	5.7653e+06	7.0865e+06	5.929e+06	6.0147e+06	5.7148e+06	6.3866e+06	6.0723e+06	5.9722e+06	6.3351e+06	0.776353	0.866421	0.823803	0.969972	0.0342862	0.457702	0.826868	-0.115891	0.302122	0.754442	-0.163229	0.368302	0.579415	-0.141354	0.44137	0.0596062	0.33762	1
Q86XL3	Q86XL3	Ankyrin repeat and LEM domain-containing protein 2	ANKLE2	6.0223e+06	8.88359e+06	7.5375e+06	7.5205e+06	7.2608e+06	7.5049e+06	8.8995e+06	6.807e+06	7.3658e+06	8.4033e+06	7.0397e+06	7.3437e+06	8.04291e+06	6.404e+06	6.7003e+06	0.928647	0.959468	0.959689	0.991909	0.00775524	0.789833	0.942856	0.0409345	0.854871	0.970576	0.0280599	0.592653	0.76733	-0.0826248	0.207088	0.0277749	0.335303	1
O75179	O75179	Ankyrin repeat domain-containing protein 17	ANKRD17	1.7606e+07	1.3983e+07	1.7873e+07	1.7948e+07	2.0447e+07	1.932e+07	1.273e+07	1.48e+07	1.6119e+07	1.7102e+07	2.0709e+07	2.0132e+07	1.5398e+07	1.5335e+07	1.4193e+07	0.0139683	0.0855348	0.0807288	0.671199	0.229428	0.00620094	0.189221	-0.407739	0.982197	0.997707	0.00269532	0.0122269	0.0690837	-0.360353	5.40635	0.452451	0.209222	1
O15084	O15084	Serine/threonine-protein phosphatase 6 regulatory ankyrin repeat subunit A	ANKRD28	1.1329e+06	1.1572e+06	1.7262e+06	1.029e+06	1.3573e+06	953040		916450	1.3233e+06	1.6649e+06	980240	1.4322e+06	764140	1.6946e+06	1.1614e+06	0.86439	0.920763	0.461983	0.858085	-0.255222	0.996649	0.998044	0.0016005	0.436056	0.831323	0.270756	0.863628	0.939147	0.0587044	0.309813	0.205121	1.48968	1
Q8N283	Q8N283	Ankyrin repeat domain-containing protein 35	ANKRD35	1.7863e+07	2.4502e+07	2.4979e+07	2.3357e+07	2.5401e+07	2.0454e+07	2.4957e+07	2.4335e+07	1.8015e+07	2.1313e+07	2.1215e+07	2.513e+07	2.5217e+07	2.3773e+07	2.3932e+07	0.910594	0.946824	0.758182	0.953086	0.0501743	0.759863	0.934648	-0.0498153	0.845888	0.970576	-0.031632	0.622649	0.789973	0.0805076	0.237814	0.0358793	0.377179	1
Q5JPF3;Q8N2N9;A6QL64	Q5JPF3	Ankyrin repeat domain-containing protein 36C	ANKRD36C	4.0402e+07	3.0483e+07	3.4069e+07	3.5737e+07	2.8999e+07	4.3823e+07	2.0954e+07	3.8427e+07	3.2681e+07		6.0254e+07	3.0662e+07	4.4208e+07	4.5788e+07	4.7915e+07	0.309607	0.516263	0.899227	0.98456	0.0380709	0.392643	0.794283	-0.262438	0.432155	0.830289	0.268722	0.243399	0.451915	0.364886	1.39812	0.71668	1.15335	1
Q8NB46	Q8NB46	Serine/threonine-protein phosphatase 6 regulatory ankyrin repeat subunit C	ANKRD52	3.3661e+06	2.537e+06	3.3503e+06	1.9245e+06	3.4654e+06	1.9813e+06	5.0204e+06	3.1745e+06	5.3621e+06	4.1598e+06	4.4238e+06	4.783e+06	6.4132e+06	5.463e+06	4.989e+06	0.00497352	0.0457821	0.179485	0.72467	-0.371512	0.00584338	0.189221	0.897728	0.00532948	0.234815	0.911922	0.000697076	0.0108244	1.24185	7.35386	2.92296	0.993682	1
Q92625	Q92625	Ankyrin repeat and SAM domain-containing protein 1A	ANKS1A	1.6595e+07	1.3569e+07	1.7665e+07	1.6676e+07	1.9775e+07	2.2474e+07	2.191e+07	2.1279e+07	2.1701e+07	2.4698e+07	2.2558e+07	1.8491e+07	2.5698e+07	3.1127e+07	2.3653e+07	0.00787939	0.0609895	0.0775097	0.671199	0.299245	0.348318	0.765824	0.149689	0.322325	0.767739	0.158389	0.0142196	0.075269	0.450707	6.43757	0.89385	0.347122	1
Q9NQW6	Q9NQW6	Actin-binding protein anillin	ANLN	3.1667e+08	276570078	3.448e+08	3.0947e+08	3.196e+08	2.5642e+08	2.8101e+08	2.5759e+08	2.6568e+08	2.6468e+08	268800177	2.305e+08	1.7846e+08	1.9687e+08	1.6541e+08	0.000241129	0.00816024	0.461279	0.858085	-0.0839362	0.252426	0.693543	-0.133062	0.0846576	0.533789	-0.209675	7.18415e-05	0.00273818	-0.708561	15.9813	1.15085	0.180031	1
Q9NW15	Q9NW15	Anoctamin-10	ANO10	2.515e+07	1.9148e+07	2.0585e+07	1.8228e+07	1.8218e+07	1.9191e+07	1.6496e+07	2.0104e+07	1.9555e+07	2.0372e+07	1.9418e+07	2.5104e+07	2.258e+07	1.9724e+07	2.1873e+07	0.239714	0.44605	0.119027	0.674846	-0.212464	0.94762	0.984623	0.00840083	0.117727	0.576675	0.213316	0.132564	0.313724	0.204066	1.63837	0.152664	0.23295	1
Q4KMQ2	Q4KMQ2	Anoctamin-6	ANO6	1.492e+07	1.4406e+07	1.3708e+07	1.2677e+07	1.032e+07	6.9195e+06	1.3619e+07	9.84811e+06	6.1084e+06	1.2048e+07	1.086e+07	1.1936e+07	1.162e+07	1.1416e+07	1.0374e+07	0.242493	0.449406	0.0633826	0.671199	-0.567513	0.863379	0.956806	-0.0479975	0.357452	0.789087	0.262253	0.475787	0.677237	0.201408	1.62642	0.721166	1.10852	1
P39687;O95626;O43423	P39687	Acidic leucine-rich nuclear phosphoprotein 32 family member A	ANP32A	6.844e+07	7.8828e+07	7.6884e+07	7.9704e+07	1.0153e+08	1.0418e+08	1.0169e+08	1.306e+08	8.6033e+07	8.6317e+07	7.5398e+07	8.5169e+07	1.0855e+08	1.0217e+08	7.2401e+07	0.159667	0.355453	0.09687	0.671199	0.341086	0.450541	0.824318	0.146199	0.304185	0.754442	-0.201664	0.902349	0.957933	-0.0234311	2.07191	0.430959	0.520001	1
Q92688	Q92688	Acidic leucine-rich nuclear phosphoprotein 32 family member B	ANP32B	8.1959e+07	8.849e+07	1.0442e+08	1.0232e+08	1.1605e+08	7.6769e+07	1.2099e+08	9.80449e+07	1.194e+08	1.166e+08	1.2094e+08	9.8192e+07	1.0933e+08	1.0574e+08	1.1868e+08	0.25923	0.466132	0.585005	0.904975	0.0891591	0.209504	0.653509	0.211922	0.232042	0.705163	0.201032	0.241733	0.450742	0.19662	1.5575	0.233304	0.374485	1
Q9BTT0	Q9BTT0	Acidic leucine-rich nuclear phosphoprotein 32 family member E	ANP32E	2.5534e+07	3.0962e+07	3.2986e+07	3.4941e+07	3.6393e+07	3.1152e+07	4.5005e+07	3.694e+07	3.5341e+07	3.3907e+07	4.1578e+07	2.7675e+07	3.6405e+07	3.3792e+07	3.7485e+07	0.222199	0.423597	0.220158	0.749057	0.201044	0.245673	0.68955	0.189565	0.963021	0.99303	-0.00730697	0.64471	0.802283	0.0730798	1.71752	0.243477	0.354402	1
Q9H6X2	Q9H6X2	Anthrax toxin receptor 1	ANTXR1	3.1396e+06	1.6639e+06	3.2148e+06	1.8682e+06	2.0989e+06	1.9642e+06		1.9809e+06	1.2995e+06		2.1221e+06	4.4236e+06		1.9775e+06	1.9236e+06	0.300623	0.50699	0.329285	0.793744	-0.374885	0.477905	0.836557	-0.299685	0.156999	0.644585	0.633617	0.965349	0.987102	-0.0179969	1.49611	1.14771	1.34248	1
P58335	P58335	Anthrax toxin receptor 2	ANTXR2	2.0536e+07	6.0332e+07	1.3846e+07	1.1203e+07	1.0727e+07	9.9649e+07	1.466e+07	5.3523e+07	1.8089e+07	1.2142e+07	2.5505e+07	9.8778e+06	2.2777e+07	3.6783e+07	2.6363e+07	0.850563	0.913032	0.853467	0.976971	-0.172854	0.930367	0.978244	0.0817214	0.488223	0.852378	-0.656312	0.753504	0.878548	0.294383	0.331629	1.65498	12.4761	1
P04083	P04083	Annexin A1	ANXA1	2215599032	1742200076	2359299898	2031799227	1725500964	1564500074	2650699897	2102501281	2482900318	2826601647	2276700198	2370201545	2985198401	2374699361	2631199794	0.0210916	0.106339	0.140687	0.69388	-0.243831	0.0152981	0.277246	0.445006	0.00906019	0.276796	0.491853	0.00314822	0.0279612	0.588603	4.73159	0.659336	0.348369	1
P50995	P50995	Annexin A11	ANXA11	1.0724e+08	8.8697e+07	1.0806e+08	1.0632e+08	1.0346e+08	9.91041e+07	1.3927e+08	1.0729e+08	123970020	1.4512e+08	1.2234e+08	1.3614e+08	1.7669e+08	137460053	1.8247e+08	0.00175903	0.0253042	0.834033	0.970595	0.0282862	0.0813016	0.493398	0.254969	0.0155359	0.306026	0.382911	0.000445719	0.00826703	0.674461	9.75554	1.01272	0.259524	1
P07355;A6NMY6	P07355;A6NMY6	Annexin A2;Putative annexin A2-like protein	ANXA2;ANXA2P2	8698202927	7641108479	7892891653	8216206797	7078303767	5854502421	7812908571	6094399954	6517403805	8314310749	6618807908	7898006451	7707401560	6591492709	7322995863	0.443246	0.634126	0.168291	0.717766	-0.207878	0.756564	0.932797	-0.0445935	0.421118	0.8249	0.117416	0.76697	0.886511	0.0426163	1.01842	0.11969	0.293815	1
P12429	P12429	Annexin A3	ANXA3	3.3918e+08	3.0733e+08	3.8491e+08	389819982	3.7329e+08	3.6331e+08	4.4541e+08	3.4465e+08	4.2461e+08	429409882	3.7947e+08	4.0215e+08	4.1862e+08	3.7522e+08	3.8117e+08	0.21762	0.418513	0.236183	0.757116	0.132643	0.361258	0.772241	0.100695	0.349718	0.787666	0.103263	0.582243	0.760074	0.0598398	1.73937	0.115615	0.166174	1
P09525	P09525	Annexin A4	ANXA4	4.9967e+07	3.6848e+07	5.3952e+07	5.5387e+07	5.2596e+07	5.5875e+07	7.6385e+07	5.4252e+07	6.3091e+07	7.6021e+07	5.9344e+07	5.9444e+07	1.0138e+08	8.1814e+07	1.0021e+08	0.00174715	0.0252105	0.196249	0.73662	0.23749	0.213429	0.658728	0.227901	0.191758	0.673869	0.240107	0.00102328	0.0137833	0.784102	9.77286	1.72474	0.441207	1
P08758	P08758	Annexin A5	ANXA5	1521299370	1167299213	1578000416	1633500756	1505200473	1273499256	2014698798	1442700387	1968100780	2103199092	1701400753	1717800766	2208699850	1769299901	1978300837	0.0642486	0.209588	0.760427	0.953899	0.0533755	0.119709	0.550413	0.289811	0.0860045	0.534302	0.324384	0.0287843	0.117809	0.434636	3.14988	0.54837	0.435231	1
P08133	P08133	Annexin A6	ANXA6	1155499343	9.8332e+08	1239600166	1176099452	1218899388	1119699814	1562100522	1263900034	1395299594	1566300603	1510499159	1320899814	1880600247	1653700342	1669499298	0.00091038	0.0173975	0.565661	0.897587	0.0628539	0.0339758	0.358865	0.259749	0.0127191	0.30259	0.320404	0.000330444	0.00677411	0.564534	11.5536	0.776125	0.167939	1
P20073	P20073	Annexin A7	ANXA7	101319961	7.2342e+07	9.2753e+07	100700058	9.4102e+07	8.9085e+07	1.1721e+08	9.5608e+07	1.2009e+08	1.3437e+08	1.014e+08	1.0211e+08	1.4093e+08	1.2214e+08	1.2813e+08	0.026535	0.121657	0.50336	0.872404	0.104108	0.16568	0.60789	0.224263	0.140225	0.618844	0.240253	0.0116497	0.0668908	0.461832	4.37806	0.590792	0.337359	1
Q10567	Q10567	AP-1 complex subunit beta-1	AP1B1	6.7254e+07	4.9072e+07	6.1312e+07	6.3996e+07	6.0098e+07	5.0208e+07	5.8209e+07	7.044e+07	6.9796e+07	6.247e+07	7.3723e+07	6.4123e+07	7.4308e+07	7.4835e+07	6.8498e+07	0.156329	0.350679	0.86937	0.982921	-0.0224915	0.186219	0.633262	0.189186	0.156356	0.644585	0.204304	0.034206	0.129393	0.326687	2.09515	0.223356	0.266516	1
O43747	O43747	AP-1 complex subunit gamma-1	AP1G1	5.0253e+07	4.9841e+07	5.3514e+07	5.697e+07	5.5658e+07	5.1725e+07	6.8394e+07	4.8138e+07	5.4474e+07	6.1532e+07	5.9625e+07	4.6687e+07	6.8158e+07	5.9973e+07	6.2722e+07	0.28247	0.490671	0.479231	0.864404	0.0970714	0.751509	0.932595	0.0429805	0.877556	0.97337	0.0208684	0.134845	0.315901	0.214834	1.4696	0.153787	0.261613	1
O75843	O75843	AP-1 complex subunit gamma-like 2	AP1G2	2.5835e+06	2.6222e+06	2.3976e+06	2.7914e+06	2.4902e+06	3.0838e+06	2.666e+06	3.1225e+06	2.436e+06	3.8716e+06	2.5756e+06	4.2607e+06	4.0334e+06	3.2414e+06	4.0266e+06	0.0418271	0.160619	0.475678	0.863804	0.133419	0.885096	0.964788	-0.0266885	0.0975916	0.556551	0.328986	0.0373178	0.136878	0.432072	3.72096	0.723617	0.486177	1
Q9BXS5	Q9BXS5	AP-1 complex subunit mu-1	AP1M1	1.1862e+08	1.1058e+08	1.1988e+08	1.2606e+08	1.1729e+08	1.2914e+08	1.3692e+08	1.1423e+08	1.2948e+08	124460056	1.1444e+08	1.1329e+08	1.4062e+08	1.3051e+08	1.2761e+08	0.110541	0.285079	0.21933	0.749057	0.0933709	0.699622	0.924249	0.0282862	0.282399	0.746978	-0.0809437	0.198183	0.400133	0.0981905	2.48764	0.0757619	0.0761383	1
P61966;Q96PC3	P61966	AP-1 complex subunit sigma-1A	AP1S1	4.2514e+06	4.0147e+06	4.0284e+06	4.8575e+06	5.6848e+06	6.0394e+06	4.625e+06	4.0916e+06	4.5043e+06	5.5926e+06	5.32e+06	5.5834e+06	5.0845e+06	4.3456e+06	6.0399e+06	0.0104887	0.0720193	0.00359293	0.647141	0.426093	0.016826	0.288643	-0.322771	0.987016	0.998543	-0.00187961	0.363919	0.576596	-0.107182	5.90804	0.450067	0.190447	1
P56377	P56377	AP-1 complex subunit sigma-2	AP1S2	6.4175e+06	4.183e+06	5.1311e+06	4.6352e+06	4.3881e+06	5.7729e+06	5.0042e+06	5.9905e+06	5.389e+06	5.5918e+06	4.8298e+06	5.2717e+06	6.4693e+06	5.8966e+06	5.7974e+06	0.401846	0.599138	0.62598	0.919242	-0.0767656	0.338585	0.759463	0.153442	0.557369	0.881444	0.0926675	0.0740967	0.21423	0.304453	1.1157	0.156028	0.349619	1
O95782	O95782	AP-2 complex subunit alpha-1	AP2A1	2.6366e+08	2.2826e+08	2.1811e+08	2.2564e+08	2.0869e+08	1.9294e+08	2.4381e+08	2.1876e+08	2.2472e+08	2.464e+08	2.1433e+08	2.5241e+08	2.5543e+08	2.3685e+08	2.5283e+08	0.143265	0.333419	0.0750487	0.671199	-0.17696	0.165612	0.60789	0.133235	0.0653277	0.502791	0.184356	0.0184034	0.0883136	0.250513	2.19195	0.104358	0.119025	1
O94973	O94973	AP-2 complex subunit alpha-2	AP2A2	2.7897e+07	2.5052e+07	2.4301e+07	2.696e+07	2.4929e+07	3.2857e+07	2.568e+07	2.5122e+07	2.7063e+07	2.7693e+07	2.5082e+07	2.5849e+07	2.4886e+07	2.4462e+07	2.8759e+07	0.733244	0.837005	0.243794	0.761634	0.126259	0.293716	0.731207	-0.112975	0.351979	0.789087	-0.0995207	0.299097	0.51453	-0.111653	0.505277	0.0315075	0.155892	1
P63010	P63010	AP-2 complex subunit beta	AP2B1	3.0121e+08	2.9849e+08	2.9737e+08	2.8393e+08	3.0477e+08	2.8271e+08	3.5738e+08	3.0563e+08	3.1806e+08	3.2113e+08	3.1511e+08	3.3406e+08	3.1581e+08	3.1929e+08	3.5948e+08	0.0480044	0.174611	0.515689	0.876458	-0.0427109	0.0238667	0.322925	0.168655	0.034054	0.403303	0.155516	0.0137342	0.0737856	0.189084	3.53279	0.0851621	0.0602655	1
Q96CW1	Q96CW1	AP-2 complex subunit mu	AP2M1	1.6905e+08	163029912	1.4584e+08	1.5636e+08	1.5495e+08	1.4305e+08	1.7165e+08	1.5291e+08	1.6139e+08	1.6345e+08	1.4923e+08	1.6222e+08	1.7996e+08	1.6948e+08	1.7651e+08	0.0813718	0.238043	0.297612	0.788238	-0.0712605	0.167584	0.60789	0.0965048	0.349051	0.787666	0.06371	0.00849388	0.0545335	0.211785	2.85384	0.0720188	0.0630894	1
P53680	P53680	AP-2 complex subunit sigma	AP2S1	4.0984e+07	4.4097e+07	3.6591e+07	3.9484e+07	3.9578e+07	2.9531e+07	3.8206e+07	2.864e+07	3.6029e+07	3.3447e+07	3.2609e+07	3.9679e+07	4.0632e+07	4.5682e+07	4.5076e+07	0.139329	0.328524	0.260721	0.772207	-0.17301	0.613123	0.896082	-0.0757359	0.835711	0.967926	-0.0308919	0.0769318	0.219523	0.286136	2.22313	0.280926	0.315913	1
O00203;Q13367	O00203	AP-3 complex subunit beta-1	AP3B1	1.2525e+08	1.108e+08	1.3299e+08	1.188e+08	1.2052e+08	1.1821e+08	1.327e+08	1.2931e+08	1.2004e+08	1.39e+08	1.2538e+08	1.2652e+08	1.4819e+08	1.3738e+08	1.3227e+08	0.0768179	0.230748	0.56962	0.897761	-0.0416428	0.211939	0.657432	0.0944523	0.102743	0.560593	0.127197	0.0102828	0.0614604	0.223311	2.92487	0.0880412	0.0752523	1
O14617	O14617	AP-3 complex subunit delta-1	AP3D1	1.5882e+08	1.5611e+08	1.6713e+08	1.5047e+08	1.6818e+08	143419972	1.7954e+08	1.7859e+08	1.7594e+08	1.7721e+08	1.8129e+08	1.696e+08	1.8162e+08	196119956	2.0884e+08	0.00207077	0.0277858	0.332019	0.794239	-0.0637318	0.00685363	0.196737	0.212109	0.0107743	0.285769	0.195385	0.000254436	0.0058583	0.345112	9.34518	0.219141	0.0586241	1
Q9Y2T2	Q9Y2T2	AP-3 complex subunit mu-1	AP3M1	1.052e+07	1.0061e+07	1.1074e+07	8.9937e+06	9.614e+06	9.16619e+06	9.7634e+06	9.4397e+06	1.21e+07	8.6571e+06	9.1035e+06	1.2835e+07	1.0398e+07	1.0511e+07	1.2652e+07	0.508363	0.679551	0.234533	0.756901	-0.188166	0.295395	0.731298	0.164233	0.448568	0.836938	0.117309	0.102132	0.264359	0.267656	0.882306	0.117118	0.331853	1
P53677	P53677	AP-3 complex subunit mu-2	AP3M2	2.0753e+06	1.5192e+06	2.452e+06		1.9995e+06	2.3192e+06	2.8371e+06	2.3204e+06	2.6274e+06	3.1593e+06	2.707e+06	2.3342e+06	3.0756e+06	3.1108e+06	2.8548e+06	0.045036	0.168001	0.546062	0.888537	0.123097	0.211188	0.656578	0.264176	0.123856	0.584662	0.333115	0.0358265	0.133173	0.48388	3.78684	0.70007	0.415956	1
Q92572	Q92572	AP-3 complex subunit sigma-1	AP3S1	2.1096e+07	1.9501e+07	2.117e+07	2.2455e+07	1.6642e+07	1.9172e+07	2.3487e+07	1.8899e+07	2.3532e+07	2.205e+07	1.8837e+07	2.0977e+07	2.5873e+07	2.3675e+07	2.4285e+07	0.102645	0.273875	0.439773	0.849119	-0.0938898	0.151306	0.58509	0.181306	0.438797	0.832389	0.0941009	0.0131016	0.0717057	0.351334	2.57449	0.210353	0.204267	1
Q7Z5R6	Q7Z5R6	Amyloid beta A4 precursor protein-binding family B member 1-interacting protein	APBB1IP	1.357e+07	1.496e+07	1.584e+07	1.6573e+07	1.6989e+07	1.3979e+07	1.5756e+07	1.0688e+07	1.4088e+07	1.62e+07	1.3189e+07	1.197e+07	1.0872e+07	9.6658e+06	9.3951e+06	0.0142839	0.0866987	0.54599	0.888537	0.0971928	0.148578	0.58184	-0.243446	0.212105	0.691658	-0.207315	0.00162128	0.019149	-0.665045	5.36838	0.779109	0.362823	1
P13798	P13798	Acylamino-acid-releasing enzyme	APEH	6.7284e+07	6.6944e+07	8.2967e+07	7.1076e+07	8.4011e+07	8.1792e+07	9.54049e+07	8.03529e+07	8.6844e+07	8.53831e+07	8.8474e+07	8.3357e+07	9.81451e+07	9.4381e+07	9.2158e+07	0.016538	0.0933913	0.204245	0.738186	0.128716	0.14701	0.58184	0.148986	0.226252	0.701186	0.122196	0.0177397	0.0861907	0.268542	5.12336	0.276073	0.134713	1
P27695	P27695	DNA-(apurinic or apyrimidinic site) lyase;DNA-(apurinic or apyrimidinic site) lyase, mitochondrial	APEX1	3.9727e+08	2.9342e+08	3.8331e+08	3.6904e+08	3.9468e+08	4.3849e+08	3.7446e+08	3.1615e+08	3.6115e+08	405610037	3.7533e+08	4.1383e+08	3.8912e+08	3.8945e+08	3.5372e+08	0.369305	0.569577	0.169998	0.7198	0.171796	0.12766	0.55394	-0.192995	0.956008	0.990198	-0.006572	0.484985	0.684426	-0.0842466	1.19972	0.0971599	0.202464	1
Q96BI3	Q96BI3	Gamma-secretase subunit APH-1A	APH1A	6.7391e+06	4.8437e+06	4.1913e+06	4.5698e+06	4.1477e+06	5.4653e+06	4.7118e+06	4.8755e+06	5.0738e+06	4.4061e+06	5.0385e+06	5.1687e+06	6.0782e+06	5.9865e+06	6.2875e+06	0.191943	0.391345	0.412538	0.835964	-0.133772	0.724502	0.930032	0.0567222	0.75969	0.954757	0.0491846	0.0351182	0.131419	0.381029	1.87244	0.274985	0.367148	1
Q9BZZ5	Q9BZZ5	Apoptosis inhibitor 5	API5	1.1742e+08	123910048	1.3346e+08	1.3876e+08	1.3302e+08	1.0905e+08	1.3158e+08	1.2959e+08	1.3525e+08	1.4583e+08	1.2895e+08	1.3448e+08	1.2639e+08	1.2171e+08	1.3167e+08	0.565563	0.720003	0.844658	0.973894	0.0172806	0.464008	0.828569	0.0654344	0.230415	0.703268	0.109762	0.97274	0.990588	0.00301209	0.775596	0.0343699	0.110785	1
Q96GX9	Q96GX9	Methylthioribulose-1-phosphate dehydratase	APIP	3.0557e+06	585360	2.4301e+06	3.7958e+06	4.212e+06	7.6334e+06	3.5406e+06	4.7765e+06	1.2156e+07		6.4664e+06		1.1597e+06	6.3988e+06	6.2183e+06	0.318142	0.523964	0.111232	0.671199	1.60377	0.786659	0.942856	0.250768	0.770412	0.954757	0.382546	0.615782	0.785097	-0.467721	1.39584	6.72275	9.63253	1
Q06481	Q06481	Amyloid-like protein 2	APLP2	7.5522e+07	8.4762e+07	8.5097e+07	8.4549e+07	9.0542e+07	9.4662e+07	8.2633e+07	7.0988e+07	9.67271e+07	7.4278e+07	6.712e+07	1.0047e+08	9.4272e+07	6.9139e+07	1.0895e+08	0.838411	0.904561	0.486147	0.864404	0.137241	0.549181	0.87066	-0.11765	0.371433	0.796512	-0.177596	0.960056	0.982764	-0.00974651	0.349804	0.0755953	0.540269	1
Q9HDC9	Q9HDC9	Adipocyte plasma membrane-associated protein	APMAP	2.6859e+08	2.5506e+08	2.4264e+08	256959874	2.3396e+08	213749910	2.293e+08	2.3122e+08	2.3038e+08	2.4337e+08	2.3648e+08	278609823	2.3621e+08	2.5323e+08	273230123	0.27545	0.483296	0.160639	0.71018	-0.123777	0.771236	0.938033	-0.0244036	0.221661	0.69733	0.106456	0.187257	0.385907	0.115633	1.49528	0.0598597	0.100081	1
P04114	P04114	Apolipoprotein B-100;Apolipoprotein B-48	APOB	8.549e+07	8.8477e+07	1.0493e+08	9.6156e+07	9.2382e+07	1.2019e+08	9.4741e+07	9.4027e+07	1.732e+08	9.0835e+07	8.80029e+07	1.2867e+08	1.0585e+08	9.99859e+07	1.7488e+08	0.639331	0.776107	0.628448	0.920111	0.142609	0.549247	0.87066	0.177063	0.951155	0.990155	-0.0179443	0.376186	0.586718	0.264572	0.650692	0.318629	1.22419	1
Q9UH17;P31941	Q9UH17	DNA dC->dU-editing enzyme APOBEC-3B	APOBEC3B	6.1143e+06	5.0097e+06	5.9712e+06	4.4117e+06	3.4293e+06	2.3815e+06	6.7912e+06	3.9615e+06	3.8813e+06	4.8384e+06	4.024e+06	3.901e+06	4.4055e+06	4.2657e+06	4.7933e+06	0.104821	0.277478	0.010851	0.671199	-0.781271	0.068152	0.462506	0.511711	0.182441	0.668567	0.358633	0.108818	0.276122	0.440665	2.54979	0.958529	0.93981	1
P02656	P02656	Apolipoprotein C-III	APOC3	1.6025e+06	1.4623e+06	1.77e+06	1.4441e+06	1.7821e+06		1.4164e+06	1.5112e+06	2.0407e+06		1.2921e+06	1.7898e+06		1.3965e+06	3.1863e+06	0.759749	0.853969	0.995167	0.99751	-0.00223069	0.941295	0.983167	0.0271257	0.848589	0.970576	-0.0771156	0.344037	0.559206	0.394975	0.466057	0.282471	1.06065	1
CON__P17690;P02749	CON__P17690;P02749	Beta-2-glycoprotein 1	APOH	1.485e+07	1.6891e+07	1.317e+07	1.122e+07	1.271e+07	9.996e+06	5.7034e+06	1.0632e+07	1.2268e+07	6.4999e+06	9.6379e+06	1.2604e+07	6.7784e+06	7.0693e+06	1.094e+07	0.129445	0.312947	0.239904	0.758295	-0.404172	0.356375	0.7718	-0.312751	0.40036	0.815472	-0.2841	0.167766	0.361878	-0.481064	2.30615	1.44755	1.56923	1
Q9BQE5	Q9BQE5	Apolipoprotein L2	APOL2	6.5951e+06	6.3028e+06	7.1751e+06	6.4567e+06	4.2338e+06		1.1912e+07	8.8075e+06	9.6439e+06	1.0421e+07	7.71279e+06	6.8677e+06	1.3167e+07	1.3943e+07	1.4132e+07	0.000812285	0.016329	0.135241	0.687962	-0.353753	0.00180839	0.118082	0.941189	0.0146195	0.30259	0.64979	0.000115927	0.00376281	1.39403	13.2833	2.96343	0.501962	1
Q9BUR5	Q9BUR5	Apolipoprotein O	APOO	1.5117e+07	1.6871e+07	1.3278e+07	1.2998e+07	1.2541e+07	8.529e+06	1.2289e+07	1.1605e+07	1.1061e+07	1.4165e+07	1.078e+07	1.4134e+07	1.3229e+07	1.3678e+07	14625000	0.136208	0.324415	0.0272753	0.671199	-0.428121	0.721674	0.92929	0.0607392	0.230799	0.703767	0.211486	0.0913769	0.245881	0.309537	2.24859	0.370634	0.412074	1
Q6UXV4	Q6UXV4	MICOS complex subunit MIC27	APOOL	2.2308e+07	2.2056e+07	1.7675e+07	2.2143e+07	2.0373e+07	1.5157e+07	2.3318e+07	1.4812e+07	1.4832e+07	1.9175e+07	1.7117e+07	1.9897e+07	1.8061e+07	1.7339e+07	1.6367e+07	0.662788	0.789505	0.561955	0.89725	-0.115651	0.48789	0.842997	-0.138856	0.911029	0.979892	-0.0220959	0.488669	0.687397	-0.138602	0.613237	0.136772	0.55758	1
P05067	P05067	Amyloid beta A4 protein;N-APP;Soluble APP-alpha;Soluble APP-beta;C99;Beta-amyloid protein 42;Beta-amyloid protein 40;C83;P3(42);P3(40);C80;Gamma-secretase C-terminal fragment 59;Gamma-secretase C-terminal fragment 57;Gamma-secretase C-terminal fragment 50;C31	APP	4.1749e+07	4.0438e+07	4.6967e+07	5.3369e+07	4.6812e+07	5.1339e+07	4.5262e+07	4.157e+07	5.7143e+07	5.0588e+07	4.0924e+07	5.8315e+07	5.5668e+07	5.105e+07	6.4174e+07	0.200959	0.401236	0.158493	0.709883	0.231273	0.58844	0.888509	-0.0848386	0.851731	0.970576	-0.0291081	0.29077	0.505979	0.169271	1.82353	0.251985	0.345464	1
Q9UKG1	Q9UKG1	DCC-interacting protein 13-alpha	APPL1	1.9672e+07	2.0823e+07	2.0984e+07	1.9066e+07	1.6888e+07	1.9735e+07	2.6102e+07	2.1771e+07	2.3908e+07	2.4521e+07	2.2099e+07	2.103e+07	2.666e+07	2.361e+07	2.6554e+07	0.0024711	0.03035	0.124686	0.67873	-0.145285	0.00178434	0.118082	0.365435	0.00886503	0.276005	0.280897	0.000316783	0.00661001	0.465086	8.91536	0.401989	0.112724	1
P07741	P07741	Adenine phosphoribosyltransferase	APRT	3.3662e+07	2.9791e+07	3.3215e+07	3.7904e+07	3.1876e+07	2.6219e+07	4.8213e+07	2.4067e+07	3.9743e+07	4.2503e+07	3.3227e+07	3.8026e+07	3.9537e+07	3.8882e+07	4.1293e+07	0.539864	0.699662	0.916897	0.988678	-0.0241336	0.441893	0.817886	0.180581	0.286661	0.749221	0.25382	0.169109	0.362743	0.334259	0.822284	0.250924	0.762888	1
O60306	O60306	Intron-binding protein aquarius	AQR	8.2732e+07	7.4057e+07	7.2016e+07	7.3559e+07	7.44e+07	6.1924e+07	7.2812e+07	6.8221e+07	6.2425e+07	65853003	5.9056e+07	6.391e+07	6.5775e+07	5.3668e+07	5.8033e+07	0.0333418	0.13986	0.230715	0.756901	-0.126899	0.676499	0.917224	-0.0427302	0.164607	0.646541	-0.149109	0.0351736	0.131521	-0.242076	4.04135	0.239735	0.148301	1
P10398	P10398	Serine/threonine-protein kinase A-Raf	ARAF	1.3521e+07	9.0623e+06	9e+06	9.9356e+06	7.6908e+06	1.3546e+07	1.2779e+07	10546000	1.22e+07	1.122e+07	1.026e+07	1.3078e+07	1.4697e+07	1.8613e+07	1.3097e+07	0.151047	0.344247	0.89758	0.98456	-0.030466	0.357585	0.7718	0.222533	0.453014	0.838283	0.180161	0.0270562	0.115069	0.597107	2.13312	0.681459	0.798663	1
Q96P48	Q96P48	Arf-GAP with Rho-GAP domain, ANK repeat and PH domain-containing protein 1	ARAP1	2.376e+07	2.2682e+07	2.9936e+07	2.6181e+07	2.3582e+07	2.7117e+07	3.0491e+07	2.4238e+07	2.5908e+07	2.8714e+07	2.8954e+07	2.4578e+07	2.9635e+07	2.7762e+07	2.4897e+07	0.829591	0.899999	0.890732	0.98456	0.0178079	0.620672	0.899703	0.0645518	0.465879	0.841052	0.0958299	0.460613	0.663658	0.0969904	0.36291	0.0347911	0.239668	1
P48444	P48444	Coatomer subunit delta	ARCN1	5.8243e+08	5.0362e+08	5.9101e+08	5.8589e+08	6.1933e+08	6.4818e+08	6.8182e+08	614669733	6.7781e+08	6.5752e+08	6.4867e+08	6.1085e+08	7.1734e+08	7.4647e+08	7.1328e+08	0.00278761	0.0322978	0.051846	0.671199	0.146707	0.202016	0.645249	0.0907857	0.476278	0.848772	0.0491986	0.00565938	0.0418543	0.233164	8.63074	0.228884	0.0662992	1
P84077;P61204	P84077;P61204	ADP-ribosylation factor 1;ADP-ribosylation factor 3	ARF1;ARF3	2.431e+08	2.5261e+08	2.892e+08	2.8575e+08	2.9964e+08	2.3706e+08	3.9377e+08	2.5704e+08	2.6572e+08	3.3918e+08	2.8476e+08	2.5187e+08	3.2177e+08	3.6971e+08	3.0064e+08	0.422231	0.61507	0.724853	0.946304	0.0642345	0.463193	0.828569	0.135338	0.634154	0.914862	0.0870826	0.155707	0.345736	0.272405	1.06659	0.20145	0.472185	1
P18085	P18085	ADP-ribosylation factor 4	ARF4	4.4481e+08	378469962	4.0734e+08	4.3038e+08	4.1187e+08	4.9655e+08	5.0151e+08	4.5582e+08	4.6329e+08	4.9851e+08	4.1848e+08	4.5741e+08	5.8538e+08	4.9613e+08	5.1076e+08	0.0375158	0.150414	0.245831	0.763498	0.120047	0.382362	0.787999	0.0889692	0.698345	0.942668	0.0388435	0.027525	0.11559	0.250998	3.87299	0.220332	0.142224	1
P84085	P84085	ADP-ribosylation factor 5	ARF5	6.8076e+07	5.4647e+07	6.0392e+07	6.1758e+07	6.0923e+07	7.1416e+07	75576002	6.4572e+07	7.5439e+07	7.1118e+07	6.8178e+07	6.3155e+07	8.3126e+07	9.5786e+07	8.8431e+07	0.00260981	0.0313177	0.413666	0.836301	0.0860772	0.164362	0.60789	0.15143	0.547337	0.878473	0.0628539	0.000994152	0.0135792	0.463267	8.78554	0.536813	0.152755	1
P62330	P62330	ADP-ribosylation factor 6	ARF6	1.4231e+08	116450008	1.2549e+08	1.2323e+08	130570066	1.2985e+08	1.2e+08	1.263e+08	1.2558e+08	1.2716e+08	1.3534e+08	1.1994e+08	1.408e+08	1.4584e+08	1.3745e+08	0.129181	0.312907	0.9744	0.994005	0.00223445	0.523919	0.862148	-0.044842	0.933323	0.984264	-0.00582581	0.0590089	0.183269	0.144634	2.30847	0.063862	0.0691605	1
Q8N6T3	Q8N6T3	ADP-ribosylation factor GTPase-activating protein 1	ARFGAP1	5.5667e+07	6.3811e+07	6.823e+07	6.6053e+07	7.31e+07	8.049e+07	6.5767e+07	7.9648e+07	7.394e+07	7.2752e+07	7.4154e+07	7.1881e+07	8.1983e+07	7.9256e+07	8.73e+07	0.0219838	0.109084	0.0378823	0.671199	0.227088	0.986492	0.997136	-0.0016485	0.99131	0.998598	-0.00106077	0.0845442	0.234377	0.18184	4.66664	0.252541	0.13529	1
Q8N6H7	Q8N6H7	ADP-ribosylation factor GTPase-activating protein 2	ARFGAP2	2.7485e+07	3.1202e+07	3.7481e+07	3.7687e+07	4.2315e+07	3.8633e+07	3.3632e+07	2.8566e+07	2.9658e+07	4.111e+07	3.882e+07	3.3944e+07	3.8548e+07	3.1746e+07	3.2263e+07	0.0613235	0.203145	0.0316667	0.671199	0.312874	0.0143292	0.272683	-0.370838	0.632248	0.914076	-0.0618753	0.118617	0.291617	-0.213988	3.20975	0.302622	0.235705	1
Q9NP61	Q9NP61	ADP-ribosylation factor GTPase-activating protein 3	ARFGAP3	1.6041e+07	1.8479e+07	1.9261e+07	1.6221e+07	1.7204e+07	1.9384e+07	1.8097e+07	1.9748e+07	1.9558e+07	1.881e+07	1.8215e+07	1.7773e+07	2.188e+07	1.8455e+07	1.9952e+07	0.257021	0.464297	0.773673	0.956797	-0.0259539	0.190843	0.635248	0.123242	0.531368	0.869748	0.0569442	0.0541598	0.173742	0.191563	1.5663	0.0725037	0.115724	1
Q9Y6D6	Q9Y6D6	Brefeldin A-inhibited guanine nucleotide-exchange protein 1	ARFGEF1	5.1263e+06	6.2043e+06	5.5731e+06	4.4855e+06	5.1417e+06	6.5127e+06	6.43e+06	5.6158e+06	5.7711e+06	6.1835e+06	5.0599e+06	6.2847e+06	6.4376e+06	7.0994e+06	7.4567e+06	0.136173	0.324415	0.580519	0.903479	-0.079632	0.285117	0.723139	0.157458	0.374748	0.799759	0.129534	0.0179811	0.0871822	0.393998	2.24888	0.262313	0.291604	1
Q9Y6D5	Q9Y6D5	Brefeldin A-inhibited guanine nucleotide-exchange protein 2	ARFGEF2	2.4938e+07	1.8688e+07	2.2864e+07	2.5412e+07	2.717e+07	2.5974e+07	2.6325e+07	2.4318e+07	2.6126e+07	2.5168e+07	2.7439e+07	2.4732e+07	2.6782e+07	2.4191e+07	2.8927e+07	0.117681	0.296821	0.0314229	0.671199	0.250355	0.744485	0.932595	-0.0335503	0.819429	0.965099	-0.0234648	0.836668	0.92335	0.0211812	2.41512	0.145264	0.150369	1
P53367	P53367	Arfaptin-1	ARFIP1	5.0051e+07	4.8371e+07	5.7281e+07	5.1136e+07	5.2113e+07	3.1722e+07	5.5359e+07	5.076e+07	5.9321e+07	6.8975e+07	5.8481e+07	5.0111e+07	6.5757e+07	6.3153e+07	6.1962e+07	0.112235	0.287829	0.220717	0.749057	-0.238044	0.103425	0.529333	0.326526	0.0442167	0.438062	0.419237	0.0148509	0.0767844	0.535306	2.46995	0.492164	0.498151	1
P53365	P53365	Arfaptin-2	ARFIP2	1.344e+07	1.2501e+07	1.3032e+07	1.4958e+07	1.5729e+07	1.4425e+07	1.7115e+07	9.4985e+06	1.1808e+07	1.9417e+07	1.5876e+07	1.7117e+07	1.7713e+07	1.6531e+07	1.7501e+07	0.0482183	0.174745	0.242149	0.759775	0.210763	0.137064	0.569054	-0.274039	0.239109	0.71068	0.212233	0.269542	0.482697	0.198167	3.52679	0.608164	0.431103	1
Q13795	Q13795	ADP-ribosylation factor-related protein 1	ARFRP1	3.5421e+06	2.2068e+06	2.9367e+06	2.527e+06	3.6663e+06	1.1204e+06	3.4359e+06	2.4245e+06	2.7706e+06	2.5658e+06	3.4254e+06	5.7216e+06	1.8309e+06	3.3311e+06	4.1018e+06	0.636614	0.773208	0.435566	0.849119	-0.381664	0.432536	0.812325	0.384271	0.137431	0.614628	0.758781	0.389161	0.598729	0.423019	0.655092	0.867867	3.31201	1
Q9NWB6	Q9NWB6	Arginine and glutamate-rich protein 1	ARGLU1	3.8449e+07	5.6956e+07	4.9616e+07	5.3224e+07	4.5775e+07	2.1213e+08	4.9791e+07	7.1018e+07	2.7893e+07	3.6453e+07	3.6793e+07	2.3566e+07	4.3961e+07	3.4376e+07	2.8813e+07	0.204383	0.405491	0.201925	0.737349	0.749972	0.177529	0.623151	-0.796513	0.0344199	0.404193	-1.34378	0.0554803	0.176525	-1.18972	1.8056	3.26645	4.52266	1
Q07960	Q07960	Rho GTPase-activating protein 1	ARHGAP1	7.4436e+07	7.1758e+07	8.334e+07	8.1785e+07	8.7621e+07	6.6585e+07	9.7959e+07	7.5459e+07	8.2246e+07	9.8634e+07	9.7674e+07	8.2304e+07	1.0089e+08	9.3507e+07	9.519e+07	0.0853156	0.243406	0.794471	0.962061	0.0333842	0.372475	0.778321	0.116498	0.078783	0.524351	0.244242	0.0350254	0.131183	0.30409	2.796	0.261203	0.233551	1
Q8IWW6	Q8IWW6	Rho GTPase-activating protein 12	ARHGAP12	3.3236e+06	3.7444e+06	5.5206e+06	4.4299e+06	4.8204e+06	4.3102e+06	3.7701e+06	5.1884e+06	4.859e+06	4.6696e+06	4.4447e+06	5.2552e+06	4.8592e+06	5.9806e+06	7.2007e+06	0.183864	0.383886	0.504069	0.872643	0.140622	0.940784	0.983167	0.0154548	0.695869	0.942668	0.0816532	0.0802023	0.226095	0.394986	1.91856	0.473971	0.617612	1
Q68EM7	Q68EM7	Rho GTPase-activating protein 17	ARHGAP17	1.6823e+07	1.6029e+07	2.0242e+07	1.8044e+07	1.7517e+07	1.6512e+07	2.355e+07	1.7293e+07	1.9583e+07	2.1674e+07	1.6365e+07	1.8015e+07	2.2302e+07	1.8076e+07	1.9879e+07	0.478708	0.660692	0.882463	0.98456	-0.0215613	0.181976	0.628254	0.203903	0.509106	0.863633	0.0973276	0.177475	0.373825	0.206231	0.942065	0.114222	0.303117	1
Q8N392	Q8N392	Rho GTPase-activating protein 18	ARHGAP18	8.9902e+07	7.9604e+07	9.0456e+07	8.38441e+07	8.77561e+07	5.9822e+07	9.9372e+07	1.0198e+08	9.6921e+07	1.1583e+08	1.1195e+08	9.4721e+07	9.88441e+07	9.7165e+07	8.5274e+07	0.0385624	0.153127	0.205951	0.739439	-0.185509	0.0183316	0.288839	0.385994	0.00486002	0.234383	0.493504	0.0544909	0.174445	0.2986	3.83425	0.432688	0.282121	1
Q52LW3	Q52LW3	Rho GTPase-activating protein 29	ARHGAP29	1.3117e+08	1.1608e+08	1.3979e+08	1.2946e+08	1.3359e+08	1.1335e+08	1.1454e+08	1.0488e+08	9.7032e+07	1.3482e+08	1.3074e+08	1.1067e+08	7.0217e+07	7.3158e+07	6.6964e+07	2.54517e-05	0.00206422	0.703039	0.942304	-0.0395713	0.0326214	0.357728	-0.249992	0.981738	0.997707	-0.00236652	8.54015e-06	0.000742681	-0.836888	26.742	1.63226	0.152593	1
Q9NRY4	Q9NRY4	Rho GTPase-activating protein 35	ARHGAP35	1.1423e+07	8.7759e+06	1.1281e+07	9.5396e+06	1.1983e+07	1.4438e+07	2.181e+07	1.1613e+07	1.2491e+07	1.0459e+07	1.215e+07	1.1439e+07	1.3567e+07	1.2918e+07	1.249e+07	0.314335	0.521013	0.448594	0.850661	0.181802	0.204471	0.647746	0.312921	0.796457	0.960062	-0.0610669	0.568856	0.750871	0.135798	1.36125	0.434	0.797059	1
Q13017	Q13017	Rho GTPase-activating protein 5	ARHGAP5	1.2724e+07	6.5892e+06	1.4579e+07	1.4254e+07	1.5761e+07	1.4799e+07	2.0784e+07	1.8786e+07	1.6169e+07	1.2387e+07	1.3769e+07	1.6018e+07	1.9961e+07	2.612e+07	1.9274e+07	0.0248549	0.116091	0.0937328	0.671199	0.481206	0.262707	0.700801	0.308384	0.723851	0.942976	-0.0944273	0.0678204	0.201675	0.531928	4.47722	1.8135	1.01263	1
P52565	P52565	Rho GDP-dissociation inhibitor 1	ARHGDIA	6.7249e+08	641249883	7.8041e+08	7.1224e+08	8.1229e+08	8.8211e+08	8.7532e+08	7.7331e+08	8.9151e+08	805320401	8.1365e+08	7.8035e+08	8.5939e+08	9.105e+08	8.95011e+08	0.0289199	0.129315	0.0512307	0.671199	0.200228	0.393802	0.794457	0.0806031	0.992035	0.998598	0.000923029	0.123357	0.298587	0.152183	4.24945	0.208574	0.122706	1
P52566	P52566	Rho GDP-dissociation inhibitor 2	ARHGDIB	9.1656e+07	7.8504e+07	9.74821e+07	9.4898e+07	9.7306e+07	1.0946e+08	1.2304e+08	9.0935e+07	1.0456e+08	1.0835e+08	1.0051e+08	9.2964e+07	1.0764e+08	115269955	1.0175e+08	0.232165	0.437192	0.170202	0.7198	0.175697	0.567388	0.882995	0.0703069	0.994918	0.998598	0.000778845	0.389516	0.599079	0.106938	1.67166	0.141745	0.211983	1
Q92888	Q92888	Rho guanine nucleotide exchange factor 1	ARHGEF1	9.1403e+07	8.7122e+07	1.0331e+08	1.0624e+08	9.0688e+07	9.4658e+07	1.1163e+08	8.1612e+07	8.81509e+07	9.73939e+07	8.3979e+07	7.8027e+07	9.133e+07	7.9589e+07	8.1048e+07	0.475013	0.66045	0.707531	0.94417	0.049575	0.644061	0.905658	-0.0611602	0.210781	0.6905	-0.171687	0.132718	0.313928	-0.210152	0.949757	0.0939396	0.247273	1
O15013	O15013	Rho guanine nucleotide exchange factor 10	ARHGEF10	2.5745e+07	1.9442e+07	2.3733e+07	2.3013e+07	2.412e+07	1.6627e+07	2.4585e+07	2.3531e+07	2.321e+07	1.8877e+07	2.1565e+07	1.9615e+07	2.3947e+07	2.1756e+07	2.1786e+07	0.441732	0.632351	0.405971	0.833843	-0.121385	0.226553	0.67448	0.180288	0.629421	0.914068	-0.0696426	0.493314	0.69138	0.0994837	1.02181	0.120019	0.293642	1
Q9NZN5	Q9NZN5	Rho guanine nucleotide exchange factor 12	ARHGEF12	1.0323e+07	1.0608e+07	1.1121e+07	8.4902e+06	9.79521e+06	8.4355e+06	1.337e+07	9.7808e+06	9.5042e+06	1.3371e+07	1.0725e+07	9.74821e+06	1.3105e+07	1.1935e+07	1.192e+07	0.0811377	0.237506	0.093156	0.671199	-0.265247	0.0832203	0.496668	0.275031	0.0427821	0.430548	0.331579	0.00816839	0.0531002	0.470042	2.85738	0.350235	0.306431	1
Q6ZSZ5	Q6ZSZ5	Rho guanine nucleotide exchange factor 18	ARHGEF18	2.9e+07	2.3044e+07	3.275e+07	3.2582e+07	2.8634e+07	3.0167e+07	3.7164e+07	2.4952e+07	2.6797e+07	3.2039e+07	2.7617e+07	3.19e+07	3.3488e+07	2.4316e+07	2.7894e+07	0.9308	0.960615	0.512207	0.875524	0.120949	0.743483	0.932595	-0.0598799	0.993923	0.998598	0.00138432	0.575247	0.755042	-0.10309	0.203291	0.038636	0.475132	1
Q92974	Q92974	Rho guanine nucleotide exchange factor 2	ARHGEF2	1.3128e+08	1.1628e+08	1.4058e+08	1.2872e+08	1.3038e+08	1.5031e+08	1.3383e+08	1.316e+08	1.398e+08	1.3554e+08	1.4322e+08	1.3769e+08	1.5203e+08	1.5123e+08	1.4088e+08	0.1969	0.396661	0.323875	0.793594	0.0777489	0.879456	0.962607	-0.0116578	0.718134	0.942976	0.0278193	0.139705	0.323098	0.120219	1.84523	0.0621642	0.0842227	1
Q8N1W1	Q8N1W1	Rho guanine nucleotide exchange factor 28	ARHGEF28	967630	1.5399e+06	1.699e+06	1.0096e+06	1.0914e+06	1.8687e+06	964080	1.1755e+06		1.3289e+06	1.6072e+06	1.2278e+06		715160		0.288149	0.495596	0.752689	0.95155	-0.0993507	0.472883	0.832238	-0.257083	0.712651	0.942976	0.116285	0.0937521	0.250145	-0.830996	1.54584	0.852285	0.964846	1
Q8TER5	Q8TER5	Rho guanine nucleotide exchange factor 40	ARHGEF40	1.708e+07	1.2556e+07	1.9165e+07	1.1559e+07	1.7612e+07	8.2594e+06	2.0976e+07	1.5819e+07	1.8197e+07	1.671e+07	1.7581e+07	1.1291e+07	1.8441e+07	1.9035e+07	1.2042e+07	0.402954	0.599461	0.18942	0.733708	-0.429825	0.0716821	0.470408	0.614804	0.309593	0.7584	0.326744	0.177056	0.373696	0.44332	1.11297	0.62222	1.39766	1
Q14155;Q15052	Q14155	Rho guanine nucleotide exchange factor 7	ARHGEF7	1.2666e+07	1.7888e+07	1.8469e+07	1.6386e+07	1.3072e+07	1.7029e+07	1.7944e+07	1.6709e+07	1.7961e+07	1.4407e+07	1.3274e+07	1.4161e+07	1.9769e+07	1.8612e+07	1.3901e+07	0.351654	0.553607	0.704551	0.943122	-0.0660407	0.294196	0.731207	0.18735	0.417217	0.822826	-0.143213	0.359388	0.572352	0.162571	1.24861	0.214572	0.429621	1
O14497	O14497	AT-rich interactive domain-containing protein 1A	ARID1A	8.2822e+07	8.1004e+07	7.835e+07	8.4585e+07	7.9535e+07	7.9038e+07	8.1313e+07	7.1357e+07	7.4769e+07	7.1512e+07	6.5841e+07	7.4382e+07	7.7472e+07	6.874e+07	7.2711e+07	0.0332707	0.13986	0.931075	0.991909	0.00552934	0.147785	0.58184	-0.0978523	0.00918752	0.276796	-0.200805	0.0345511	0.130069	-0.152513	4.04443	0.0944187	0.0583634	1
Q4LE39	Q4LE39	AT-rich interactive domain-containing protein 4B	ARID4B	2.7402e+06	3.249e+06	2.1125e+06	2.5052e+06	2.4714e+06	2.7385e+06	2.549e+06	2.1595e+06	1.6232e+06	2.1106e+06		3.092e+06	3.0468e+06	2.0026e+06	1.6891e+06	0.607536	0.753851	0.855891	0.978072	-0.0498631	0.277975	0.716987	-0.308057	0.978885	0.9969	-0.00811631	0.392919	0.603121	-0.239404	0.706115	0.301577	0.960959	1
Q9Y4X5	Q9Y4X5	E3 ubiquitin-protein ligase ARIH1	ARIH1	8.4347e+06	7.9509e+06	1.0065e+07	1.0567e+07	1.0785e+07	9.3434e+06	1.0572e+07	9.0107e+06	9.7529e+06	1.214e+07	9.74699e+06	1.1173e+07	1.1938e+07	1.4515e+07	1.2663e+07	0.00779443	0.0609053	0.0917963	0.671199	0.219215	0.589207	0.888509	-0.0655831	0.396822	0.812802	0.104068	0.0143454	0.0753996	0.3477	6.45823	0.535536	0.207307	1
O95376	O95376	E3 ubiquitin-protein ligase ARIH2	ARIH2	4.4422e+06	3.7939e+06	4.5232e+06	6.6511e+06	4.6028e+06	5.4603e+06	7.8889e+06	5.1013e+06	4.7347e+06	6.0787e+06	4.9415e+06	4.2461e+06	5.9945e+06	5.8965e+06	5.134e+06	0.274812	0.482896	0.102475	0.671199	0.37759	0.77054	0.937919	0.0629644	0.549625	0.878532	-0.130078	0.854615	0.935036	0.0395034	1.49765	0.396548	0.661949	1
P40616	P40616	ADP-ribosylation factor-like protein 1	ARL1	3.037e+07	2.928e+07	2.8283e+07	2.8578e+07	3.4217e+07	2.5592e+07	3.5734e+07	2.7573e+07	2.8628e+07	3.5396e+07	3.6166e+07	4.3743e+07	2.9641e+07	4.0573e+07	4.0492e+07	0.0845783	0.242251	0.988115	0.996347	-0.00239542	0.721253	0.92929	0.0575542	0.0331148	0.400676	0.387318	0.0684782	0.202446	0.32015	2.80657	0.41413	0.368893	1
P36404	P36404	ADP-ribosylation factor-like protein 2	ARL2	1.0699e+07	1.0423e+07	1.0893e+07	1.0863e+07	1.0918e+07	9.79129e+06	1.4225e+07	9.7269e+06	1.3569e+07	1.3199e+07	1.136e+07	1.0943e+07	1.3814e+07	1.2223e+07	1.2334e+07	0.200952	0.401236	0.871877	0.983656	-0.0216491	0.107883	0.535867	0.231027	0.232654	0.705163	0.166227	0.0573654	0.180313	0.280885	1.82356	0.187295	0.25677	1
P36405	P36405	ADP-ribosylation factor-like protein 3	ARL3	1.2763e+07	1.2496e+07	1.5737e+07	1.5021e+07	1.7625e+07	8.9857e+06	2.3168e+07	1.6468e+07	2.2481e+07	2.0256e+07	1.8409e+07	1.9049e+07	2.3998e+07	2.4605e+07	2.6192e+07	0.00933944	0.0679022	0.910574	0.986708	-0.0257629	0.0202158	0.29839	0.616734	0.0404962	0.428643	0.526059	0.00241862	0.0236994	0.900227	6.11934	1.8366	0.750325	1
Q15041	Q15041	ADP-ribosylation factor-like protein 6-interacting protein 1	ARL6IP1	1.2652e+07	56184006	1.4822e+08	1.0331e+08	1.3741e+08	1.3024e+07	8.3103e+07	6.8437e+07	5.0838e+07	5.7471e+07	8.1346e+07		3.6571e+07	8.2376e+07	1.0675e+08	0.982504	0.991034	0.803039	0.965584	0.270433	0.842694	0.949724	0.215032	0.827987	0.965434	0.263287	0.806052	0.907172	0.266193	0.0922506	0.613401	14.9609	1
Q66PJ3	Q66PJ3	ADP-ribosylation factor-like protein 6-interacting protein 4	ARL6IP4	8.7678e+06	8.0239e+06	7.4012e+06	8.5945e+06	9.7587e+06	8.6105e+06	8.9886e+06	7.1697e+06	7.6919e+06	8.3761e+06	8.9764e+06	7.0306e+06	5.6464e+06	1.1005e+07	5.6214e+06	0.683148	0.80298	0.510143	0.875412	0.157302	0.450308	0.824318	-0.180952	0.52945	0.869011	-0.150046	0.160362	0.352223	-0.349285	0.581419	0.185074	0.795785	1
O75915	O75915	PRA1 family protein 3	ARL6IP5	6.0114e+07	7.316e+07	6.1765e+07	6.6622e+07	7.4797e+07	6.3497e+07	7.5704e+07	7.4206e+07	7.821e+07	7.309e+07	7.4542e+07	1.0833e+08	1.028e+08	9.4981e+07	1.0934e+08	0.0067122	0.0560461	0.618021	0.917721	0.0733678	0.294158	0.731207	0.157859	0.0618061	0.491448	0.299807	0.00213935	0.0222414	0.584828	6.74753	0.82312	0.304971	1
Q8N6S5	Q8N6S5	ADP-ribosylation factor-like protein 6-interacting protein 6	ARL6IP6	8.6785e+06	7.7598e+06	8.6861e+06	6.6287e+06	8.6359e+06	7.6863e+06	7.6313e+06	6.3825e+06	5.7043e+06	8.5029e+06	7.1804e+06	7.2425e+06	7.6062e+06	7.3178e+06	5.3241e+06	0.21188	0.413226	0.40831	0.835833	-0.136939	0.193674	0.637813	-0.221087	0.988319	0.998598	0.00237849	0.258529	0.469997	-0.19008	1.76751	0.266962	0.377595	1
Q96BM9	Q96BM9	ADP-ribosylation factor-like protein 8A	ARL8A	1.1649e+07	9.3287e+06	9.1106e+06	1.1864e+07	9.144e+06	8.80811e+06	9.5465e+06	8.37339e+06	1.0785e+07	8.436e+06	7.3985e+06	9.0579e+06	9.6839e+06	8.71049e+06	1.0623e+07	0.427587	0.619837	0.911729	0.986708	-0.0170593	0.74839	0.932595	-0.0494793	0.123456	0.58395	-0.252403	0.840955	0.926815	-0.0309037	1.05408	0.142394	0.337721	1
Q8N2F6	Q8N2F6	Armadillo repeat-containing protein 10	ARMC10	4.6625e+06	3.5641e+06	2.6751e+06	3.6492e+06	1.4848e+06	2.5854e+06	3.9762e+06	3.1393e+06	3.2215e+06	3.9732e+06	2.4153e+06	2.8263e+06	2.9436e+06	2.8812e+06	3.1356e+06	0.47933	0.661086	0.112249	0.671199	-0.555333	0.142899	0.576896	0.50711	0.342618	0.784516	0.317732	0.35656	0.570154	0.308256	0.940775	0.574113	1.52564	1
Q6NXE6	Q6NXE6	Armadillo repeat-containing protein 6	ARMC6	3.5744e+07	2.8505e+07	4.028e+07	3.6451e+07	3.9036e+07	3.5457e+07	3.7966e+07	3.4269e+07	3.2161e+07	4.5069e+07	3.9074e+07	3.3871e+07	3.0874e+07	3.0827e+07	33560022	0.284595	0.492727	0.470243	0.862323	0.0992817	0.511884	0.857407	-0.0899689	0.55632	0.881444	0.0805212	0.127544	0.305087	-0.219834	1.46197	0.153514	0.262512	1
Q8IUR7	Q8IUR7	Armadillo repeat-containing protein 8	ARMC8	1.1814e+06	1.2591e+06	1.5273e+06	1.5734e+06	1.8687e+06	1.0917e+06		1.2818e+06	1.6714e+06	1.9654e+06	1.3735e+06	1.7966e+06	1.5754e+06	1.2424e+06	1.7268e+06	0.656812	0.78681	0.491804	0.864667	0.166201	0.966439	0.99136	-0.0112186	0.414341	0.82259	0.198482	0.917141	0.964185	0.0248161	0.624498	0.201579	0.726269	1
Q9P291	Q9P291	Armadillo repeat-containing X-linked protein 1	ARMCX1	6.2215e+07	5.0043e+07	4.9173e+07	4.4835e+07	4.2932e+07	4.5268e+07	5.0529e+07	3.5995e+07	3.9313e+07	5.5035e+07	4.7695e+07	5.4889e+07	5.3452e+07	4.511e+07	5.3546e+07	0.0821326	0.239079	0.0718413	0.671199	-0.271043	0.496243	0.848019	-0.0950851	0.102727	0.560593	0.24184	0.190526	0.390066	0.189097	2.84243	0.309261	0.272004	1
Q7L311	Q7L311	Armadillo repeat-containing X-linked protein 2	ARMCX2	1.5058e+07	1.5295e+07	1.4279e+07	1.665e+07	1.1817e+07		1.3775e+07	1.1512e+07		1.5862e+07	1.4418e+07	1.5108e+07	1.4855e+07	1.4385e+07	1.4149e+07	0.405324	0.601374	0.547859	0.889297	-0.0843017	0.321307	0.748425	-0.155598	0.444484	0.835729	0.108063	0.752367	0.878548	0.0438764	1.13551	0.0983927	0.173302	1
Q9UH62	Q9UH62	Armadillo repeat-containing X-linked protein 3	ARMCX3	1.0538e+07	1.048e+07	8.21731e+06	8.8951e+06	6.6421e+06	6.4414e+06	9.3899e+06	8.0998e+06	7.7617e+06	1.0458e+07	8.6451e+06	1.0578e+07	1.0391e+07	8.4028e+06	1.078e+07	0.0769144	0.230881	0.026326	0.671199	-0.417912	0.217776	0.662102	0.211112	0.0201035	0.333584	0.443129	0.0218206	0.099019	0.435469	2.92331	0.451887	0.386452	1
Q9H993	Q9H993	Protein-glutamate O-methyltransferase	ARMT1	1.3601e+06	1.236e+06	1.4655e+06	1.8071e+06	1.5881e+06		2.3851e+06	1.5743e+06	2.1331e+06	1.8645e+06	1.9472e+06	2.0632e+06	2.0934e+06	1.8167e+06	1.9808e+06	0.014673	0.0878138	0.0695449	0.671199	0.326894	0.164697	0.60789	0.240082	0.222785	0.698987	0.207868	0.21727	0.422428	0.210601	5.6679	0.685467	0.272112	1
Q92747	Q92747	Actin-related protein 2/3 complex subunit 1A	ARPC1A	9.0271e+07	9.57521e+07	1.0178e+08	1.0145e+08	9.9013e+07	1.1674e+08	1.1273e+08	8.94791e+07	1.0744e+08	1.2586e+08	1.1084e+08	1.0453e+08	1.1694e+08	1.2721e+08	1.0933e+08	0.119239	0.298986	0.224906	0.749609	0.138198	0.730072	0.930032	-0.0379115	0.349679	0.787666	0.10482	0.171682	0.366913	0.157302	2.39998	0.164363	0.171213	1
O15143	O15143	Actin-related protein 2/3 complex subunit 1B	ARPC1B	230710046	2.1309e+08	2.3214e+08	2.2156e+08	2.3204e+08	2.6394e+08	2.5931e+08	2.449e+08	2.8777e+08	2.3922e+08	2.4807e+08	239500118	2.9005e+08	3.1533e+08	2.794e+08	0.00439502	0.0424181	0.306033	0.789542	0.0832474	0.0932442	0.518554	0.143171	0.778732	0.955458	0.0222755	0.00275442	0.0257484	0.304406	7.61451	0.27208	0.0893296	1
O15144	O15144	Actin-related protein 2/3 complex subunit 2	ARPC2	408150112	3.1697e+08	4.1462e+08	384460209	3.9596e+08	3.7074e+08	4.4799e+08	3.8153e+08	4.4188e+08	4.4833e+08	4.1821e+08	4.1348e+08	5.0052e+08	5.3465e+08	4.6828e+08	0.0177671	0.0969563	0.816679	0.968579	0.0244473	0.202572	0.64556	0.140111	0.168118	0.649721	0.152664	0.00388695	0.031929	0.383596	5.00599	0.317051	0.158336	1
O15145	O15145	Actin-related protein 2/3 complex subunit 3	ARPC3	8.8572e+07	9.7018e+07	8.25791e+07	9.4699e+07	8.7978e+07	6.4394e+07	1.171e+08	6.4082e+07	7.9826e+07	9.2479e+07	8.3112e+07	1.0015e+08	1.1779e+08	9.1023e+07	9.0451e+07	0.732131	0.836404	0.553071	0.892191	-0.134487	0.813727	0.944707	0.053014	0.446541	0.836237	0.173614	0.222995	0.429097	0.284704	0.506942	0.146035	0.720176	1
P59998	P59998	Actin-related protein 2/3 complex subunit 4	ARPC4	7.7952e+07	6.6247e+07	7.6047e+07	8.4709e+07	7.2805e+07	5.8904e+07	8.4682e+07	6.2722e+07	9.3178e+07	8.4532e+07	7.3775e+07	8.3067e+07	9.1959e+07	9.4596e+07	9.4671e+07	0.184799	0.384201	0.816766	0.968579	-0.0374717	0.367394	0.777671	0.1487	0.304024	0.754442	0.170656	0.0315113	0.122736	0.393592	1.9131	0.284784	0.372149	1
O15511	O15511	Actin-related protein 2/3 complex subunit 5	ARPC5	4.5799e+07	4.0976e+07	4.6904e+07	5.1809e+07	4.6427e+07	3.7998e+07	5.7384e+07	4.33e+07	4.8257e+07	5.1134e+07	4.6412e+07	5.6588e+07	5.3199e+07	5.5038e+07	6.6129e+07	0.126732	0.309365	0.901772	0.984586	0.0180929	0.382529	0.787999	0.130549	0.224505	0.701186	0.185067	0.0300924	0.119908	0.361005	2.33023	0.285641	0.306451	1
Q9BPX5	Q9BPX5	Actin-related protein 2/3 complex subunit 5-like protein	ARPC5L	2.7505e+06	2.5409e+06	2.8264e+06	2.8512e+06	2.9188e+06	1.6911e+06	5.2531e+06	2.0192e+06	2.7216e+06	3.0385e+06	2.0456e+06	3.1237e+06	3.1234e+06	2.6288e+06	2.9309e+06	0.87171	0.924375	0.63569	0.92394	-0.16303	0.324883	0.74997	0.345499	0.652773	0.919797	0.154739	0.457339	0.661796	0.257988	0.299532	0.200123	1.6703	1
Q7Z6K5	Q7Z6K5	Arpin	ARPIN	2.1545e+06	1.7912e+06		1.3847e+06	1.6133e+06	1.4365e+06	2.9833e+06	2.4544e+06	1.937e+06	2.1091e+06	1.8938e+06	1.3652e+06	2.6205e+06	1.8529e+06	1.9642e+06	0.0666205	0.213913	0.116884	0.674846	-0.413425	0.00849785	0.223148	0.714654	0.262322	0.733359	0.254957	0.0363496	0.134307	0.523803	3.22771	0.880347	0.613679	1
P49407	P49407	Beta-arrestin-1	ARRB1	1.0316e+07	5.733e+06	1.1131e+07	9.46819e+06	9.7112e+06	1.2965e+07	9.72489e+06	1.0466e+07	1.3947e+07	1.099e+07	1.1818e+07	1.0678e+07	1.3389e+07	1.6516e+07	1.3778e+07	0.127187	0.309992	0.268804	0.77394	0.285556	0.737751	0.932595	0.083969	0.771522	0.954757	0.0727781	0.0940064	0.250648	0.451256	2.32616	0.830193	0.892237	1
Q13510	Q13510	Acid ceramidase;Acid ceramidase subunit alpha;Acid ceramidase subunit beta	ASAH1	6.8318e+06	5.235e+06	7.5832e+06	5.6487e+06	4.8669e+06	3.9233e+06	5.8304e+06	6.5976e+06	4.155e+06	6.2311e+06	6.4542e+06	6.803e+06	6.5364e+06	6.0805e+06	6.5053e+06	0.143625	0.333419	0.0423609	0.671199	-0.443424	0.344612	0.762384	0.189135	0.0407954	0.428643	0.447632	0.0519887	0.168139	0.420434	2.18915	0.477492	0.545294	1
Q9ULH1	Q9ULH1	Arf-GAP with SH3 domain, ANK repeat and PH domain-containing protein 1	ASAP1	3.0492e+07	2.6169e+07	2.9488e+07	3.0605e+07	3.0491e+07	3.2957e+07	3.0279e+07	2.4026e+07	3.0009e+07	3.5296e+07	2.9282e+07	2.8746e+07	2.8202e+07	2.6352e+07	2.3491e+07	0.182079	0.382025	0.28578	0.787155	0.128769	0.179529	0.625251	-0.164808	0.887185	0.975492	-0.0166185	0.0383071	0.138261	-0.272306	1.92906	0.150925	0.195593	1
Q8N3C0	Q8N3C0	Activating signal cointegrator 1 complex subunit 3	ASCC3	5.9377e+06	5.7715e+06	5.9514e+06	5.9705e+06	4.9492e+06	5.0219e+06	4.2939e+06	5.3847e+06	6.1226e+06	5.1848e+06	6.4677e+06	6.2339e+06	6.0622e+06	4.8645e+06	6.996e+06	0.613131	0.756654	0.358529	0.808086	-0.152933	0.889436	0.965069	-0.02266	0.324116	0.770435	0.164799	0.342177	0.557842	0.158466	0.693699	0.105096	0.378751	1
Q9Y294	Q9Y294	Histone chaperone ASF1A	ASF1A	7.0617e+06		6.5228e+06	6.4307e+06	6.0603e+06	8.2481e+06	6.7853e+06	6.8014e+06	7.1473e+06	8.9791e+06	5.0667e+06	9.6214e+06	1.0697e+07	8.2708e+06	1.243e+07	0.162712	0.358836	0.962169	0.991909	0.0133836	0.960811	0.988921	0.0124113	0.560325	0.881474	0.148479	0.0393216	0.140097	0.591498	2.10423	0.761238	0.813973	1
Q9NVP2	Q9NVP2	Histone chaperone ASF1B	ASF1B	6.3027e+06	6.0259e+06	6.7128e+06	7.1071e+06	5.9395e+06	4.6527e+06	1.095e+07	7.8194e+06	1.0632e+07	8.4157e+06	5.8617e+06	6.3897e+06	7.0962e+06	7.215e+06	6.643e+06	0.0215611	0.107668	0.508298	0.874525	-0.125464	0.00238919	0.136329	0.737531	0.241907	0.713069	0.227495	0.17936	0.376562	0.264068	4.69701	0.942636	0.501721	1
Q9UBL3	Q9UBL3	Set1/Ash2 histone methyltransferase complex subunit ASH2	ASH2L	1.9656e+07	1.6924e+07	1.7748e+07	1.6937e+07	1.5969e+07	1.4874e+07	1.7008e+07	1.6589e+07	1.4419e+07	1.1966e+07	1.4225e+07	1.9371e+07	1.3972e+07	1.498e+07	1.8265e+07	0.553745	0.711698	0.286807	0.787753	-0.184484	0.974431	0.993542	0.00538561	0.572536	0.887728	-0.0956585	0.884051	0.949451	-0.0245298	0.796832	0.128534	0.403265	1
P04424	P04424	Argininosuccinate lyase	ASL	1.7849e+07	1.3188e+07	1.7314e+07	2.0078e+07	1.8363e+07	1.5631e+07	2.2259e+07	1.7159e+07	1.9588e+07	2.0565e+07	1.7907e+07	1.5976e+07	2.1784e+07	1.9881e+07	1.7078e+07	0.405711	0.60147	0.321404	0.793062	0.166613	0.450184	0.824318	0.125506	0.951638	0.990155	0.00993474	0.469762	0.671047	0.119994	1.10619	0.169279	0.38257	1
O43681	O43681	ATPase ASNA1	ASNA1	44898981	3.6174e+07	4.3911e+07	4.4978e+07	4.4477e+07	4.6283e+07	4.9281e+07	4.2017e+07	4.5834e+07	5.0998e+07	4.4169e+07	4.9094e+07	5.1104e+07	4.7614e+07	5.3051e+07	0.0874394	0.246595	0.195413	0.73662	0.125519	0.898061	0.967379	0.011882	0.36727	0.793634	0.0854247	0.107723	0.274418	0.15981	2.76614	0.135805	0.122738	1
P08243	P08243	Asparagine synthetase [glutamine-hydrolyzing]	ASNS	1.4534e+08	1.328e+08	1.5484e+08	1.6072e+08	1.6861e+08	1.5723e+08	1.9781e+08	1.4636e+08	1.7935e+08	183539967	1.8633e+08	1.4265e+08	1.7584e+08	1.7238e+08	1.5713e+08	0.296881	0.503974	0.204788	0.739414	0.170553	0.466874	0.829502	0.0951008	0.615849	0.905356	0.0651035	0.679109	0.82611	0.0535701	1.41903	0.134597	0.23713	1
Q12797	Q12797	Aspartyl/asparaginyl beta-hydroxylase	ASPH	1.0627e+08	9.94199e+07	9.5967e+07	8.5845e+07	9.0466e+07	1.0746e+08	8.4529e+07	9.28761e+07	7.5694e+07	7.5869e+07	7.8616e+07	8.3783e+07	8.6069e+07	7.735e+07	7.4304e+07	0.0195125	0.100864	0.366218	0.809344	-0.0936327	0.129812	0.556799	-0.163302	0.0318342	0.400676	-0.246615	0.0292508	0.118658	-0.251501	4.85497	0.285091	0.146804	1
Q9BZE9	Q9BZE9	Tether containing UBX domain for GLUT4	ASPSCR1	6.5015e+06	7.6825e+06	6.7053e+06	6.0429e+06	6.4575e+06		8.8511e+06	6.8592e+06	7.3779e+06	7.9653e+06	6.9103e+06	7.229e+06	7.4037e+06	6.2185e+06	3.3492e+06	0.332699	0.536606	0.600227	0.907608	-0.152774	0.325377	0.74997	0.292593	0.42385	0.826576	0.235654	0.453758	0.659063	-0.220233	1.32305	0.502459	0.854489	1
Q9NVM9	Q9NVM9	Protein asunder homolog	ASUN	7.0317e+06	7.877e+06	6.5879e+06	7.5151e+06	6.2109e+06	5.1669e+06	5.3134e+06	5.1226e+06	4.0577e+06	7.0665e+06	5.3127e+06	6.2478e+06	5.9786e+06	4.1764e+06	5.9799e+06	0.0853265	0.243406	0.315632	0.793062	-0.199149	0.0743378	0.477206	-0.375573	0.944866	0.987577	-0.0133677	0.249339	0.459693	-0.230568	2.79585	0.596145	0.533063	1
Q8NBU5	Q8NBU5	ATPase family AAA domain-containing protein 1	ATAD1	3.7798e+07	4.0446e+07	3.0712e+07	4.4757e+07	3.4519e+07	3.1765e+07	4.5848e+07	3.217e+07	2.7921e+07	3.8057e+07	3.2162e+07	34293984	3.0749e+07	3.507e+07	2.4191e+07	0.635031	0.772299	0.921687	0.991405	0.0212807	0.697842	0.924249	-0.0843384	0.72916	0.943049	-0.0751552	0.180448	0.377704	-0.303898	0.657662	0.175761	0.668129	1
Q6PL18	Q6PL18	ATPase family AAA domain-containing protein 2	ATAD2	4.735e+07	4.8053e+07	4.7517e+07	4.863e+07	4.6726e+07	3.5889e+07	4.3743e+07	4.5499e+07	4.6863e+07	3.5612e+07	3.0385e+07	2.8569e+07	2.7932e+07	2.6818e+07	2.9917e+07	0.000115879	0.0052922	0.250295	0.763964	-0.135607	0.574	0.885594	0.0645794	0.00183377	0.163506	-0.466481	0.000230718	0.00560041	-0.621175	18.9736	1.4055	0.185191	1
Q9NVI7	Q9NVI7	ATPase family AAA domain-containing protein 3A	ATAD3A	8.4024e+07	7.2098e+07	7.3331e+07	8.0897e+07	6.6318e+07	6.0441e+07	6.0315e+07	6.0491e+07	5.9936e+07	7.3297e+07	5.7898e+07	72114045	6.8228e+07	5.4486e+07	5.1107e+07	0.0914113	0.254537	0.301636	0.788238	-0.151391	0.202792	0.64556	-0.18945	0.845368	0.970576	-0.027822	0.0941185	0.250804	-0.257081	2.71251	0.314443	0.289808	1
Q5T9A4	Q5T9A4	ATPase family AAA domain-containing protein 3B	ATAD3B	2.882e+07	2.7306e+07	3.1298e+07	3.2302e+07	2.969e+07	2.0474e+07	2.2921e+07	2.1598e+07	2.0775e+07	2.4846e+07	2.3658e+07	2.9927e+07	2.3829e+07	2.4341e+07	2.0167e+07	0.119115	0.298986	0.510723	0.875486	-0.108988	0.0802709	0.491575	-0.310993	0.747604	0.95024	-0.052868	0.150115	0.3387	-0.249097	2.40117	0.367926	0.383069	1
O95260	O95260	Arginyl-tRNA--protein transferase 1	ATE1	3.1789e+06	3.694e+06	3.715e+06	4.5423e+06	4.4451e+06	5.822e+06	3.7125e+06	5.3824e+06	3.7948e+06	4.5539e+06	4.386e+06	3.7453e+06	5.0521e+06	5.4099e+06	4.6712e+06	0.052079	0.184473	0.0129339	0.671199	0.476693	0.211502	0.657117	-0.21083	0.198788	0.682581	-0.217355	0.806583	0.907332	0.039714	3.42371	0.512405	0.37416	1
P18846	P18846	Cyclic AMP-dependent transcription factor ATF-1	ATF1	2.6022e+06	3.0336e+06	2.5983e+06	2.4251e+06	1.824e+06	2.5396e+06	2.4871e+06	3.1458e+06	2.3573e+06	2.8292e+06	2.0384e+06	2.3104e+06	2.5583e+06	2.1669e+06	2.0146e+06	0.350257	0.552473	0.122242	0.675869	-0.289527	0.1946	0.637813	0.23842	0.642518	0.918463	0.0820758	0.987237	0.996056	-0.00281311	1.25259	0.221024	0.441133	1
Q6VMQ6	Q6VMQ6	Activating transcription factor 7-interacting protein 1	ATF7IP	836950	1.0713e+06	1.0058e+06	881210	908729		740370		867900	687980		884600	767240	849160		0.322282	0.528228	0.501517	0.871791	-0.110567	0.384821	0.787999	-0.15878	0.28691	0.749221	-0.197972	0.413531	0.621293	-0.148812	1.46162	0.167807	0.172214	1
Q9NT62	Q9NT62	Ubiquitin-like-conjugating enzyme ATG3	ATG3	1.7748e+07	1.6875e+07	2.5364e+07	2.1143e+07	2.0438e+07	1.9808e+07	2.341e+07	1.975e+07	2.3198e+07	2.3702e+07	2.1827e+07	1.8186e+07	2.345e+07	2.0519e+07	1.917e+07	0.868948	0.923527	0.721735	0.946251	0.0574017	0.504415	0.853275	0.108491	0.777536	0.954925	0.0454709	0.823087	0.916415	0.0359617	0.303768	0.0447371	0.368185	1
Q9H1Y0	Q9H1Y0	Autophagy protein 5	ATG5	4.7772e+06	3.9504e+06	5.9378e+06	5.1961e+06	4.8862e+06	4.1666e+06	5.7431e+06	4.1642e+06	3.9854e+06	4.3995e+06	5.8095e+06	6.0928e+06	5.468e+06	4.6026e+06	5.0416e+06	0.772702	0.86378	0.888131	0.98456	-0.0276941	0.799196	0.94292	-0.0501394	0.355443	0.789087	0.185943	0.658387	0.81085	0.0874493	0.44675	0.0987283	0.55248	1
Q7Z3C6	Q7Z3C6	Autophagy-related protein 9A	ATG9A	5.2627e+06	5.5119e+06	5.8601e+06	5.5358e+06	4.7197e+06	4.8301e+06	7.4664e+06	7.3568e+06	5.8883e+06	4.5693e+06	5.093e+06	5.7128e+06	6.5526e+06	8.0691e+06	7.294e+06	0.00277137	0.0322978	0.257789	0.769085	-0.143247	0.0035342	0.161213	0.452606	0.838002	0.968675	0.025043	0.00114235	0.0150404	0.537217	8.64438	0.739052	0.213738	1
P31939	P31939	Bifunctional purine biosynthesis protein PURH;Phosphoribosylaminoimidazolecarboxamide formyltransferase;IMP cyclohydrolase	ATIC	2.1853e+08	196339953	2.684e+08	2.3875e+08	2.5712e+08	2.2004e+08	2.5827e+08	2.3347e+08	2.6649e+08	2.8387e+08	2.8235e+08	2.4199e+08	2.5588e+08	2.6867e+08	2.6054e+08	0.233608	0.437563	0.507632	0.874423	0.0767096	0.471749	0.831067	0.0834925	0.150197	0.632994	0.173984	0.2521	0.462398	0.135706	1.6652	0.124534	0.186966	1
Q8WXF7	Q8WXF7	Atlastin-1	ATL1	8.84549e+06	1.0307e+07	9.8596e+06	1.01e+07	9.04639e+06	8.9544e+06	1.0831e+07	9.84371e+06	8.9179e+06	9.3069e+06	8.1554e+06	1.1752e+07	1.3946e+07	1.22e+07	1.5993e+07	0.0110599	0.073691	0.756412	0.952611	-0.0452662	0.621826	0.899703	0.0722568	0.775739	0.954757	0.0415514	0.00224831	0.0228448	0.577915	5.81307	0.703042	0.302354	1
Q8NHH9	Q8NHH9	Atlastin-2	ATL2	7.1738e+07	8.1372e+07	7.7079e+07	7.2556e+07	7.8678e+07	7.0098e+07	4.906e+07	6.9732e+07	6.578e+07	5.2618e+07	6.962e+07	6.8449e+07	5.8634e+07	7.0775e+07	6.9635e+07	0.188696	0.388352	0.710466	0.944323	-0.0563922	0.0902678	0.513824	-0.276803	0.158839	0.644805	-0.224781	0.313908	0.530254	-0.156547	1.8907	0.247247	0.326925	1
Q6DD88	Q6DD88	Atlastin-3	ATL3	2.923e+08	2.7179e+08	247820096	2.6893e+08	2.538e+08	2.4382e+08	2.743e+08	2.8524e+08	2.7053e+08	2.5122e+08	2.5767e+08	2.7257e+08	275289998	2.6538e+08	2.7405e+08	0.32597	0.530759	0.194414	0.73662	-0.0808323	0.0745903	0.477953	0.115659	0.638877	0.917401	0.0281165	0.157055	0.348026	0.0889014	1.32465	0.0268417	0.050658	1
Q9HD20	Q9HD20	Manganese-transporting ATPase 13A1	ATP13A1	4.9554e+07	4.608e+07	4.5106e+07	4.2098e+07	4.1249e+07	3.8814e+07	4.0009e+07	4.4233e+07	3.8805e+07	4.6249e+07	4.4512e+07	4.7291e+07	5.734e+07	4.5056e+07	4.4228e+07	0.0624162	0.205319	0.0520179	0.671199	-0.203926	0.924395	0.976132	0.00900312	0.0849444	0.534302	0.176833	0.0206723	0.0952883	0.253844	3.187	0.163585	0.128322	1
Q9H7F0	Q9H7F0	Probable cation-transporting ATPase 13A3	ATP13A3	4.07e+06		5.0558e+06	5.0808e+06	5.2106e+06	5.187e+06	5.4001e+06		5.8622e+06	5.4292e+06	4.2344e+06	7.2053e+06	5.4619e+06	3.5275e+06	6.5984e+06	0.850727	0.913032	0.533286	0.8836	0.185651	0.672548	0.915674	0.125082	0.7328	0.943733	0.0901759	0.888011	0.951511	-0.0370809	0.329534	0.128634	0.7807	1
P05023;P13637;Q13733;P20648;P54707	P05023	Sodium/potassium-transporting ATPase subunit alpha-1	ATP1A1	8.6927e+08	8.2883e+08	910940222	8.6821e+08	8.3727e+08	948760268	9.29679e+08	8.4983e+08	8.287e+08	8.8514e+08	8.3241e+08	9.97871e+08	9.4332e+08	8.8815e+08	1039599418	0.479371	0.661086	0.779774	0.959185	0.0238515	0.769406	0.937904	-0.0250068	0.718733	0.942976	0.0307598	0.206142	0.409829	0.112246	0.94069	0.0388974	0.103375	1
P05026	P05026	Sodium/potassium-transporting ATPase subunit beta-1	ATP1B1	1.1348e+08	1.241e+08	1.2672e+08	1.3437e+08	1.3402e+08	1.0817e+08	1.1371e+08	1.106e+08	111749931	1.1753e+08	1.1554e+08	1.5296e+08	1.2751e+08	1.1068e+08	1.3821e+08	0.613173	0.756654	0.743536	0.950376	0.042126	0.238494	0.684666	-0.156992	0.810263	0.964236	0.0308728	0.996053	0.999445	0.000634646	0.69363	0.0652677	0.23524	1
P54709	P54709	Sodium/potassium-transporting ATPase subunit beta-3	ATP1B3	1.5916e+08	1.7539e+08	1.581e+08	1.72e+08	1.444e+08	1.3861e+08	1.7514e+08	1.5051e+08	1.3692e+08	1.6472e+08	1.4811e+08	1.5412e+08	1.658e+08	1.3834e+08	1.3781e+08	0.700741	0.817531	0.315193	0.793062	-0.119457	0.844574	0.950171	0.02273	0.715201	0.942976	0.0424062	0.723856	0.859579	-0.0410564	0.55437	0.04245	0.191434	1
P16615;O14983;Q93084	P16615	Sarcoplasmic/endoplasmic reticulum calcium ATPase 2	ATP2A2	6.5289e+08	6.1167e+08	615229896	6.6954e+08	6.2963e+08	6.0928e+08	5.4766e+08	513970029	5.0391e+08	640660100	5.8057e+08	7.3222e+08	5.9747e+08	5.6947e+08	5.9776e+08	0.0106002	0.0723704	0.779339	0.959185	0.0213518	0.00321597	0.161213	-0.28555	0.712027	0.942976	0.0281731	0.161209	0.353585	-0.112242	5.88903	0.194446	0.0825458	1
P20020;Q01814	P20020	Plasma membrane calcium-transporting ATPase 1	ATP2B1	5.286e+07	5.3218e+07	5.4515e+07	5.0781e+07	5.4043e+07	4.9089e+07	4.687e+07	4.6887e+07	5.146e+07	5.2517e+07	4.8761e+07	5.5347e+07	4.8759e+07	4.8319e+07	5.3952e+07	0.237051	0.442494	0.329859	0.793744	-0.0623151	0.196654	0.639877	-0.0841655	0.696745	0.942668	0.0244048	0.655727	0.810169	-0.0279544	1.64998	0.0366452	0.0555237	1
P23634	P23634	Plasma membrane calcium-transporting ATPase 4	ATP2B4	1.2955e+07	1.4506e+07	1.2465e+07	1.3375e+07	1.2238e+07	1.635e+07	1.3448e+07	2.4251e+07	1.4749e+07	1.8146e+07	1.5535e+07	1.9881e+07	2.4238e+07	2.0595e+07	2.4309e+07	0.0214954	0.107569	0.762581	0.954406	0.0640551	0.201672	0.644993	0.281953	0.115626	0.571772	0.355456	0.00550513	0.041006	0.726953	4.7018	1.20074	0.63845	1
P98194	P98194	Calcium-transporting ATPase type 2C member 1	ATP2C1	9.73631e+06	8.9474e+06	1.1265e+07	1.0485e+07	9.5759e+06	1.0782e+07	1.0867e+07	1.1118e+07	1.1098e+07	9.2796e+06	1.1198e+07	1.4041e+07	1.0368e+07	1.3336e+07	1.1299e+07	0.525023	0.691072	0.753378	0.95155	0.0472033	0.497419	0.848187	0.1029	0.349214	0.787666	0.143524	0.255182	0.465725	0.176412	0.850154	0.10895	0.320382	1
P25705	P25705	ATP synthase subunit alpha, mitochondrial	ATP5A1	9.7774e+08	9.3214e+08	7.959e+08	8.6359e+08	8.2631e+08	6.4354e+08	8.81701e+08	7.3511e+08	7.5268e+08	8.6664e+08	7.5082e+08	7.9709e+08	7.7287e+08	7.7591e+08	7.4444e+08	0.360137	0.560583	0.0978539	0.671199	-0.219841	0.814076	0.944707	0.0290782	0.637398	0.917401	0.0585243	0.912333	0.962438	-0.0135963	1.2248	0.10655	0.217485	1
P06576	P06576	ATP synthase subunit beta, mitochondrial	ATP5B	1264700681	1369599224	1106199873	1204700243	1243100750	8.1641e+08	1258599172	1076099468	9.8063e+08	1223300193	1099000229	1197600276	1112100564	1030600363	1017600049	0.546065	0.705296	0.19675	0.73662	-0.216059	0.804022	0.943721	0.0398122	0.416604	0.822826	0.132379	0.887452	0.951511	-0.0226805	0.810845	0.118731	0.366072	1
P36542	P36542	ATP synthase subunit gamma, mitochondrial	ATP5C1	1.3365e+08	1.1978e+08	9.9633e+07	107530027	1.1472e+08	8.8134e+07	9.9094e+07	9.8369e+07	9.0601e+07	9.9155e+07	9.9031e+07	105919985	9.5124e+07	103789932	9.4661e+07	0.190099	0.389302	0.139698	0.693296	-0.184305	0.404593	0.798773	-0.0999613	0.856506	0.97114	-0.0213153	0.540759	0.727969	-0.0727467	1.88277	0.149064	0.197931	1
P30049	P30049	ATP synthase subunit delta, mitochondrial	ATP5D	1.4316e+07	1.3661e+07	9.38341e+06	1.4715e+07	1.1261e+07	6.767e+06	1.4467e+07	6.845e+06	8.44561e+06	1.3115e+07	9.2305e+06	8.5177e+06	1.2502e+07	9.4706e+06	8.0818e+06	0.853875	0.914325	0.522214	0.879971	-0.236889	0.701298	0.925112	-0.141016	0.912352	0.980018	-0.0403248	0.835238	0.922576	-0.076259	0.326646	0.250073	1.91394	1
P24539	P24539	ATP synthase F(0) complex subunit B1, mitochondrial	ATP5F1	3.3877e+07	3.7615e+07	2.3995e+07	2.2795e+07	2.328e+07	4.9405e+07	2.4459e+07	2.6214e+07	2.3968e+07	3.1993e+07	2.4849e+07	3.5658e+07	2.817e+07	4.249e+07	31314007	0.699871	0.816719	0.812304	0.967452	-0.0739611	0.416897	0.802561	-0.256885	0.903892	0.978118	0.037565	0.583484	0.760726	0.171873	0.555698	0.306814	1.38031	1
O75964	O75964	ATP synthase subunit g, mitochondrial	ATP5L	2.0072e+07	1.7864e+07	1.6337e+07	1.8288e+07	1.4357e+07	11611994	2.0436e+07	8.9482e+06	1.3655e+07	1.9435e+07	1.1614e+07	1.9945e+07	1.6189e+07	13095005	1.72e+07	0.71622	0.828619	0.334992	0.796683	-0.314038	0.763149	0.935738	-0.0960177	0.558961	0.881474	0.187426	0.786997	0.899948	0.0860636	0.530863	0.306177	1.44188	1
P48047	P48047	ATP synthase subunit O, mitochondrial	ATP5O	6.4369e+07	6.2819e+07	5.4346e+07	6.0331e+07	4.7535e+07	3.0733e+07	6.0245e+07	3.88e+07	4.998e+07	6.0063e+07	4.7462e+07	5.5857e+07	5.1714e+07	5.2973e+07	5.742e+07	0.432467	0.624026	0.0859215	0.671199	-0.439355	0.569834	0.883898	0.135522	0.245688	0.717185	0.284431	0.254923	0.465615	0.278568	1.04283	0.332842	0.797931	1
Q9NW81	Q9NW81	ATP synthase subunit s-like protein	ATP5SL	5.7634e+06	4.1973e+06	5.8736e+06	5.6278e+06	5.5538e+06		5.9153e+06	4.5331e+06	5.6326e+06	5.0603e+06	4.4461e+06	5.9423e+06	4.8442e+06	4.2832e+06	7.0103e+06	0.986129	0.99161	0.681297	0.935006	0.0994837	0.77171	0.938365	-0.0701075	0.596225	0.896541	-0.128762	0.715437	0.853015	-0.0882149	0.0813187	0.0214552	0.593642	1
Q15904	Q15904	V-type proton ATPase subunit S1	ATP6AP1	1.6407e+07	1.6257e+07	1.4734e+07	1.8151e+07	1.7236e+07	1.7462e+07	6.7759e+06	1.5526e+07	1.476e+07	1.4068e+07	1.5057e+07	1.8846e+07	1.4934e+07	1.3526e+07	1.6227e+07	0.283418	0.491774	0.562555	0.897306	0.158389	0.0452128	0.405269	-0.604944	0.580973	0.88944	-0.150861	0.374837	0.585754	-0.245655	1.46619	0.615297	1.04914	1
O75787	O75787	Renin receptor	ATP6AP2	2.358e+07	1.9325e+07	1.8749e+07	2.103e+07	2.0043e+07	2.3807e+07	1.8853e+07	1.5023e+07	1.5374e+07	1.6879e+07	1.9328e+07	2.344e+07	1.4861e+07	1.6449e+07	1.7209e+07	0.0423065	0.160954	0.595911	0.907054	0.0773661	0.0174761	0.288643	-0.401492	0.376668	0.801297	-0.13068	0.0142918	0.0753164	-0.41808	3.70521	0.443551	0.299275	1
Q93050	Q93050	V-type proton ATPase 116 kDa subunit a isoform 1	ATP6V0A1	8.5451e+06	5.1611e+06	6.2975e+06	6.7202e+06	6.3693e+06	8.1901e+06	5.9838e+06	7.9516e+06	9.47539e+06	7.1576e+06	7.8003e+06	1.0006e+07	7.7931e+06	8.8266e+06	9.908e+06	0.375725	0.573834	0.627676	0.920111	0.111993	0.600655	0.892405	0.120989	0.340358	0.783352	0.22409	0.183673	0.380664	0.31971	1.18254	0.35548	0.751515	1
Q9Y487	Q9Y487	V-type proton ATPase 116 kDa subunit a isoform 2	ATP6V0A2	6.7224e+06	8.5064e+06	5.752e+06	6.2232e+06	6.7881e+06	5.9048e+06	7.5958e+06	5.3817e+06	4.9957e+06	9.1917e+06	6.4238e+06	6.8045e+06	6.2363e+06	5.3935e+06	4.8529e+06	0.280013	0.487605	0.524515	0.881026	-0.133013	0.643663	0.905658	-0.0962012	0.282268	0.746978	0.229231	0.335845	0.552725	-0.203931	1.47851	0.360932	0.610297	1
P27449	P27449	V-type proton ATPase 16 kDa proteolipid subunit	ATP6V0C	1.8014e+07	1.7817e+07	1.6086e+07	2.0838e+07	2.0596e+07	1.0477e+07	1.7189e+07	1.4389e+07	1.3532e+07	1.8517e+07	1.7525e+07	1.6546e+07	1.9213e+07	1.4883e+07	1.5969e+07	0.874968	0.926784	0.780874	0.959185	-0.0664576	0.555081	0.873819	-0.141994	0.721358	0.942976	0.0853159	0.975224	0.99199	0.00741081	0.294518	0.0955588	0.811145	1
P61421	P61421	V-type proton ATPase subunit d 1	ATP6V0D1	1.9955e+07	1.4043e+07	1.1433e+07	1.5013e+07	1.1701e+07	1.152e+07	1.2683e+07	1.4613e+07	1.3513e+07	1.4902e+07	1.337e+07	1.494e+07	1.8033e+07	1.3467e+07	1.998e+07	0.385667	0.582293	0.307847	0.792648	-0.22094	0.628911	0.901895	0.10251	0.388035	0.809536	0.185562	0.0680507	0.202077	0.420542	1.15654	0.2934	0.634217	1
P38606	P38606	V-type proton ATPase catalytic subunit A	ATP6V1A	107389946	1.0049e+08	1.1146e+08	1.096e+08	1.1882e+08	1.2355e+08	1.2487e+08	1.0564e+08	1.0867e+08	1.352e+08	1.2696e+08	1.3027e+08	1.3679e+08	1.3641e+08	1.2891e+08	0.00271116	0.0318832	0.0664125	0.671199	0.139889	0.432648	0.812325	-0.0555268	0.0420106	0.428643	0.158285	0.0173277	0.0848758	0.193381	8.69581	0.240669	0.0691911	1
P21281;P15313	P21281	V-type proton ATPase subunit B, brain isoform	ATP6V1B2	5.7735e+07	5.0606e+07	6.0533e+07	5.8256e+07	6.0297e+07	6.8814e+07	6.6618e+07	5.306e+07	5.7118e+07	6.7603e+07	6.8445e+07	6.9517e+07	7.1935e+07	6.7407e+07	5.859e+07	0.118131	0.297667	0.189414	0.733708	0.150235	0.436025	0.814761	-0.0865717	0.226818	0.701186	0.137399	0.483255	0.682809	0.0776805	2.41073	0.164658	0.170755	1
P21283	P21283	V-type proton ATPase subunit C 1	ATP6V1C1	4.0005e+07	3.5671e+07	4.1241e+07	4.4407e+07	4.5912e+07	5.1775e+07	4.679e+07	4.044e+07	4.7073e+07	5.0449e+07	4.138e+07	3.9923e+07	4.5408e+07	4.209e+07	4.4288e+07	0.165239	0.361696	0.0198865	0.671199	0.280968	0.439874	0.817384	-0.0816764	0.289209	0.751531	-0.113645	0.320266	0.538268	-0.10619	2.03434	0.125846	0.154652	1
Q9Y5K8	Q9Y5K8	V-type proton ATPase subunit D	ATP6V1D	1.8213e+06	1.5306e+06	1.7058e+06	1.4214e+06	1.6625e+06	1.7893e+06	1.7657e+06	1.2157e+06	1.5928e+06	1.8823e+06	1.6418e+06	1.9409e+06	1.7762e+06	1.3444e+06	1.588e+06	0.493517	0.669935	0.722674	0.946251	-0.0564837	0.524022	0.862148	-0.102157	0.302661	0.754442	0.168141	0.742039	0.870785	-0.0523638	0.911796	0.130975	0.359114	1
P36543;Q96A05	P36543	V-type proton ATPase subunit E 1	ATP6V1E1	1.3832e+07	1.2107e+07	1.4982e+07	1.3777e+07	1.5306e+07	8.4355e+06	1.826e+07	9.16619e+06	9.9788e+06	1.6821e+07	1.0978e+07	1.7705e+07	1.2363e+07	1.4752e+07	1.454e+07	0.803773	0.883605	0.597994	0.907054	-0.165392	0.922517	0.975912	-0.0302951	0.357901	0.789087	0.292711	0.541424	0.728234	0.192017	0.401021	0.221959	1.38371	1
O75348;O95670	O75348;O95670	V-type proton ATPase subunit G 1;V-type proton ATPase subunit G 2	ATP6V1G1;ATP6V1G2	4.3093e+06	3.8147e+06	4.1982e+06	4.1044e+06	4.2518e+06	4.663e+06	4.9856e+06	2.9252e+06	4.4672e+06	3.6407e+06	4.1725e+06	4.4228e+06	5.2333e+06	3.4399e+06	4.9963e+06	0.92443	0.956349	0.706469	0.94417	0.0792381	0.61232	0.895915	-0.106944	0.661852	0.920945	-0.0921387	0.818575	0.914441	0.0481525	0.214435	0.0537822	0.627022	1
Q9UI12	Q9UI12	V-type proton ATPase subunit H	ATP6V1H	2.4018e+07	19764998	2.3637e+07	2.0896e+07	2.2058e+07	2.4868e+07	2.5851e+07	1.8953e+07	2.4167e+07	2.5045e+07	2.2528e+07	2.6067e+07	2.506e+07	2.7038e+07	2.6416e+07	0.345584	0.548273	0.934706	0.991909	0.0102356	0.900523	0.967385	0.015626	0.348364	0.787666	0.119887	0.10908	0.276186	0.214324	1.26603	0.112771	0.222687	1
Q5TC12	Q5TC12	ATP synthase mitochondrial F1 complex assembly factor 1	ATPAF1	3.4936e+06	4.2375e+06	3.0868e+06	3e+06	2.5836e+06	1.7508e+06	4.0731e+06	1.9191e+06	2.7517e+06	4.8496e+06	3.0598e+06	3.26e+06	2.9252e+06	3.3774e+06	2.8694e+06	0.274324	0.48222	0.0764056	0.671199	-0.583893	0.470798	0.831003	0.221506	0.0654553	0.502791	0.611276	0.258235	0.469646	0.354283	1.49947	0.785731	1.31002	1
Q13535	Q13535	Serine/threonine-protein kinase ATR	ATR	8.9469e+06	9.0365e+06	9.6315e+06	8.7388e+06	8.40061e+06	6.9845e+06	7.4717e+06	7.341e+06	8.2071e+06	8.6594e+06	7.89e+06	8.9609e+06	7.5486e+06	8.3712e+06	7.2758e+06	0.0724672	0.224546	0.0494223	0.671199	-0.200943	0.502122	0.852132	-0.0625999	0.365197	0.791799	0.0852887	0.572596	0.753254	-0.0524446	2.99751	0.145379	0.12125	1
Q8WXE1	Q8WXE1	ATR-interacting protein	ATRIP	995450	990990	1.1567e+06	958001	949820			747660	919430	698780	713500	805800		904790	843560	0.0141405	0.0861616	0.281129	0.784125	-0.131547	0.145175	0.58184	-0.20228	0.0133287	0.30259	-0.370448	0.338337	0.555262	-0.126804	6.89682	0.420081	0.106591	1
P46100	P46100	Transcriptional regulator ATRX	ATRX	6.515e+07	6.3471e+07	6.1933e+07	6.5514e+07	6.9042e+07	5.5732e+07	6.511e+07	5.7222e+07	5.6781e+07	5.9291e+07	5.0747e+07	5.4405e+07	7.0822e+07	6.285e+07	5.5873e+07	0.264346	0.471352	0.94334	0.991909	-0.00759555	0.437388	0.815379	-0.0843093	0.0743477	0.523459	-0.207636	0.951442	0.980328	-0.00650823	1.53742	0.100204	0.162942	1
Q9UBB4	Q9UBB4	Ataxin-10	ATXN10	2.8961e+07	2.2502e+07	3.1869e+07	2.7963e+07	2.9483e+07	3.4457e+07	3.1177e+07	2.6565e+07	3.0361e+07	3.7426e+07	3.0795e+07	2.9556e+07	3.0233e+07	2.5567e+07	3.2133e+07	0.618073	0.760173	0.339867	0.798594	0.150625	0.704508	0.92531	-0.0586578	0.574061	0.887728	0.0873271	0.676533	0.824705	-0.0645795	0.685484	0.0929016	0.338818	1
Q99700	Q99700	Ataxin-2	ATXN2	6.5276e+07	5.2038e+07	6.6929e+07	6.8621e+07	6.7403e+07	7.2298e+07	6.8415e+07	6.1264e+07	6.365e+07	6.5569e+07	6.3668e+07	6.0208e+07	6.6954e+07	6.941e+07	5.622e+07	0.511098	0.680885	0.101988	0.671199	0.185562	0.316661	0.747626	-0.108635	0.212386	0.691658	-0.137294	0.276334	0.4886	-0.118674	0.876961	0.0558924	0.159335	1
Q8WWM7	Q8WWM7	Ataxin-2-like protein	ATXN2L	2.5805e+08	2.5479e+08	2.824e+08	2.6943e+08	2.5898e+08	3.2667e+08	2.9674e+08	2.8082e+08	2.9188e+08	2.8626e+08	2.7009e+08	2.5448e+08	2.6917e+08	2.6319e+08	2.6165e+08	0.401161	0.598342	0.245858	0.763498	0.0986217	0.704623	0.92531	0.0312117	0.39726	0.812802	-0.0707544	0.242247	0.451039	-0.0994419	1.11739	0.0429142	0.096014	1
Q9Y679	Q9Y679	Ancient ubiquitous protein 1	AUP1	3.3408e+07	3.129e+07	3.4528e+07	3.1254e+07	3.6115e+07	3.5042e+07	3.9368e+07	2.791e+07	2.7385e+07	3.3956e+07	2.905e+07	3.538e+07	2.8214e+07	2.652e+07	2.5688e+07	0.148733	0.34105	0.746368	0.950827	0.0440163	0.343955	0.762371	-0.131511	0.659043	0.920649	-0.0601957	0.0255346	0.110304	-0.347045	2.15025	0.226117	0.262896	1
O14965	O14965	Aurora kinase A	AURKA	1.6146e+07	1.4415e+07	1.7883e+07	1.6335e+07	1.2241e+07	1.1561e+07	1.74e+07	14895005	1.4549e+07	1.2723e+07	1.3431e+07	8.8373e+06	1.0072e+07	1.0024e+07	1.2289e+07	0.0347916	0.143844	0.153438	0.70903	-0.282793	0.22766	0.674781	0.235298	0.289509	0.751531	-0.204757	0.133157	0.314491	-0.29926	3.98016	0.800333	0.502701	1
Q96GD4	Q96GD4	Aurora kinase B	AURKB	1.333e+07	1.9083e+07	1.4563e+07	1.248e+07	1.3403e+07	1.3666e+07	1.3248e+07	1.1468e+07	1.1907e+07	8.2434e+06	9.6274e+06	6.0761e+06	1.2342e+07	1.1717e+07	7.0574e+06	0.0146654	0.0878138	0.339434	0.798594	-0.232169	0.637309	0.905658	-0.112522	0.00896811	0.276005	-0.74834	0.124755	0.300259	-0.387793	5.32379	1.71093	0.803436	1
Q8NBF6	Q8NBF6	Late secretory pathway protein AVL9 homolog	AVL9	2.2703e+06	1.8743e+06	2.2006e+06	2.0325e+06	1.7916e+06		2.3449e+06	2.3537e+06	3.1238e+06	2.4832e+06	3.085e+06	2.7911e+06	3.6841e+06	2.9302e+06	4.0094e+06	0.00394309	0.0394605	0.434311	0.849119	-0.143459	0.0342692	0.358865	0.437004	0.0130727	0.30259	0.540513	0.000721414	0.0109297	0.879643	8.53716	1.25943	0.331927	1
P30530;Q12866	P30530	Tyrosine-protein kinase receptor UFO	AXL	8.3834e+07	8.4435e+07	8.6715e+07	8.8585e+07	8.9687e+07	1.0085e+08	7.3554e+07	8.172e+07	1.1004e+08	8.4522e+07	8.3098e+07	1.1939e+08	5.2753e+07	5.2639e+07	8.3786e+07	0.0846128	0.242251	0.559747	0.896039	0.128148	0.673407	0.915711	-0.0922171	0.919983	0.98184	0.0218777	0.0188082	0.0896707	-0.594668	2.80608	0.759653	0.676793	1
P61769	P61769	Beta-2-microglobulin;Beta-2-microglobulin form pI 5.3	B2M	1.2495e+08	1.2013e+08	8.2913e+07	8.7795e+07	7.965e+07	8.6991e+07	7.2926e+07	9.32171e+07	7.2447e+07	7.4266e+07	7.3818e+07	7.0231e+07	1.2079e+08	1.2237e+08	8.6311e+07	0.0275852	0.125373	0.0826693	0.671199	-0.344242	0.581922	0.888509	-0.101576	0.246079	0.717185	-0.219965	0.0739985	0.214161	0.356155	4.3198	0.826036	0.478053	1
Q96L58	Q96L58	Beta-1,3-galactosyltransferase 6	B3GALT6	1.1178e+06	1.3378e+06	1.2302e+06	1.3836e+06	1.4821e+06	1.1154e+06		1.1528e+06	1.1544e+06			1.8834e+06	1.416e+06	1.2147e+06	1.2696e+06	0.0462088	0.170617	0.411587	0.835964	0.104739	0.195946	0.639078	-0.191735	0.0188966	0.324994	0.51546	0.857939	0.93648	-0.0222805	4.26663	0.368455	0.151126	1
O94766	O94766	Galactosylgalactosylxylosylprotein 3-beta-glucuronosyltransferase 3	B3GAT3	8.2182e+06	7.94721e+06	9.3374e+06	9.1366e+06	9.9769e+06	9.0149e+06	9.6472e+06	1.2895e+07	1.4992e+07	8.4207e+06	1.2342e+07	1.059e+07	9.0931e+06	10050003	1.2869e+07	0.135756	0.324208	0.466702	0.861149	0.14342	0.0642661	0.458111	0.394141	0.475579	0.848173	0.140504	0.384496	0.594486	0.172385	2.25233	0.48553	0.538919	1
P15291	P15291	Beta-1,4-galactosyltransferase 1;Lactose synthase A protein;N-acetyllactosamine synthase;Beta-N-acetylglucosaminylglycopeptide beta-1,4-galactosyltransferase;Beta-N-acetylglucosaminyl-glycolipid beta-1,4-galactosyltransferase;Processed beta-1,4-galactosyltransferase 1	B4GALT1	4.4767e+06	2.9289e+06	3.8068e+06		3.2631e+06	6.4847e+06	4.0564e+06	6.1158e+06	4.6909e+06	4.9685e+06	4.1223e+06	3.6737e+06	7.8384e+06	5.7207e+06	8.34469e+06	0.070387	0.220931	0.3465	0.800522	0.321189	0.796496	0.94292	0.0859005	0.71067	0.942976	-0.123811	0.0762155	0.218145	0.647563	3.1527	1.58211	1.12911	1
Q9NWV8	Q9NWV8	BRISC and BRCA1-A complex member 1	BABAM1	8.6297e+06	3.0824e+07	1.3014e+07	1.9028e+07	8.71239e+06	4.409e+07	1.0983e+07	2.9541e+07	1.6929e+07	1.017e+07	1.4594e+07	1.2002e+07	1.8158e+07	2.8717e+07	1.4397e+07	0.796468	0.879273	0.587517	0.904975	0.359409	0.834644	0.948047	-0.13741	0.314655	0.761095	-0.678915	0.984402	0.994817	0.0128547	0.41177	1.01607	6.16889	1
Q92934	Q92934	Bcl2-associated agonist of cell death	BAD	1.998e+07	1.785e+07	1.907e+07	2.2074e+07	1.8429e+07	2.1436e+07	1.7415e+07	1.7076e+07	1.785e+07	1.9517e+07	1.3806e+07	2.0646e+07	1.8336e+07	1.285e+07	1.7133e+07	0.292047	0.500106	0.48124	0.864404	0.119529	0.174712	0.618391	-0.238713	0.215302	0.693256	-0.216158	0.0468213	0.157616	-0.370379	1.43568	0.229965	0.400445	1
O95816	O95816	BAG family molecular chaperone regulator 2	BAG2	1.3936e+08	1.3903e+08	1.2298e+08	1.3717e+08	1.2743e+08	1.3519e+08	137359955	1.2567e+08	1.2515e+08	1.4478e+08	1.133e+08	1.2307e+08	1.0713e+08	1.2046e+08	1.1985e+08	0.211285	0.412655	0.965586	0.991909	-0.00399313	0.643005	0.905658	-0.043133	0.421093	0.8249	-0.0757222	0.0474972	0.159141	-0.203838	1.77048	0.0865378	0.122195	1
O95817	O95817	BAG family molecular chaperone regulator 3	BAG3	1.2703e+08	121769949	1.535e+08	1.7065e+08	1.3252e+08	1.7912e+08	1.6029e+08	1.5562e+08	2.0991e+08	1.5784e+08	1.545e+08	1.6728e+08	1.9716e+08	1.9084e+08	2.2533e+08	0.0236246	0.112937	0.111461	0.671199	0.256866	0.421156	0.804335	0.123441	0.982097	0.997707	0.00338636	0.0364416	0.13454	0.355197	4.55503	0.591771	0.32479	1
Q9UL15	Q9UL15	BAG family molecular chaperone regulator 5	BAG5	3.9052e+06	4.4362e+06	3.5051e+06	3.7089e+06	4.3729e+06	3.4087e+06	4.5556e+06	4.0238e+06	4.3812e+06	4.5753e+06	4.8491e+06	4.4574e+06	3.3813e+06	3.4565e+06	3.4638e+06	0.0132815	0.0829696	0.661388	0.931653	-0.0451248	0.10271	0.529333	0.179575	0.0188883	0.324994	0.279661	0.164815	0.357838	-0.149853	5.49264	0.329442	0.149947	1
P46379	P46379	Large proline-rich protein BAG6	BAG6	1.0962e+08	1.1335e+08	1.1444e+08	1.2493e+08	1.3302e+08	1.3723e+08	1.3318e+08	1.1837e+08	1.2842e+08	1.2528e+08	1.3428e+08	1.1382e+08	125420077	1.2993e+08	128859965	0.0348126	0.143844	0.00419374	0.654643	0.227162	0.37443	0.778467	-0.0572701	0.202261	0.686083	-0.0840677	0.533935	0.722528	-0.039684	3.9793	0.0906021	0.0569209	1
Q9UQB8	Q9UQB8	Brain-specific angiogenesis inhibitor 1-associated protein 2	BAIAP2	1.9242e+07	1.8944e+07	2.1762e+07	1.9802e+07	2.2492e+07	20320009	2.0842e+07	1.8147e+07	1.925e+07	1.986e+07	2.0038e+07	1.9601e+07	1.8057e+07	1.6121e+07	1.9768e+07	0.205385	0.406638	0.470206	0.862323	0.0633787	0.243656	0.689279	-0.104626	0.417125	0.822826	-0.0714758	0.0274771	0.11559	-0.217764	1.80042	0.0770363	0.10697	1
Q9UHR4	Q9UHR4	Brain-specific angiogenesis inhibitor 1-associated protein 2-like protein 1	BAIAP2L1	1.6529e+07	1.4135e+07	1.4351e+07	1.7282e+07	18976010	1.8556e+07	2.649e+07	1.8066e+07	1.9329e+07	1.8742e+07	1.5339e+07	1.6482e+07	2.1323e+07	1.7802e+07	1.7096e+07	0.0646054	0.209749	0.0761784	0.671199	0.286633	0.194861	0.638038	0.201383	0.425841	0.827245	-0.120321	0.835332	0.922576	0.0309293	3.1428	0.39615	0.315125	1
Q16611	Q16611	Bcl-2 homologous antagonist/killer	BAK1	4.2666e+06	4.2342e+06	2.6589e+06	2.5421e+06	2.9509e+06	2.8633e+06	2.4474e+06	2.7462e+06	2.9342e+06	3.5483e+06	3.5671e+06	4.2621e+06	3.2988e+06	2.6906e+06	3.8798e+06	0.0987257	0.267669	0.0711924	0.671199	-0.387051	0.834743	0.948047	-0.0410668	0.0435638	0.435452	0.442864	0.263926	0.476701	0.227002	2.62054	0.578288	0.551687	1
O75531	O75531	Barrier-to-autointegration factor;Barrier-to-autointegration factor, N-terminally processed	BANF1	5.9243e+07		2.557e+06		1.869e+07	2.44e+07	1.8292e+07		2.4079e+07	2.0384e+07	1.8173e+06	6.3821e+07	4.0981e+07	2.0846e+07		0.959221	0.977932	0.70846	0.94417	0.794994	0.990529	0.997136	-0.0250801	0.725561	0.942976	-0.680796	0.83065	0.919963	0.452785	0.143887	2.36472	24.6519	1
Q8N9N5	Q8N9N5	Protein BANP	BANP	3.9129e+06	3.6445e+06	3.3585e+06	3577398	3.394e+06	6.1363e+06	3.6453e+06	3.3977e+06		4.2252e+06	6.5865e+06	3.5343e+06	3.5748e+06		2.6191e+06	0.438051	0.629188	0.483775	0.864404	0.212495	0.448627	0.823187	-0.25779	0.656735	0.920611	0.133564	0.19326	0.392908	-0.459622	1.05348	0.52945	1.00515	1
P80723	P80723	Brain acid soluble protein 1	BASP1	1.8188e+08	198819897	2.8614e+08	2.6871e+08	2.1739e+08	3.3318e+08	183539967	2.1793e+08	2.0269e+08	1.9494e+08	2.2876e+08	2.8746e+08	1.5486e+08	150110080	1.8535e+08	0.0599515	0.201006	0.182039	0.72467	0.303822	0.0748734	0.478597	-0.421135	0.365526	0.791799	-0.200803	0.00651458	0.0456509	-0.725134	3.239	0.872138	0.673153	1
Q07812	Q07812	Apoptosis regulator BAX	BAX	5.1014e+07	3.9385e+07	5.0459e+07	4.2561e+07	5.2876e+07	5.2169e+07	6.2823e+07	5.8424e+07	5.3344e+07	6.4655e+07	5.6309e+07	4.9986e+07	6.6e+07	5.1195e+07	5.6026e+07	0.162013	0.358122	0.63769	0.924412	0.0705679	0.121386	0.550717	0.245946	0.177527	0.658514	0.210775	0.144923	0.33133	0.229748	2.05591	0.260428	0.316682	1
Q9NRL2	Q9NRL2	Bromodomain adjacent to zinc finger domain protein 1A	BAZ1A	1.2098e+08	1.3388e+08	1.2831e+08	1.2214e+08	1.0866e+08	1.1721e+08	1.3006e+08	1.0265e+08	9.4608e+07	1.2204e+08	1.1357e+08	1.1912e+08	7.1054e+07	8.8777e+07	1.1303e+08	0.0673126	0.215841	0.395415	0.828119	-0.139296	0.537471	0.866584	-0.100169	0.858814	0.97114	0.0286399	0.0378582	0.137663	-0.375167	3.09052	0.456323	0.369131	1
Q9UIG0	Q9UIG0	Tyrosine-protein kinase BAZ1B	BAZ1B	1.338e+08	1.3556e+08	1.2468e+08	1.2904e+08	1.2278e+08	1.1999e+08	1.2518e+08	1.1793e+08	1.198e+08	1.1924e+08	1.0522e+08	109979970	1.0709e+08	1.0015e+08	1.0106e+08	0.000390424	0.0100558	0.138855	0.693296	-0.0834775	0.518362	0.860516	-0.0347484	0.0140741	0.30259	-0.154097	0.000397984	0.00775074	-0.270203	14.2386	0.230162	0.0404118	1
Q9UIF9	Q9UIF9	Bromodomain adjacent to zinc finger domain protein 2A	BAZ2A	3.1599e+06	3.1485e+06	2.5907e+06	2.9864e+06	2.9362e+06	3.2961e+06	2.3205e+06	2.7457e+06	2.1005e+06	2.0569e+06	2.2122e+06	2.6672e+06	2.3777e+06	1.9301e+06	2.1274e+06	0.0097961	0.0694933	0.688126	0.936549	0.0550707	0.0195085	0.295417	-0.370258	0.0106706	0.285769	-0.417278	0.00288345	0.026482	-0.521929	6.03184	0.64278	0.266411	1
Q8WY36	Q8WY36	HMG box transcription factor BBX	BBX	4.9152e+06	5.0655e+06	3.7274e+06	4.8939e+06	4.9583e+06	3.513e+06	4.4333e+06	5.4562e+06	4.6922e+06	5.5449e+06	4.9753e+06	4.3043e+06	6.1315e+06	4.4567e+06	6.0495e+06	0.514709	0.683374	0.832026	0.969972	-0.0408634	0.4801	0.836635	0.137674	0.415607	0.82269	0.159397	0.120559	0.295127	0.318496	0.869945	0.183875	0.528411	1
Q9UHQ4	Q9UHQ4	B-cell receptor-associated protein 29	BCAP29	8.39961e+07	6.0806e+07	6.3622e+07	8.25e+07	7.6406e+07	5.6328e+07	7.7515e+07	6.2399e+07	7.0501e+07	6.7959e+07	6.5875e+07	7.7207e+07	8.1364e+07	6.3493e+07	5.7936e+07	0.991748	0.995133	0.820842	0.969972	0.0426303	0.917689	0.974918	-0.0194306	0.945143	0.987577	-0.0129353	0.663593	0.813649	-0.0821619	0.0620772	0.0125189	0.504166	1
P51572	P51572	B-cell receptor-associated protein 31	BCAP31	9.7774e+08	858709635	7.6971e+08	8.9959e+08	7.6986e+08	7.2338e+08	8.643e+08	7.075e+08	6.6826e+08	8.1452e+08	6.734e+08	8.2812e+08	8.2986e+08	5.9245e+08	7.2641e+08	0.470585	0.65628	0.449529	0.851595	-0.122439	0.542949	0.869469	-0.097982	0.768191	0.954757	-0.0471208	0.320118	0.538213	-0.162757	0.959052	0.139278	0.363062	1
P56945	P56945	Breast cancer anti-estrogen resistance protein 1	BCAR1	1.7296e+07	1.6168e+07	2.4976e+07	1.9961e+07	1.7481e+07	2.303e+07	1.7598e+07	1.9033e+07	2.1013e+07	2.2447e+07	2.0909e+07	1.8491e+07	2.5486e+07	2.3451e+07	2.2474e+07	0.350146	0.552473	0.687219	0.936081	0.0674597	0.703375	0.92531	-0.063762	0.824723	0.965434	0.0369885	0.159909	0.351394	0.24704	1.25291	0.199029	0.397135	1
O75815	O75815	Breast cancer anti-estrogen resistance protein 3	BCAR3	5.0508e+06	3.5944e+06	5.6304e+06	4.4396e+06	3.1198e+06	5.1764e+06	4.3506e+06	4.3398e+06	6.5519e+06	4.9725e+06	5.3585e+06	4.1831e+06	4.4316e+06	4.3498e+06	3.8174e+06	0.732209	0.836404	0.486952	0.864404	-0.170555	0.292936	0.731207	0.262301	0.390315	0.809541	0.212183	0.958819	0.982359	0.0125115	0.506826	0.169787	0.837503	1
O75934	O75934	Pre-mRNA-splicing factor SPF27	BCAS2	1.2095e+07	1.4198e+07	1.1833e+07	9.7427e+06	1.0443e+07	6.8913e+06	7.5434e+06	6.7641e+06	7.5439e+06	1.0322e+07	7.7214e+06	1.123e+07	7.671e+06	8.1915e+06	8.964e+06	0.0101025	0.0706478	0.0144514	0.671199	-0.511713	0.127009	0.55394	-0.28838	0.513369	0.865264	0.117416	0.556935	0.740784	-0.105293	5.97584	1.07639	0.45031	1
P54687	P54687	Branched-chain-amino-acid aminotransferase, cytosolic	BCAT1	1.2732e+07	1.484e+07	1.535e+07	1.359e+07	1.738e+07	1.6007e+07	1.8304e+07	15281007	1.5135e+07	1.7261e+07	1.6518e+07	1.26e+07	1.4816e+07	1.7036e+07	1.2702e+07	0.799325	0.88083	0.432812	0.849119	0.127501	0.734673	0.931582	0.0543762	0.878003	0.97337	-0.0245664	0.622279	0.789933	-0.0792936	0.407566	0.0595125	0.365048	1
O15382	O15382	Branched-chain-amino-acid aminotransferase, mitochondrial	BCAT2	7.4839e+07	6.5733e+07	6.1722e+07	6.7569e+07	6.4974e+07	7.4851e+07	4.2696e+07	7.081e+07	7.4917e+07	6.3636e+07	6.6805e+07	8.1901e+07	6.6258e+07	7.6742e+07	7.464e+07	0.748091	0.845413	0.848155	0.976139	0.0380147	0.376742	0.781373	-0.178966	0.888557	0.975492	0.0278052	0.727756	0.861542	0.069276	0.48315	0.108513	0.561489	1
Q9P287	Q9P287	BRCA2 and CDKN1A-interacting protein	BCCIP	1.5878e+08	1.579e+08	1.5423e+08	1.617e+08	1.5838e+08	1.544e+08	1.6991e+08	1.3211e+08	1.6604e+08	151329961	1.5472e+08	160100031	149070017	134929926	1.412e+08	0.334674	0.538777	0.896543	0.98456	0.0107512	0.731518	0.930489	-0.0284472	0.756595	0.953329	-0.0256836	0.0766216	0.219039	-0.159148	1.29818	0.0506233	0.0974888	1
P12694	P12694	2-oxoisovalerate dehydrogenase subunit alpha, mitochondrial	BCKDHA	1.7035e+06	1.7862e+06	1.6042e+06	2.0133e+06	1.6939e+06	1.5548e+06	2.5032e+06	2.0273e+06	2.6401e+06	1.1672e+06	1.6953e+06	2.2144e+06		2.1887e+06	2.4713e+06	0.0957854	0.26181	0.855808	0.978072	0.0397982	0.0656943	0.462506	0.445758	0.676651	0.929898	-0.0917112	0.114748	0.284979	0.415456	2.74739	0.746596	0.611432	1
O14874	O14874	[3-methyl-2-oxobutanoate dehydrogenase [lipoamide]] kinase, mitochondrial	BCKDK	3.5511e+06	3.2102e+06	3.2441e+06	3.0501e+06	2.5139e+06	2.0173e+06	2.753e+06	2.654e+06	2.4562e+06	3.2975e+06	3.0736e+06	2.9408e+06	2.3831e+06	1.9381e+06	3.3753e+06	0.163136	0.358971	0.0527278	0.671199	-0.419179	0.715838	0.926127	0.0714606	0.129319	0.596603	0.315439	0.984653	0.994817	0.00376053	2.04835	0.447489	0.546158	1
O95999	O95999	B-cell lymphoma/leukemia 10	BCL10	4.7994e+06	7.7303e+06	6.7263e+06	8.27e+06	9.5784e+06	6.0913e+06	8.13389e+06	7.998e+06	5.7665e+06	7.2319e+06	7.5043e+06	4.9962e+06	6.4033e+06	7.4058e+06	5.9098e+06	0.681761	0.801564	0.223099	0.749609	0.317072	0.630682	0.901895	-0.121047	0.282654	0.746978	-0.277165	0.309592	0.524976	-0.261281	0.583568	0.208622	0.893734	1
Q07817	Q07817	Bcl-2-like protein 1	BCL2L1	3.5843e+07	3.2198e+07	3.0775e+07	3.381e+07	3.3824e+07	2.5589e+07	3.8419e+07	3.2856e+07	3.0203e+07	3.6838e+07	3.2867e+07	3.4363e+07	3.3027e+07	3.1459e+07	2.7248e+07	0.567495	0.721617	0.487882	0.864433	-0.093134	0.348424	0.765824	0.127211	0.219934	0.694312	0.16922	0.904477	0.957933	-0.0159167	0.772162	0.077472	0.250828	1
Q86UU0	Q86UU0	B-cell CLL/lymphoma 9-like protein	BCL9L	8.1497e+06	7.8098e+06	7.7648e+06	8.8704e+06	7.8786e+06	8.2422e+06	6.4839e+06	8.2813e+06	7.8302e+06	7.6267e+06	7.8931e+06	9.3555e+06	9.65411e+06	7.3771e+06	8.2477e+06	0.641645	0.777912	0.549442	0.889746	0.0736557	0.231726	0.67775	-0.151399	0.929199	0.983604	-0.0108348	0.938504	0.973063	0.00940451	0.646956	0.0548832	0.212082	1
Q9NYF8	Q9NYF8	Bcl-2-associated transcription factor 1	BCLAF1	3.8517e+08	4.4125e+08	3.9506e+08	4.0963e+08	4.0847e+08	4.2565e+08	3.671e+08	3.5155e+08	3.6614e+08	3.4793e+08	3.6125e+08	3.9771e+08	342870008	3.1822e+08	3.5661e+08	0.00497866	0.0457821	0.66385	0.931653	0.028357	0.010945	0.248601	-0.197307	0.0227536	0.355991	-0.170236	0.000992764	0.0135792	-0.290729	7.35171	0.176841	0.0601361	1
Q9Y276	Q9Y276	Mitochondrial chaperone BCS1	BCS1L	5.4435e+06	6.2471e+06	1.7893e+06	4.216e+06	3.1773e+06	2.9291e+06	3.3726e+06	3.1624e+06	4.7527e+06	5.0878e+06	3.2496e+06	4.9814e+06	4.5511e+06	3.4366e+06	3.3338e+06	0.937791	0.964656	0.629545	0.920426	-0.210994	0.777406	0.940688	0.123163	0.420067	0.824621	0.356572	0.753735	0.878548	0.136743	0.190717	0.205765	2.69725	1
Q02338	Q02338	D-beta-hydroxybutyrate dehydrogenase, mitochondrial	BDH1	1.7362e+07	1.749e+07	1.4946e+07	1.4639e+07	1.4901e+07	1.1211e+07	1.479e+07	1.555e+07	1.395e+07	1.4606e+07	1.3543e+07	1.5474e+07	1.4372e+07	1.2669e+07	1.4867e+07	0.182445	0.382176	0.0273406	0.671199	-0.29736	0.283473	0.722424	0.130549	0.37079	0.796032	0.107942	0.680493	0.826996	0.04885	1.9269	0.153389	0.19901	1
Q14457	Q14457	Beclin-1	BECN1	4.0495e+06	2.9766e+06	4.2931e+06	4.2534e+06	3.5659e+06		4.2822e+06	2.8164e+06	3.2978e+06	4.515e+06	3.2594e+06	2.6457e+06	5.4303e+06	3.3344e+06	3.9618e+06	0.776266	0.866421	0.833744	0.970595	0.0636272	0.534467	0.865258	-0.190205	0.513207	0.865264	-0.200447	0.758278	0.880544	0.093425	0.441301	0.183696	0.936584	1
Q8TD16;Q96G01	Q8TD16	Protein bicaudal D homolog 2	BICD2	4.3299e+07	3.7383e+07	4.7164e+07	4.6407e+07	4.5401e+07	3.7164e+07	5.0835e+07	4.001e+07	5.1292e+07	5.2475e+07	5.3007e+07	4.557e+07	4.7302e+07	3.7662e+07	4.2312e+07	0.329336	0.533838	0.931437	0.991909	0.0121968	0.341494	0.760747	0.137976	0.124554	0.586183	0.231641	0.897269	0.956108	-0.0182978	1.31433	0.150533	0.286332	1
P55957	P55957	BH3-interacting domain death agonist;BH3-interacting domain death agonist p15;BH3-interacting domain death agonist p13;BH3-interacting domain death agonist p11	BID	7.6627e+06	6.5499e+06	6.3557e+06	7.9997e+06	7.9197e+06	6.96e+06	1.0772e+07	6.427e+06	8.4793e+06	9.9963e+06	7.0864e+06	7.9443e+06	1.2449e+07	1.0181e+07	8.767e+06	0.1157	0.293589	0.454957	0.854102	0.155697	0.507698	0.854811	0.137608	0.571126	0.887728	0.117296	0.0507862	0.165673	0.444455	2.43472	0.586096	0.601811	1
O00499;Q9UBW5	O00499	Myc box-dependent-interacting protein 1	BIN1	2.236e+07	1.8394e+07	2.0602e+07	2.2329e+07	2.6703e+07	1.9864e+07	2.4576e+07	2.3298e+07	2.3619e+07	2.8903e+07	2.4084e+07	2.715e+07	3.5476e+07	3.7203e+07	3.2173e+07	0.000498014	0.0115973	0.187386	0.731531	0.161049	0.587509	0.888509	0.063779	0.0765312	0.523459	0.224719	0.000303242	0.00644251	0.614012	13.4199	1.04268	0.194242	1
Q9NQY0	Q9NQY0	Bridging integrator 3	BIN3	6.6158e+06	8.4364e+06	9.5511e+06	1.0714e+07	8.7838e+06	6.7162e+06	9.38829e+06	7.2e+06	6.0781e+06	8.99059e+06	9.0494e+06	7.5591e+06	1.0723e+07	7.6934e+06	9.3586e+06	0.725273	0.832931	0.718764	0.945307	0.0818986	0.370853	0.777671	-0.207145	0.953726	0.990155	-0.0131537	0.672666	0.821103	0.0962079	0.517225	0.151682	0.733151	1
Q13490;Q13489	Q13490;Q13489	Baculoviral IAP repeat-containing protein 2;Baculoviral IAP repeat-containing protein 3	BIRC2;BIRC3	1.3197e+07	1.1552e+07	1.1847e+07	1.2344e+07	1.1936e+07	9.79811e+06	1.0403e+07	1.3084e+07	1.4552e+07	1.0006e+07	1.1365e+07	1.0849e+07	1.219e+07	1.204e+07	1.0526e+07	0.474042	0.659928	0.426192	0.845074	-0.107724	0.268663	0.706993	0.152106	0.573578	0.887728	-0.0755595	0.806908	0.907332	0.0325946	0.951788	0.0963178	0.252992	1
Q9NR09	Q9NR09	Baculoviral IAP repeat-containing protein 6	BIRC6	2.4995e+06	2.5864e+06	3.7112e+06	2.7239e+06	3.0051e+06	3.9917e+06	3.7776e+06	4.0504e+06	3.7138e+06	4.2156e+06	4.2267e+06	3.2355e+06	3.4164e+06	4.9309e+06	3.3142e+06	0.233363	0.437521	0.499472	0.870497	0.148544	0.237907	0.684666	0.266109	0.226731	0.701186	0.27305	0.252163	0.462398	0.257638	1.6663	0.449298	0.674097	1
Q13867	Q13867	Bleomycin hydrolase	BLMH	5.5424e+07	4.9984e+07	6.5024e+07	6.4451e+07	7.6597e+07	7.8281e+07	7.6684e+07	7.4386e+07	8.215e+07	6.0849e+07	6.6973e+07	6.9582e+07	8.41909e+07	6.9688e+07	8.0982e+07	0.00988585	0.0697197	0.00886392	0.671199	0.367069	0.432294	0.812325	0.0926946	0.218117	0.694312	-0.148874	0.401089	0.608762	0.0993356	6.01522	0.463135	0.192485	1
P53004	P53004	Biliverdin reductase A	BLVRA	4.3429e+07	3.7589e+07	4.9156e+07	4.4552e+07	4.6134e+07	4.651e+07	7.3505e+07	4.9863e+07	6.6351e+07	6.1162e+07	5.4515e+07	4.9889e+07	7.2858e+07	6.931e+07	7.6494e+07	0.00172392	0.0249634	0.564397	0.897306	0.0841731	0.00982787	0.232245	0.449017	0.0886092	0.543722	0.266385	0.000774177	0.0114148	0.671547	9.80716	1.17358	0.299165	1
P30043	P30043	Flavin reductase (NADPH)	BLVRB	4.7467e+07	4.2717e+07	5.7943e+07	4.9727e+07	5.8167e+07	5.4915e+07	7.4535e+07	5.7724e+07	7.2126e+07	7.5121e+07	7.3667e+07	6.0812e+07	8.5837e+07	8.227e+07	7.9949e+07	0.00150992	0.0232874	0.303874	0.788238	0.145025	0.0368727	0.374154	0.322055	0.0223739	0.353598	0.36105	0.0010453	0.0139593	0.609868	10.1518	1.09048	0.268543	1
Q9NSY1	Q9NSY1	BMP-2-inducible protein kinase	BMP2K	9.7991e+06	1.0959e+07	1.031e+07	1.0622e+07	8.3241e+06	5.5742e+06	1.3249e+07	1.2336e+07	1.0936e+07	1.1101e+07	1.1858e+07	1.1485e+07	1.0191e+07	7.9585e+06	9.4052e+06	0.0550793	0.191081	0.0725577	0.671199	-0.389207	0.00958231	0.228753	0.619526	0.0194756	0.329826	0.539015	0.304217	0.520464	0.21004	3.34965	0.755953	0.564203	1
Q13873	Q13873	Bone morphogenetic protein receptor type-2	BMPR2	1.6848e+06	1.4858e+06	1.9635e+06	1.672e+06			1.2872e+06	1.156e+06		1.6566e+06	1.1872e+06	1.6502e+06	1.6395e+06	1.6415e+06	2.564e+06	0.219572	0.419694	0.941046	0.991909	-0.0241732	0.216029	0.661949	-0.454886	0.595344	0.896081	-0.175431	0.571225	0.752298	0.187312	1.87569	0.559636	0.522136	1
Q14692	Q14692	Ribosome biogenesis protein BMS1 homolog	BMS1	5.5142e+07	5.4794e+07	5.312e+07	5.3497e+07	5.3338e+07	4.6112e+07	4.4586e+07	4.391e+07	4.5922e+07	4.4073e+07	4.1057e+07	4.9275e+07	3.9832e+07	3.6588e+07	3.8424e+07	0.000321349	0.00956932	0.21088	0.744759	-0.0955537	0.0282575	0.336429	-0.183146	0.0256812	0.369632	-0.187129	0.000185741	0.00498939	-0.410819	14.9226	0.457408	0.07663	1
Q12981	Q12981	Vesicle transport protein SEC20	BNIP1	1.6661e+06	1.5488e+06	1.236e+06	1.7679e+06	955630	793550		592480	1.1715e+06	1.8629e+06	1.0199e+06	1.3446e+06		895780	1.0247e+06	0.335278	0.539079	0.302126	0.788238	-0.416783	0.366518	0.777044	-0.404387	0.435679	0.831323	0.310072	0.644108	0.802175	-0.202776	1.33876	1.14703	1.71358	1
Q12983	Q12983	BCL2/adenovirus E1B 19 kDa protein-interacting protein 3	BNIP3	1.2811e+07	9.6464e+06	1.0797e+07	1.18e+07	1.4086e+07	1.7426e+07	1.8321e+07	1.7636e+07	1.8711e+07	1.6702e+07	1.7896e+07	1.6857e+07	2.2351e+07	2.1481e+07	2.5324e+07	0.00019597	0.00708674	0.021953	0.671199	0.37274	0.0277785	0.334989	0.353877	0.0817116	0.528511	0.266241	0.000525767	0.0088716	0.689872	16.7842	1.90584	0.283873	1
O60238	O60238	BCL2/adenovirus E1B 19 kDa protein-interacting protein 3-like	BNIP3L	8.1954e+06	3.9373e+06	5.428e+06	2.7282e+06	3.895e+06	3.8618e+06	4.9947e+06	3.7025e+06	5.9613e+06	4.2989e+06	4.3933e+06	5.9002e+06	5.7744e+06	4.2467e+06	7.1231e+06	0.214731	0.415336	0.0446389	0.671199	-0.697865	0.149171	0.58184	0.47523	0.14524	0.62736	0.4804	0.0449669	0.153078	0.696555	1.75343	0.972858	1.38708	1
Q8NFC6	Q8NFC6	Biorientation of chromosomes in cell division protein 1-like 1	BOD1L1	3.8712e+07	4.6527e+07	4.2189e+07	5.1748e+07	4.3217e+07	4.5783e+07	4.0425e+07	4.1067e+07	4.3377e+07	4.1347e+07	3.6416e+07	3.2285e+07	3.7735e+07	3.6063e+07	3.4063e+07	0.017356	0.0952655	0.183199	0.72467	0.143393	0.122328	0.55142	-0.169253	0.00507513	0.234815	-0.358232	0.00348326	0.0297637	-0.381096	5.04414	0.304325	0.150831	1
Q9H3K6	Q9H3K6	BolA-like protein 2	BOLA2	7.0119e+06	7.7167e+06	9.8451e+06	9.864e+06	7.4474e+06		1.0871e+07	7.5909e+06	1.2517e+07	9.826e+06	8.211e+06	8.1392e+06	9.0911e+06	1.1801e+07	9.77901e+06	0.480258	0.661425	0.742701	0.949772	0.0803848	0.342278	0.760747	0.238041	0.933978	0.984264	0.0202284	0.32808	0.546027	0.245532	0.946797	0.256224	0.608898	1
Q14137	Q14137	Ribosome biogenesis protein BOP1	BOP1	7.4476e+07	7.5478e+07	7.6218e+07	6.8934e+07	7.2243e+07	6.4654e+07	5.6431e+07	6.2933e+07	5.7503e+07	6.414e+07	6.1096e+07	6.0914e+07	4.8481e+07	4.9884e+07	5.6281e+07	4.78562e-05	0.0030421	0.0503331	0.671199	-0.137384	0.00531366	0.188353	-0.218956	0.0420579	0.428643	-0.143911	5.34153e-05	0.00217098	-0.414055	23.2185	0.5315	0.0572282	1
O95861	O95861	3(2),5-bisphosphate nucleotidase 1	BPNT1	4.4826e+07	4.53e+07	5.9439e+07	5.8014e+07	6.4502e+07	6.3854e+07	6.3488e+07	5.6534e+07	6.8145e+07	7.3575e+07	6.5668e+07	6.2959e+07	7.8715e+07	6.8126e+07	7.3504e+07	0.00761575	0.0601045	0.0188385	0.671199	0.328423	0.925658	0.976391	0.0112237	0.345835	0.787666	0.116099	0.0673677	0.200814	0.240717	6.50256	0.537285	0.206567	1
Q12830	Q12830	Nucleosome-remodeling factor subunit BPTF	BPTF	3.2e+07	3.5026e+07	2.8142e+07	2.8577e+07	2.9159e+07	3.0176e+07	3.0978e+07	2.968e+07	2.898e+07	2.7612e+07	2.9675e+07	2.6682e+07	3.2452e+07	2.7934e+07	3.1806e+07	0.313193	0.520711	0.207343	0.739987	-0.109009	0.737506	0.932595	0.0278618	0.424893	0.827153	-0.067263	0.43464	0.642272	0.0658067	1.36493	0.0535403	0.0980644	1
Q6PJG6	Q6PJG6	BRCA1-associated ATM activator 1	BRAT1	9.5269e+06	1.0615e+07	1.2574e+07	1.0087e+07	1.1307e+07	8.4771e+06	1.3258e+07	9.23e+06	1.0613e+07	1.4484e+07	1.2062e+07	1.3015e+07	1.399e+07	1.1911e+07	1.2477e+07	0.116213	0.294065	0.422097	0.843294	-0.131757	0.388459	0.79091	0.141917	0.0259169	0.369632	0.411253	0.0413902	0.145292	0.368198	2.42961	0.361155	0.371619	1
P46736	P46736	Lys-63-specific deubiquitinase BRCC36	BRCC3	7.5966e+06	6.1181e+06	7.0926e+06	6.1728e+06	6.008e+06	6.4118e+06	8.1456e+06	6.7262e+06	7.5673e+06	7.4597e+06	7.7183e+06	6.0821e+06	8.6547e+06	8.6638e+06	7.4088e+06	0.0523263	0.18507	0.200541	0.73662	-0.157071	0.0418685	0.392591	0.267356	0.13543	0.609173	0.186146	0.00517964	0.0392483	0.40806	3.41742	0.269373	0.197059	1
P25440	P25440	Bromodomain-containing protein 2	BRD2	2.6189e+07	2.8186e+07	2.5413e+07	3.0678e+07	2.6439e+07	2.4367e+07	2.6121e+07	2.5144e+07	2.1219e+07	2.6359e+07	2.1637e+07	2.0413e+07	2.208e+07	1.7709e+07	1.6955e+07	0.0193614	0.100414	0.857355	0.978513	0.0250997	0.24518	0.68955	-0.168006	0.0909571	0.544043	-0.254504	0.00315865	0.0279612	-0.525289	4.86739	0.540754	0.277743	1
Q15059	Q15059	Bromodomain-containing protein 3	BRD3	4.4741e+06	4.0728e+06		4.248e+06	3.6632e+06	3.0418e+06		4.6295e+06	3.0843e+06	3.3136e+06	2.9515e+06	2.5793e+06		4.0136e+06	3.905e+06	0.188184	0.388352	0.288661	0.787877	-0.238873	0.770984	0.938033	0.0629644	0.147904	0.629986	-0.302662	0.551402	0.735937	0.130167	2.07214	0.43059	0.363649	1
O60885	O60885	Bromodomain-containing protein 4	BRD4	6.4272e+07	7.0292e+07	6.1828e+07	6.5481e+07	6.041e+07	5.931e+07	6.1617e+07	7.5955e+07	6.4235e+07	5.9815e+07	5.8457e+07	6.2011e+07	6.2611e+07	6.2248e+07	6.836e+07	0.345128	0.548273	0.318466	0.793062	-0.0838903	0.166501	0.60789	0.119237	0.645362	0.918537	-0.03791	0.461751	0.664478	0.0611541	1.26735	0.0485475	0.0957653	1
Q9H0E9	Q9H0E9	Bromodomain-containing protein 8	BRD8	2.0998e+06	2.299e+06	2.5576e+06	2.3841e+06	2.3512e+06	1.2722e+06	2.2453e+06	1.7989e+06	2.012e+06	2.8406e+06	2.5618e+06	2.3885e+06	2.7428e+06	1.8634e+06	1.8293e+06	0.449819	0.638681	0.300492	0.788238	-0.26396	0.80022	0.94292	0.0628263	0.106767	0.560593	0.428432	0.601859	0.773676	0.130232	1.00382	0.351991	0.87663	1
Q8WY22	Q8WY22	BRI3-binding protein	BRI3BP	2.4259e+07	1.3941e+07	2.0556e+07	1.935e+07	1.9438e+07	1.6461e+07	1.7481e+07	1.5715e+07	1.4868e+07	1.4872e+07	1.6706e+07	2.1192e+07	1.3233e+07	1.2636e+07	1.5328e+07	0.190309	0.389544	0.782702	0.959185	-0.0557157	0.33301	0.755408	-0.200041	0.700225	0.942976	-0.077927	0.0564089	0.178266	-0.424138	1.88159	0.436568	0.580053	1
Q8TDN6	Q8TDN6	Ribosome biogenesis protein BRX1 homolog	BRIX1	4.1586e+08	4.9594e+08	4.1447e+08	4.2703e+08	3.9167e+08	4.5697e+08	3.9722e+08	3.5885e+08	3.4883e+08	3.5479e+08	3.7848e+08	3.6419e+08	2.9394e+08	3.1559e+08	2.8286e+08	0.000386666	0.010049	0.535299	0.884386	-0.0538186	0.0333135	0.357945	-0.206743	0.0282932	0.378265	-0.214734	0.000110719	0.00371226	-0.514136	14.2719	0.601722	0.105403	1
Q5VW32	Q5VW32	BRO1 domain-containing protein BROX	BROX	1.8058e+07	1.757e+07	1.6846e+07	1.7793e+07	1.6255e+07	1.7958e+07	2.3552e+07	1.8214e+07	2.086e+07	2.3471e+07	1.8467e+07	2.005e+07	2.6395e+07	2.5122e+07	2.4065e+07	0.0020918	0.0277962	0.89561	0.98456	-0.0137799	0.0286101	0.338793	0.261603	0.0362005	0.412034	0.247539	0.000361711	0.00722495	0.539779	9.3202	0.586186	0.157235	1
Q9ULD4	Q9ULD4	Bromodomain and PHD finger-containing protein 3	BRPF3		2.2514e+06		1.7603e+06			2.5462e+06		2.0114e+06	1.7955e+06	1.758e+06	1.9833e+06			1.4059e+06	0.145099	0.335898	0.210836	0.744759	-0.354999	0.15821	0.599405	0.362453	0.74094	0.946372	0.0662477	0.243101	0.451791	-0.324327	3.92686	0.393279	0.0751131	1
P35613	P35613	Basigin	BSG	5.5926e+08	4.8568e+08	5.1572e+08	5.0968e+08	530480043	5.8087e+08	4.4753e+08	5.9015e+08	499740060	4.7371e+08	4.9216e+08	5.0591e+08	5.017e+08	4.4533e+08	511080091	0.558452	0.715207	0.592041	0.906351	0.0550012	0.419652	0.804005	-0.0836197	0.195884	0.680791	-0.137699	0.153895	0.343508	-0.153286	0.788328	0.0466884	0.148061	1
Q10589	Q10589	Bone marrow stromal antigen 2	BST2	2.5699e+07	1.6657e+07	2.2601e+07	2.0101e+07	1.6559e+07	2.6587e+07	2.6859e+07	2.1604e+07	2.445e+07	2.3391e+07	2.3545e+07	3.5456e+07	3.0692e+07	2.4262e+07	3.7614e+07	0.218226	0.418779	0.866633	0.980774	-0.0428759	0.383142	0.787999	0.226977	0.157126	0.644585	0.380596	0.0501227	0.164518	0.554078	1.73645	0.645108	0.928774	1
O14981	O14981	TATA-binding protein-associated factor 172	BTAF1	2.6208e+07	2.321e+07	2.6626e+07	3.0636e+07	2.8869e+07	2.6661e+07	3.602e+07	2.6957e+07	2.4211e+07	3.3974e+07	2.4754e+07	2.7761e+07	2.7258e+07	2.3404e+07	2.643e+07	0.591464	0.739959	0.2666	0.77394	0.180632	0.992633	0.997284	-0.00145353	0.975794	0.996567	-0.004776	0.318159	0.535497	-0.16129	0.730339	0.103276	0.353519	1
P20290	P20290	Transcription factor BTF3	BTF3	8.011e+07	1.9115e+08	1.1497e+08	8.2209e+07	115380037	1.1331e+08	1.2726e+08	1.8169e+08	8.74039e+07	1.51e+08	1.5182e+08	7.099e+07	9.5735e+07	1.9365e+08	6.4217e+07	0.964535	0.980374	0.638493	0.924412	-0.237326	0.549201	0.87066	0.30367	0.692379	0.941555	0.199525	0.922006	0.965958	0.0491846	0.137594	0.198117	3.59968	1
Q96K17	Q96K17	Transcription factor BTF3 homolog 4	BTF3L4	5.4454e+07	4.7106e+07	5.9639e+07	4.5767e+07	6.0409e+07	9.704e+07	5.0522e+07	5.2727e+07	5.9027e+07	5.3818e+07	5.7093e+07	6.4322e+07	6.6108e+07	5.8001e+07	6.419e+07	0.66705	0.792374	0.252101	0.763964	0.270146	0.274534	0.714032	-0.25694	0.523366	0.865632	-0.146978	0.855727	0.935157	-0.0414676	0.606528	0.179769	0.740978	1
Q7KYR7;Q8WVV5	Q7KYR7;Q8WVV5	Butyrophilin subfamily 2 member A1;Butyrophilin subfamily 2 member A2	BTN2A1;BTN2A2	2.9815e+06	3.5619e+06	3.8631e+06	3.022e+06	3.3638e+06	3.2303e+06	3.9251e+06	4.4343e+06	3.7839e+06	2.9425e+06	3.3677e+06	3.0198e+06	3.4257e+06	4.1599e+06	4.8054e+06	0.0332587	0.13986	0.431063	0.849119	-0.107059	0.0281336	0.33632	0.334683	0.739189	0.946349	-0.0446679	0.0219806	0.0993186	0.353448	4.04495	0.413212	0.255387	1
O43683	O43683	Mitotic checkpoint serine/threonine-protein kinase BUB1	BUB1	9.1412e+06	8.4703e+06	1.1011e+07	1.0173e+07	8.9099e+06	8.0333e+06	9.4945e+06	1.1755e+07	8.9216e+06	1.0052e+07	8.13831e+06	5.903e+06	7.1989e+06	6.3265e+06		0.160353	0.356139	0.712653	0.945307	-0.0758651	0.470022	0.830841	0.150508	0.348222	0.787666	-0.197496	0.0959817	0.254175	-0.414766	2.12113	0.506879	0.537676	1
O60566	O60566	Mitotic checkpoint serine/threonine-protein kinase BUB1 beta	BUB1B	1.1717e+07	9.73111e+06	1.1592e+07	1.2817e+07	1.1199e+07	9.69791e+06	1.2199e+07	1.0392e+07	1.3011e+07	1.2281e+07	1.5007e+07	9.2229e+06	1.2477e+07	7.328e+06	8.6118e+06	0.500868	0.673359	0.912946	0.986849	0.0249154	0.721194	0.92929	0.0815987	0.674791	0.928484	0.0960594	0.245872	0.454952	-0.274008	0.897091	0.265938	0.741113	1
O43684	O43684	Mitotic checkpoint protein BUB3	BUB3	2.5367e+08	2.3856e+08	2.2315e+08	2.425e+08	2.4132e+08	2.1122e+08	2.6409e+08	2.0287e+08	2.2013e+08	2.2161e+08	2.0593e+08	1.8478e+08	1.9806e+08	2.0166e+08	1.8499e+08	0.0758024	0.22939	0.690854	0.937556	-0.0425459	0.832357	0.948047	-0.0225794	0.107209	0.560593	-0.183898	0.0385261	0.13841	-0.247457	2.94138	0.190576	0.161978	1
Q9BRD0	Q9BRD0	BUD13 homolog	BUD13	4.1495e+07	4.1968e+07	3.8929e+07	4.2317e+07	3.9163e+07	3.8529e+07	3.707e+07	3.5395e+07	3.5622e+07	3.8519e+07	3.5426e+07	3.2736e+07	3.3275e+07	2.7164e+07	2.9476e+07	0.00130183	0.0212632	0.719037	0.945307	-0.028799	0.0827071	0.496375	-0.150036	0.0517566	0.463826	-0.171807	0.000300825	0.00642035	-0.420333	10.5482	0.383269	0.0908376	1
Q13895	Q13895	Bystin	BYSL	1.9899e+08	1.7764e+08	1.9807e+08	1.9009e+08	1.8516e+08	1.7757e+08	171659988	1.5214e+08	1.6003e+08	1.6327e+08	1.6971e+08	1.6689e+08	1.338e+08	1.1606e+08	1.2223e+08	1.48695e-05	0.0015343	0.410122	0.835964	-0.0546065	0.0123272	0.249692	-0.193516	0.0457373	0.442125	-0.144871	4.04838e-06	0.000430049	-0.5731	30.112	0.729036	0.0605271	1
Q7L1Q6	Q7L1Q6	Basic leucine zipper and W2 domain-containing protein 1	BZW1	2.8121e+08	2.1082e+08	2.8652e+08	2.498e+08	2.3756e+08	237159965	2.6194e+08	2.5717e+08	2.8276e+08	2.784e+08	2.6975e+08	2.3481e+08	2.5827e+08	2.2898e+08	2.5661e+08	0.717089	0.828793	0.440869	0.849119	-0.0904557	0.225649	0.673825	0.145534	0.358617	0.789087	0.108451	0.754344	0.878548	0.0362571	0.52955	0.0403595	0.190537	1
Q9Y6E2	Q9Y6E2	Basic leucine zipper and W2 domain-containing protein 2	BZW2	1.0236e+08	7.4164e+07	9.9094e+07	8.5659e+07	8.2061e+07	8.0757e+07	8.0772e+07	8.023e+07	8.0184e+07	9.1898e+07	9.3294e+07	8.35669e+07	8.0464e+07	8.4633e+07	6.9068e+07	0.285094	0.49296	0.26405	0.773389	-0.135402	0.717909	0.928273	-0.0425266	0.350958	0.789087	0.111953	0.447663	0.653339	-0.0904358	1.46018	0.114712	0.1964	1
Q9H0W9	Q9H0W9	Ester hydrolase C11orf54	C11orf54	6.9607e+06	7.7478e+06	8.1793e+06	7.007e+06	8.7818e+06		7.9182e+06	6.9857e+06	8.23911e+06	1.0206e+07	1.2281e+07	5.888e+06	1.1755e+07	1.054e+07	1.0675e+07	0.210628	0.411782	0.871805	0.983656	0.0433305	0.917981	0.974918	-0.0276353	0.454068	0.838702	0.204166	0.0961851	0.254562	0.484736	1.81242	0.592399	0.735425	1
Q6ZUT1	Q6ZUT1	Uncharacterized protein C11orf57	C11orf57	8.1497e+06	7.2504e+06	9.2233e+06	9.35939e+06	8.2985e+06	7.1295e+06	7.1625e+06	7.3025e+06	6.3274e+06	7.38e+06	6.7682e+06	6.3411e+06	6.0484e+06	7.6748e+06	5.6961e+06	0.0911191	0.254075	0.957198	0.991909	0.00765479	0.105663	0.529333	-0.247534	0.0823889	0.52869	-0.268646	0.0286574	0.11752	-0.35547	2.71636	0.315673	0.290529	1
Q9H3H3	Q9H3H3	UPF0696 protein C11orf68	C11orf68	3.6922e+07	2.9002e+07	4.1449e+07	3.8799e+07	3.9308e+07	3.6831e+07	4.5214e+07	3.1719e+07	3.4746e+07	55434007	4.551e+07	3.8925e+07	5.5873e+07	4.6361e+07	3.9775e+07	0.169904	0.368988	0.562185	0.897306	0.11326	0.76672	0.937414	-0.0575989	0.18551	0.669557	0.268626	0.153612	0.34304	0.291721	2.00398	0.429207	0.535443	1
Q53FT3	Q53FT3	Protein Hikeshi	C11orf73	1.155e+07	8.3878e+06	1.1473e+07	9.4166e+06	1.1483e+07	1.098e+07	1.152e+07	1.0564e+07	1.1836e+07	1.3788e+07	1.2368e+07	1.1667e+07	1.4093e+07	1.3912e+07	1.2804e+07	0.0500498	0.17931	0.807096	0.966237	0.0317198	0.4794	0.836635	0.0929381	0.0781048	0.523459	0.248268	0.0173555	0.0848758	0.360083	3.47672	0.333825	0.240043	1
E9PRG8	E9PRG8	Uncharacterized protein C11orf98	C11orf98	1.4303e+08	1.342e+08	1.3787e+08	124210034	1.2355e+08	1.5369e+08	1.0728e+08	1.1599e+08	1.2522e+08	1.1859e+08	107609952	1.3994e+08	8.7415e+07	8.8309e+07	1.0622e+08	0.00671982	0.0560461	0.655257	0.929629	-0.0553709	0.128584	0.554	-0.199351	0.29231	0.753655	-0.133766	0.0017651	0.0199149	-0.508087	6.7453	0.586036	0.217202	1
Q9HB07	Q9HB07	UPF0160 protein MYG1, mitochondrial	C12orf10	3.7879e+07	3.9594e+07	4.7502e+07	4.6382e+07	5.3988e+07	4.6024e+07	5.6775e+07	3.8272e+07	5.0044e+07	5.4291e+07	4.4513e+07	4.138e+07	5.4874e+07	4.4696e+07	4.8995e+07	0.562814	0.718838	0.181268	0.72467	0.23131	0.865621	0.95773	-0.0279485	0.680593	0.932576	-0.0682398	0.903082	0.957933	0.0201003	0.780501	0.121341	0.388665	1
Q96C57	Q96C57	Uncharacterized protein C12orf43	C12orf43	1.5753e+07	1.6574e+07	1.477e+07	1.5863e+07	1.5711e+07	1.4389e+07	1.4234e+07	1.4217e+07	1.4779e+07	1.5893e+07	1.6101e+07	1.6949e+07	1.0672e+07	1.2517e+07	1.306e+07	0.00106379	0.0190849	0.642519	0.924599	-0.0349361	0.259311	0.698257	-0.0872996	0.238814	0.710669	0.0914494	0.000783912	0.0114726	-0.346511	11.1071	0.355114	0.0799297	1
Q9Y224	Q9Y224	UPF0568 protein C14orf166	C14orf166	9.6627e+06	9.3008e+06	1.0818e+07	1.003e+07	1.2029e+07	8.1073e+06	9.8379e+06	9.1092e+06	1.1337e+07	1.0184e+07	1.0808e+07	1.2086e+07	8.7141e+06	9.406e+06	1.1774e+07	0.838994	0.904732	0.985561	0.996347	0.0029257	0.910154	0.971694	0.0182353	0.370273	0.796019	0.147867	0.967997	0.988092	-0.00648359	0.348936	0.0520125	0.372651	1
Q8WUR7	Q8WUR7	UPF0235 protein C15orf40	C15orf40	1.2973e+06	1.6013e+06	1.6107e+06	1.7155e+06	1.3587e+06	1.3341e+06		1.3973e+06	1.6989e+06	2.4184e+06	1.8795e+06	2.1938e+06	2.1592e+06	1.8819e+06	2.5494e+06	0.00994609	0.0700395	0.831233	0.969972	-0.0352406	0.674083	0.915806	0.0780496	0.00684379	0.254089	0.560373	0.00572242	0.0421548	0.578707	6.43317	0.995843	0.348296	1
Q6ZUT6	Q6ZUT6	Uncharacterized protein C15orf52	C15orf52	1.1046e+08	1.0067e+08	1.2931e+08	1.0143e+08	1.0839e+08	1.1409e+08	1.0224e+08	1.0317e+08	1.032e+08	1.0157e+08	1.0654e+08	1.076e+08	1.101e+08	115030030	1.1454e+08	0.341705	0.545985	0.410247	0.835964	-0.0657009	0.393617	0.794457	-0.0681536	0.649805	0.918594	-0.0357803	0.381868	0.591027	0.0699358	1.27734	0.0447929	0.0876685	1
Q96GQ5	Q96GQ5	RUS1 family protein C16orf58	C16orf58	8.2942e+06	6.9567e+06	7.9853e+06	5.8468e+06	7.2004e+06	4.9868e+06	4.7394e+06	6.0968e+06	6.8578e+06	6.4255e+06	5.2557e+06	8.1998e+06	7.4478e+06	5.2649e+06	9.3476e+06	0.440032	0.630686	0.149605	0.70903	-0.378005	0.910947	0.971704	-0.0277779	0.594514	0.89582	0.133143	0.294361	0.510473	0.267991	1.02563	0.360891	0.879679	1
Q7Z3J2	Q7Z3J2	UPF0505 protein C16orf62	C16orf62		3.0433e+06	3.6084e+06		3.2204e+06		3.1063e+06	3.8696e+06	3.2492e+06	5.2279e+06	3.3032e+06	3.2183e+06	3.716e+06	3.8422e+06	3.6467e+06	0.775335	0.866312	0.891793	0.98456	-0.0412583	0.792817	0.942856	0.0752451	0.403973	0.815472	0.244887	0.464088	0.666405	0.213515	0.442317	0.100899	0.3992	1
Q9BQA9	Q9BQA9	Uncharacterized protein C17orf62	C17orf62	6.7273e+06	7.7902e+06	9.2413e+06	1.0269e+07	8.4183e+06	1.0372e+07		8.5216e+06	9.6208e+06	9.0343e+06	8.6319e+06	9.13969e+06	8.75231e+06	9.7407e+06	9.9156e+06	0.212703	0.413966	0.0380987	0.671199	0.296193	0.522177	0.861822	-0.0908168	0.38912	0.809541	-0.11038	0.821551	0.915631	-0.0283295	1.80158	0.160849	0.200886	1
Q9HAS0	Q9HAS0	Protein Njmu-R1	C17orf75	4.4591e+06	5.2683e+06	4.7796e+06	4.5872e+06	5.9148e+06		4.525e+06		4.1243e+06	5.6861e+06	4.4781e+06	3.3522e+06		4.1621e+06		0.749865	0.846297	0.654094	0.929063	0.110644	0.334334	0.755656	-0.269938	0.341491	0.783677	-0.242492	0.343798	0.55912	-0.32366	0.481775	0.127467	0.396866	1
Q53F19	Q53F19	Uncharacterized protein C17orf85	C17orf85	5.1903e+07	4.5217e+07	4.7753e+07	48526019	5.0321e+07	4.531e+07	4.1952e+07	3.7238e+07	3.3803e+07	4.7163e+07	3.8713e+07	4.4243e+07	4.1407e+07	3.6809e+07	3.4451e+07	0.00920938	0.0674781	0.953349	0.991909	-0.00617495	0.0061734	0.189221	-0.355693	0.172459	0.655806	-0.151276	0.00590537	0.0427934	-0.358424	6.14519	0.390771	0.158974	1
Q96B23	Q96B23	Uncharacterized protein C18orf25	C18orf25	1.0778e+07	7.4327e+06	8.9693e+06	7.297e+06	8.9137e+06	1.4846e+07	5.8508e+06	1.2466e+07	1.0259e+07	7.042e+06	8.0353e+06	8.6786e+06	8.4301e+06	8.6805e+06	1.2462e+07	0.865327	0.921104	0.671489	0.932606	0.142139	0.714081	0.926089	-0.122652	0.341166	0.783677	-0.325178	0.934281	0.971057	-0.0275132	0.309297	0.196464	1.58798	1
Q9BQ61	Q9BQ61	Uncharacterized protein C19orf43	C19orf43	1.483e+07	1.5056e+07	1.7564e+07	1.4717e+07	1.3521e+07	2.2377e+07	1.505e+07	1.231e+07	1.1296e+07	1.5147e+07	1.7755e+07	1.4275e+07	1.171e+07	1.5174e+07	1.2322e+07	0.257194	0.464322	0.758659	0.953086	0.0610711	0.089907	0.512393	-0.363098	0.720003	0.942976	-0.0713181	0.108012	0.274522	-0.341374	1.56561	0.351374	0.561081	1
Q8N9M1	Q8N9M1	Uncharacterized protein C19orf47	C19orf47	5.0543e+06	4.3344e+06	5.3174e+06	5.2168e+06	4.9307e+06		5.0065e+06	4.7454e+06	5.9723e+06	5.5469e+06		6.4183e+06		4.1222e+06	5.7655e+06	0.534149	0.6956	0.761475	0.953899	0.0544595	0.82158	0.946412	0.0404015	0.254732	0.723165	0.234452	0.771536	0.889971	-0.0570479	0.854577	0.122097	0.25003	1
Q9NS00	Q9NS00	Glycoprotein-N-acetylgalactosamine 3-beta-galactosyltransferase 1	C1GALT1	2.8002e+06	2.7394e+06	2.3958e+06	3.1679e+06	1.9761e+06	2.7161e+06	1.6612e+06	2.427e+06	3.4471e+06	3.0677e+06	2.1825e+06	2.0745e+06	2.7446e+06	2.6183e+06	2.2347e+06	0.979835	0.989936	0.891046	0.98456	-0.0373932	0.723135	0.929926	-0.0969787	0.722338	0.942976	-0.0972719	0.919824	0.964933	-0.0274706	0.100425	0.0426728	1.06231	1
Q96EU7	Q96EU7	C1GALT1-specific chaperone 1	C1GALT1C1	6.3e+06	4.0436e+06	5.7574e+06	4.4655e+06	5.4189e+06	5.157e+06	4.0034e+06	5.408e+06	5.7852e+06	6.7857e+06	6.3308e+06	5.9774e+06	4.4703e+06	5.5114e+06	6.1316e+06	0.409609	0.604771	0.694824	0.937906	-0.0776849	0.992808	0.997284	0.00177342	0.10139	0.560593	0.347019	0.643099	0.801345	0.0918961	1.0967	0.243483	0.555034	1
Q9NWV4	Q9NWV4	UPF0587 protein C1orf123	C1orf123	1.7336e+07	1.536e+07	1.9093e+07	1.9775e+07	1.7567e+07	1.6267e+07	2.36e+07	1.8759e+07	1.9637e+07	2.3978e+07	2.2478e+07	1.9994e+07	2.7125e+07	2.1396e+07	2.4208e+07	0.0157833	0.0915471	0.699251	0.93956	0.050829	0.136211	0.567292	0.207156	0.0355515	0.410264	0.310433	0.00648078	0.0455155	0.437984	5.20072	0.509956	0.245137	1
Q8IYL3	Q8IYL3	UPF0688 protein C1orf174	C1orf174		6.2199e+06	9.0958e+06		9.70911e+06	1.0152e+07	7.8506e+06		9.482e+06	8.4798e+06	5.1752e+06		5.2644e+06	4.3034e+06	5.8597e+06	0.0756342	0.229094	0.232422	0.756901	0.400472	0.526814	0.862176	-0.202519	0.101032	0.560593	-0.583694	0.0129828	0.07139	-0.960657	3.69003	1.34199	0.545519	1
Q9H425	Q9H425	Uncharacterized protein C1orf198	C1orf198	649180	529550	602670	744530	752070	949570	433010	647840	754470		660210	587470	626050	646040	689280	0.195692	0.395249	0.0412773	0.671199	0.453238	0.0450809	0.404863	-0.442989	0.108509	0.560593	-0.379436	0.137556	0.320348	-0.310493	1.89429	0.412445	0.489894	1
Q8N6N3	Q8N6N3	UPF0690 protein C1orf52	C1orf52	2.1132e+06	2.4748e+06	3.0023e+06	2.411e+06	3.5409e+06	3.271e+06	2.1265e+06	2.9767e+06	3.5771e+06	3.005e+06	2.5303e+06	2.163e+06	2.6037e+06	2.1946e+06	2.2193e+06	0.488758	0.666614	0.241056	0.759156	0.27689	0.659626	0.910977	-0.100832	0.278503	0.743878	-0.254591	0.118304	0.291335	-0.379618	0.921428	0.272882	0.740378	1
Q07021	Q07021	Complement component 1 Q subcomponent-binding protein, mitochondrial	C1QBP	1.3836e+08	1.8525e+08	1.4545e+08	137570045	1.3829e+08	1.2073e+08	8.6093e+07	1.0527e+08	9.4333e+07	1.1724e+08	1.0718e+08	1.6645e+08	1.0567e+08	1.0908e+08	1.1001e+08	0.0120978	0.0783661	0.181897	0.72467	-0.232927	0.0151104	0.275104	-0.47525	0.787204	0.957408	-0.0450191	0.10896	0.276186	-0.285685	5.65463	0.894264	0.395368	1
Q9GZN8	Q9GZN8	UPF0687 protein C20orf27	C20orf27	2.1063e+07	2.4702e+07	3.0777e+07	2.8363e+07	2.9894e+07	3.6269e+07	3.9891e+07	2.6933e+07	3.791e+07	4.4328e+07	4.9716e+07	4.5661e+07	3.0447e+07	3.7634e+07	3.7029e+07	0.00847262	0.0643967	0.111014	0.671199	0.313803	0.468909	0.830014	0.135141	0.00988823	0.285544	0.570094	0.408706	0.616946	0.154791	6.30039	1.2181	0.483344	1
O14523	O14523	C2 domain-containing protein 2-like	C2CD2L	1.4123e+07	1.4e+07	1.3006e+07	1.5605e+07	1.5156e+07	1.8989e+07	1.1942e+07	1.1137e+07	1.1251e+07	1.4597e+07	1.5947e+07	1.3918e+07	1.3242e+07	1.144e+07	1.2296e+07	0.00107856	0.0190849	0.0131496	0.671199	0.268135	0.000145024	0.0694462	-0.528536	0.108523	0.560593	-0.157052	0.00078181	0.0114726	-0.423222	11.0682	0.527499	0.119148	1
Q86YS7	Q86YS7	C2 domain-containing protein 5	C2CD5	8.0544e+06	7.202e+06	7.3206e+06	8.12469e+06	7.1336e+06	5.0874e+06	9.55081e+06	7.5461e+06	5.9958e+06	8.8223e+06	9.2231e+06	3.8824e+06	9.15231e+06	7.0996e+06	5.6769e+06	0.972397	0.985384	0.61466	0.916199	-0.175421	0.598073	0.891636	0.18381	0.923699	0.98184	0.0331587	0.756288	0.879545	0.107701	0.119485	0.081718	1.70979	1
Q8WWC4	Q8WWC4	Uncharacterized protein C2orf47, mitochondrial	C2orf47	1.9094e+07	1.4826e+07	1.7475e+07	1.6839e+07	1.5625e+07	1.5019e+07	1.5981e+07	1.3304e+07	1.2397e+07	1.64e+07	1.1813e+07	1.5131e+07	1.5577e+07	1.3899e+07	1.2664e+07	0.250246	0.457389	0.47694	0.863861	-0.10803	0.212401	0.657432	-0.194747	0.349081	0.787666	-0.143625	0.256952	0.467859	-0.175773	1.59385	0.204406	0.320617	1
Q6NW34	Q6NW34	Uncharacterized protein C3orf17	C3orf17	6.6638e+06	5.2717e+06	4.7786e+06	6.8361e+06	6.1994e+06	4.8936e+06	4.9509e+06	4.9372e+06	7.1903e+06	5.5211e+06	5.3463e+06	5.393e+06	4.6484e+06	4.8489e+06	5.6278e+06	0.765996	0.859143	0.583232	0.904975	0.101664	0.666603	0.914371	-0.0795878	0.494285	0.853865	-0.127204	0.216758	0.421784	-0.236413	0.456642	0.0880958	0.482302	1
Q9NWY4;A8MVJ9	Q9NWY4;A8MVJ9	UPF0609 protein C4orf27;Putative UPF0609 protein C4orf27-like	C4orf27	9.1977e+06	7.3083e+06	1.336e+07	1.1064e+07	1.1185e+07	7.5464e+06	1.4428e+07	1.0266e+07	1.2318e+07	1.0271e+07	1.1536e+07	1.1567e+07	1.2996e+07	1.3241e+07	1.4314e+07	0.216346	0.416916	0.934439	0.991909	0.0188051	0.179212	0.625251	0.322067	0.42734	0.827819	0.184483	0.0629463	0.190922	0.466403	1.74554	0.520708	0.745768	1
Q8N8J7	Q8N8J7	Uncharacterized protein C4orf32	C4orf32	6.1801e+06	6.1759e+06	6.8393e+06	6.4019e+06	8.8742e+06	5.0556e+06	5.8964e+06	5.3352e+06	5.2349e+06	6.971e+06	5.203e+06	1.1041e+07	4.7118e+06	4.3318e+06	4.1532e+06	0.10422	0.27629	0.860877	0.979403	0.0459601	0.31989	0.748425	-0.267488	0.545692	0.878473	0.159836	0.0445331	0.15249	-0.586844	2.55656	1.00182	0.979662	1
Q7Z6I8	Q7Z6I8	UPF0461 protein C5orf24	C5orf24	9.2187e+06	7.8129e+06	7.1871e+06	8.4183e+06	5.233e+06	6.8884e+06	6.3378e+06	7.8896e+06	4.9982e+06	8.9126e+06	6.6746e+06	8.3165e+06	5.9295e+06	5.4864e+06	7.0081e+06	0.277107	0.48448	0.255794	0.767382	-0.256831	0.670666	0.915462	-0.093331	0.295776	0.753655	0.235053	0.533189	0.722146	-0.137514	1.48916	0.405618	0.680953	1
Q7Z4R8	Q7Z4R8	UPF0669 protein C6orf120	C6orf120	2.4588e+06	2.8957e+06	2.2974e+06	2.9623e+06	2.9849e+06	3.8476e+06		3.6313e+06	3.3145e+06	2.9593e+06	2.6311e+06	3.5573e+06	2.5204e+06	3.0764e+06	3.1996e+06	0.161427	0.357847	0.0491409	0.671199	0.35216	0.583478	0.888509	0.0985139	0.539257	0.874431	-0.0988856	0.352674	0.566576	-0.151857	2.1134	0.30445	0.324128	1
O95873	O95873	Uncharacterized protein C6orf47	C6orf47	7.3512e+06	1.301e+07	9.2664e+06	1.4508e+07	1.1669e+07	5.3226e+06	1.4951e+07	5.1941e+06	5.8047e+06	1.385e+07	7.9091e+06	7.5913e+06	1.642e+07	9.1151e+06	6.8015e+06	0.948991	0.970657	0.988265	0.996347	0.00799917	0.543849	0.869534	-0.333083	0.943365	0.987262	-0.0386137	0.914076	0.963335	0.0586628	0.169632	0.285985	4.21479	1
Q9BRJ6	Q9BRJ6	Uncharacterized protein C7orf50	C7orf50	6.3126e+07	5.8797e+07	6.7557e+07	6.4281e+07	5.8547e+07	7.1267e+07	6.0148e+07	6.2071e+07	5.7557e+07	5.6006e+07	5.9054e+07	6.6508e+07	5.5094e+07	5.5554e+07	6.6106e+07	0.634758	0.772299	0.746703	0.950929	0.032383	0.299959	0.735591	-0.106597	0.351183	0.789087	-0.0953595	0.194668	0.394741	-0.135551	0.658105	0.0375468	0.142633	1
Q9H7E9	Q9H7E9	UPF0488 protein C8orf33	C8orf33	1.9524e+07	1.374e+07	1.9792e+07	1.9321e+07	1.7545e+07	1.994e+07	1.5627e+07	1.6258e+07	1.7036e+07	1.7266e+07	1.7928e+07	1.9262e+07	1.424e+07	1.3882e+07	1.819e+07	0.295989	0.503011	0.438069	0.849119	0.116112	0.166783	0.60789	-0.214372	0.683623	0.935632	-0.0603296	0.0609112	0.187083	-0.303529	1.42208	0.176354	0.310028	1
Q8N0T1	Q8N0T1	Uncharacterized protein C8orf59	C8orf59	713400	3.4866e+07				4.3185e+07	731350	2.3978e+07			1.3404e+06	1.0318e+06	693290	1.8682e+06	786660	0.430486	0.622165	0.344607	0.800361	3.11419	0.310613	0.742421	-3.36632	0.142057	0.623309	-5.19854	0.1119	0.280933	-5.42346	1.14942	27.3103	29.7002	1
Q5T280	Q5T280	Putative methyltransferase C9orf114	C9orf114	3.6571e+07	3.2613e+07	3.272e+07	3.0626e+07	3.3489e+07	3.108e+07	2.514e+07	2.5721e+07	3.3729e+07	3.3542e+07	2.1525e+07	3.4352e+07	2.4791e+07	2.5792e+07	2.5974e+07	0.210382	0.411731	0.578071	0.900867	-0.0972966	0.306204	0.739664	-0.182503	0.492102	0.852378	-0.120685	0.0936459	0.250115	-0.313542	1.775	0.305054	0.429654	1
Q9BUH6	Q9BUH6	Protein PAXX	C9orf142	1.7397e+07	1.1085e+07	1.8794e+07	1.6855e+07	1.3905e+07	9.5864e+06	1.6345e+07	1.1776e+07	2.701e+07	1.297e+07	1.4863e+07	1.3467e+07	2.1448e+07	1.3135e+07	1.2552e+07	0.797164	0.879423	0.521438	0.879644	-0.229959	0.270781	0.710037	0.403453	0.84488	0.970576	0.069496	0.542694	0.728981	0.218112	0.410746	0.295202	1.79674	1
Q8N4J0	Q8N4J0	UPF0586 protein C9orf41	C9orf41	5.7809e+06	4.1217e+06	6.3635e+06		6.9157e+06	4.1912e+06	6.2156e+06	5.371e+06	4.7235e+06	7.9034e+06	5.4525e+06	5.5674e+06	7.3227e+06	4.9954e+06	5.3965e+06	0.895917	0.939245	0.962978	0.991909	0.013841	0.986539	0.997136	0.00502624	0.49359	0.853706	0.206843	0.705622	0.84561	0.113047	0.260648	0.105133	0.907539	1
Q5T6V5	Q5T6V5	UPF0553 protein C9orf64	C9orf64	9.5818e+06	6.1938e+06	8.6849e+06	8.1734e+06	7.5897e+06	9.49161e+06	9.4643e+06	7.7018e+06	8.9841e+06	9.122e+06	9.6041e+06	7.5143e+06	9.7144e+06	9.7926e+06	8.73309e+06	0.719811	0.829397	0.705617	0.943845	0.0639999	0.762444	0.935608	0.0511493	0.751153	0.952275	0.0536674	0.338315	0.555262	0.165558	0.525444	0.0854523	0.406572	1
Q9NZ63	Q9NZ63	Uncharacterized protein C9orf78	C9orf78	2.0747e+07	5.1005e+07	3.3659e+07	2.5449e+07	2.8943e+07	6.1328e+07	3.1875e+07	2.4685e+07	4.1986e+07	2.9375e+07	3.3789e+07	2.8239e+07	3.5499e+07	1.9385e+07	4.3088e+07	0.985036	0.991147	0.798043	0.963809	0.114274	0.736499	0.932595	-0.150467	0.609154	0.903586	-0.229513	0.651498	0.807505	-0.202454	0.0853582	0.0968459	2.83646	1
Q96LW7	Q96LW7	Bcl10-interacting CARD protein	C9orf89	4.871e+06	5.6649e+06	3.6251e+06	5.0037e+06	3.6346e+06	2.8652e+06	4.095e+06	3.1716e+06	4.4084e+06	3.8848e+06	3.1596e+06	3.885e+06	4.5224e+06	3.9933e+06	4.3441e+06	0.502417	0.674777	0.188517	0.733708	-0.31362	0.842565	0.949724	0.0453032	0.851665	0.970576	-0.042644	0.396718	0.606101	0.196771	0.89402	0.264908	0.740778	1
Q8N1Q1	Q8N1Q1	Carbonic anhydrase 13	CA13	9.3749e+06	7.9663e+06	9.69339e+06	1.0764e+07	1.2537e+07	1.5294e+07	1.3172e+07	1.0065e+07	1.2356e+07	1.3943e+07	1.1619e+07	8.9838e+06	1.4352e+07	1.3024e+07	1.0685e+07	0.134832	0.322445	0.0255695	0.671199	0.503817	0.576069	0.885779	-0.111114	0.402734	0.815472	-0.167983	0.93617	0.972148	-0.0157884	2.26003	0.501176	0.554391	1
Q9H8G2	Q9H8G2	Caspase activity and apoptosis inhibitor 1	CAAP1	4.2364e+06	2.4611e+06	2.568e+06	2.7356e+06	2.3797e+06		2.1277e+06		2.4139e+06		2.1063e+06	4.0314e+06	2.3198e+06	2.9864e+06		0.816382	0.892876	0.544723	0.887918	-0.229611	0.677877	0.917946	-0.170988	0.642138	0.91835	0.191676	0.912554	0.962438	0.0448837	0.379301	0.233023	0.921523	1
Q9Y376	Q9Y376	Calcium-binding protein 39	CAB39	3.008e+07	1.7503e+07	3.3237e+07	3.0754e+07	2.9021e+07	2.8286e+07	2.836e+07	2.295e+07	2.836e+07	2.9995e+07	21514993	2.2231e+07	3.4021e+07	2.697e+07	2.7492e+07	0.709568	0.824584	0.455826	0.854102	0.176259	0.522442	0.861955	-0.150584	0.2592	0.727813	-0.271775	0.998669	0.999445	-0.000388137	0.540933	0.167526	0.774248	1
Q9BXT2	Q9BXT2	Voltage-dependent calcium channel gamma-6 subunit	CACNG6	1.0175e+08	1.0678e+08	8.4492e+07	1.0457e+08	8.7469e+07	7.1196e+07	9.2024e+07	9.1772e+07	8.2525e+07	9.3777e+07	7.7062e+07	8.0309e+07	9.277e+07	8.0138e+07	7.9819e+07	0.571779	0.723607	0.276625	0.778718	-0.165125	0.824632	0.947215	0.0326369	0.707617	0.942976	-0.0553844	0.761837	0.883361	-0.0446961	0.76458	0.0944655	0.30888	1
Q8WUQ7	Q8WUQ7	Cactin	CACTIN	4.1651e+06	3.6463e+06	3.0426e+06	2.5314e+06	3.0011e+06		3.4196e+06	1.8908e+06	2.6603e+06	3.3808e+06	3.6949e+06		3.077e+06	2.7622e+06	4.2054e+06	0.318869	0.524645	0.198704	0.73662	-0.380651	0.736701	0.932595	-0.0945752	0.262429	0.733359	0.358734	0.371528	0.582726	0.257143	1.39335	0.493502	0.708368	1
Q9HB71	Q9HB71	Calcyclin-binding protein	CACYBP	3.9343e+08	3.7582e+08	434490058	4.3722e+08	463799839	3.3e+08	5.4154e+08	3.8523e+08	4.7353e+08	4.8317e+08	4.7893e+08	4.4544e+08	4.4618e+08	4.4988e+08	4.5786e+08	0.37487	0.573099	0.890986	0.98456	0.0196165	0.209216	0.653509	0.187299	0.167416	0.649721	0.207743	0.299876	0.515246	0.152586	1.18481	0.138446	0.292126	1
P27708;P31327	P27708	CAD protein;Glutamine-dependent carbamoyl-phosphate synthase;Aspartate carbamoyltransferase;Dihydroorotase	CAD	417010244	4.1487e+08	4.7875e+08	4.4967e+08	4.5364e+08	4.3606e+08	4.9373e+08	4.3948e+08	4.827e+08	5.1485e+08	516129948	4.8012e+08	471989778	4.7602e+08	4.3457e+08	0.0684112	0.217518	0.607192	0.914246	0.0343143	0.252135	0.693543	0.0785688	0.0229712	0.357196	0.173447	0.504	0.698971	0.0448138	3.07001	0.0769764	0.0626842	1
P22676	P22676	Calretinin	CALB2	1.9147e+07	1.891e+07	1.9909e+07	2.2168e+07	2.0596e+07	2.5584e+07	2.5204e+07	1.9328e+07	2.5949e+07	2.4176e+07	2.5115e+07	2.3647e+07	34124022	3.1817e+07	3.4562e+07	0.000373499	0.0100058	0.0574118	0.671199	0.232133	0.73274	0.930489	0.0379866	0.380449	0.805313	0.0992279	0.000407501	0.00787049	0.561233	14.3919	1.00999	0.175444	1
Q13137	Q13137	Calcium-binding and coiled-coil domain-containing protein 2	CALCOCO2	2.6723e+07	2.2805e+07	2.696e+07	2.9539e+07	2.6886e+07	3.1659e+07	3.1477e+07	2.4833e+07	3.4501e+07	2.8797e+07	2.9191e+07	3.2073e+07	2.8417e+07	2.9932e+07	3.9789e+07	0.290366	0.498315	0.201412	0.737349	0.204617	0.826331	0.947215	0.0336943	0.826994	0.965434	0.0335675	0.362044	0.57499	0.14291	1.44155	0.193636	0.335813	1
Q05682	Q05682	Caldesmon	CALD1	3.4431e+08	3.6365e+08	3.8599e+08	3.5344e+08	3.8155e+08	4.2534e+08	3.351e+08	4.1528e+08	2.595e+08	3.3259e+08	3.5154e+08	3.2315e+08	3.4234e+08	3.189e+08	3.0301e+08	0.374658	0.573099	0.575356	0.89912	0.0823756	0.14885	0.58184	-0.222515	0.188502	0.670131	-0.200772	0.0924274	0.248084	-0.264686	1.18538	0.143937	0.303568	1
P27797	P27797	Calreticulin	CALR	3787402370	3763299509	3505998216	3626200853	3802800757	3849199541	3354200982	3484800953	3489102088	3538099261	3523898496	4409499243	3762100639	3673702441	3712601899	0.391241	0.587987	0.704636	0.943122	0.0290217	0.11924	0.550222	-0.126725	0.824895	0.965434	0.0168956	0.831025	0.919993	-0.0162917	1.14228	0.0379158	0.082983	1
O43852	O43852	Calumenin	CALU	825140059	8.6028e+08	9.2158e+08	942369749	8.85391e+08	9.055e+08	8.6507e+08	7.7521e+08	6.6356e+08	7.6639e+08	7.6868e+08	7.8154e+08	8.0334e+08	6.5278e+08	7.6883e+08	0.0449511	0.168001	0.491816	0.864667	0.0692622	0.0254737	0.323541	-0.254563	0.0340221	0.403303	-0.23818	0.0110278	0.0645789	-0.302016	3.62197	0.204713	0.1413	1
Q14012;Q8IU85	Q14012;Q8IU85	Calcium/calmodulin-dependent protein kinase type 1;Calcium/calmodulin-dependent protein kinase type 1D	CAMK1;CAMK1D		629210		882330	676150	780720	838530	1.3715e+06	1.1264e+06	847370	1.0599e+06	1.028e+06	1.2797e+06	1.2093e+06	987650	0.0419282	0.160742	0.312485	0.793062	0.300944	0.0374198	0.374154	0.491904	0.134114	0.606101	0.329055	0.0200542	0.0931741	0.571454	4.1276	0.965179	0.467671	1
Q13557;Q9UQM7	Q13557	Calcium/calmodulin-dependent protein kinase type II subunit delta	CAMK2D	2.4967e+07	1.4657e+07	1.8445e+07	2.1751e+07	1.8205e+07	3.028e+07	2.1341e+07	2.2804e+07	1.856e+07	2.293e+07	2.309e+07	2.5756e+07	3.1786e+07	2.5421e+07	2.5118e+07	0.226787	0.430142	0.233276	0.756901	0.276318	0.54566	0.869534	-0.136225	0.78212	0.956538	0.0618729	0.272134	0.48544	0.253118	1.69612	0.482701	0.711477	1
Q13555;Q13554	Q13555;Q13554	Calcium/calmodulin-dependent protein kinase type II subunit gamma;Calcium/calmodulin-dependent protein kinase type II subunit beta	CAMK2G;CAMK2B	1.1378e+07	2.3148e+07	1.0987e+07	1.2619e+07	1.0387e+07	1.6511e+07	1.413e+07	1.2112e+07	1.0234e+07	1.0897e+07	7.2883e+06	1.2458e+07	1.3745e+07	1.8482e+07	1.0774e+07	0.569244	0.721922	0.686735	0.935967	-0.139709	0.76854	0.937904	-0.101745	0.289431	0.751531	-0.376382	0.744079	0.871854	0.112927	0.769061	0.52235	1.69801	1
Q5T5Y3	Q5T5Y3	Calmodulin-regulated spectrin-associated protein 1	CAMSAP1	3.2323e+06	3.1926e+06	3.7619e+06	3.8315e+06	4.4059e+06	2.9393e+06	3.3322e+06	2.6209e+06	2.7957e+06	3.8542e+06	4.1402e+06	3.7344e+06	3.0437e+06	2.7116e+06	2.5159e+06	0.0269421	0.122806	0.441268	0.849119	0.118027	0.0429907	0.397162	-0.341024	0.562926	0.882527	0.0880602	0.0173601	0.0848758	-0.418925	4.35516	0.566067	0.324941	1
Q08AD1	Q08AD1	Calmodulin-regulated spectrin-associated protein 2	CAMSAP2	1.148e+07	1.0004e+07	1.5562e+07	1.462e+07	1.3344e+07	1.6096e+07	1.5585e+07	1e+07	1.4273e+07	1.6321e+07	1.3441e+07	1.4276e+07	1.3816e+07	1.298e+07	1.2719e+07	0.566189	0.720409	0.179166	0.72467	0.271031	0.397617	0.795122	-0.165797	0.994644	0.998598	-0.00129179	0.431644	0.639463	-0.15374	0.774482	0.163579	0.528025	1
Q86VP6;O75155	Q86VP6	Cullin-associated NEDD8-dissociated protein 1	CAND1	375920223	3.7719e+08	4.1097e+08	4.3981e+08	4.6611e+08	4.4991e+08	519010014	4.878e+08	510489883	5.1036e+08	4.9404e+08	4.0914e+08	5.4766e+08	5.1242e+08	4.9761e+08	0.00201773	0.0273527	0.0162253	0.671199	0.220813	0.0599838	0.455008	0.162249	0.497645	0.855876	0.0538481	0.0261784	0.112358	0.199474	9.40957	0.330562	0.087826	1
Q8WVQ1	Q8WVQ1	Soluble calcium-activated nucleotidase 1	CANT1	2.336e+06	2.3647e+06	2.344e+06	3.234e+06	2.5466e+06	2.9855e+06	2.8556e+06	2.2673e+06	2.3543e+06	2.2338e+06	2.1989e+06	1.8075e+06	1.999e+06	2.1026e+06	1.6853e+06	0.00655166	0.0551324	0.0347805	0.671199	0.308396	0.0987684	0.524688	-0.229932	0.00307117	0.194987	-0.489862	0.000795433	0.0115821	-0.598468	6.79518	0.650708	0.239401	1
P27824	P27824	Calnexin	CANX	2808201145	2723000833	2876100270	2820901043	2606999562	2319400747	2664300277	2673499018	2440601128	2735499855	2658301348	2901900621	2719399610	2449600684	2737800937	0.378775	0.576858	0.12333	0.677084	-0.12222	0.902336	0.96748	0.00914649	0.189161	0.670131	0.102336	0.667104	0.816883	0.0321855	1.17449	0.0371734	0.0791267	1
Q01518	Q01518	Adenylyl cyclase-associated protein 1	CAP1	8.9985e+08	845849980	1029799507	9.20729e+08	1053900211	1018399495	1206300377	1072199865	1210500448	1122199910	1156899522	9.9875e+08	1158900315	1360499982	1316899810	0.00501228	0.0457821	0.271494	0.774432	0.111432	0.0434103	0.39857	0.221296	0.202355	0.686083	0.130628	0.00391519	0.0320483	0.357045	7.3377	0.403576	0.137501	1
P40123	P40123	Adenylyl cyclase-associated protein 2	CAP2	1.1204e+08	1.0083e+08	1.1822e+08	1.1861e+08	1.1212e+08	9.3973e+07	1.4081e+08	1.1481e+08	1.1759e+08	1.351e+08	1.4002e+08	1.274e+08	1.3901e+08	1.1728e+08	118109975	0.0862405	0.244678	0.781514	0.959185	-0.0319417	0.102147	0.529333	0.201722	0.0182509	0.324745	0.31581	0.0933572	0.249629	0.207893	2.78289	0.209845	0.188514	1
P40121	P40121	Macrophage-capping protein	CAPG	3.8319e+08	3.786e+08	4.7351e+08	401909760	4.45e+08	5.1153e+08	5.5351e+08	5.1028e+08	5.2815e+08	5.3962e+08	5.8219e+08	5.0021e+08	7.5897e+08	7.3627e+08	6.5787e+08	0.000263184	0.00853067	0.238761	0.757533	0.137792	0.0582497	0.451693	0.235114	0.0395807	0.426823	0.260158	0.000118531	0.00379462	0.668863	15.6522	1.13594	0.181434	1
P07384	P07384	Calpain-1 catalytic subunit	CAPN1	1.2369e+08	110940006	1.3808e+08	1.2608e+08	1.3268e+08	1.5234e+08	155140038	1.3805e+08	158190030	1.706e+08	1.5768e+08	155140038	2.0062e+08	1.8876e+08	1.9515e+08	0.000353162	0.00971505	0.152342	0.70903	0.142518	0.167409	0.60789	0.136939	0.027484	0.377039	0.237197	0.000238748	0.0056645	0.512004	14.5876	0.740653	0.126932	1
P17655	P17655	Calpain-2 catalytic subunit	CAPN2	3.134e+08	3.27e+08	3.7412e+08	3.5448e+08	3.8447e+08	4.0143e+08	4.838e+08	3.7618e+08	4.4256e+08	4.5234e+08	440170042	3.734e+08	5.4916e+08	5.0636e+08	4.8538e+08	0.00307654	0.0342939	0.150786	0.70903	0.170976	0.121406	0.550717	0.185993	0.209217	0.689484	0.147489	0.00272217	0.0256521	0.434263	8.40282	0.608806	0.181132	1
Q9Y6W3	Q9Y6W3	Calpain-7	CAPN7	9.3789e+06	9.0389e+06	1.0209e+07	1.0767e+07	1.0626e+07	1.2921e+07	1.4048e+07	8.9482e+06	1.1821e+07	1.2829e+07	1.3028e+07	1.2164e+07	1.3788e+07	1.1603e+07	1.1062e+07	0.151918	0.34573	0.11939	0.674846	0.257457	0.987211	0.997136	0.0024793	0.334666	0.778115	0.153235	0.579712	0.758654	0.0865256	2.12676	0.291644	0.342827	1
P04632;Q96L46	P04632	Calpain small subunit 1	CAPNS1	229170000	206680024	2.9005e+08	2.3419e+08	2.6312e+08	2.562e+08	3.3319e+08	2.8679e+08	2.8871e+08	3.4404e+08	3.1596e+08	3.0317e+08	3.6111e+08	3.4919e+08	3.3855e+08	0.00302182	0.0339251	0.568317	0.897761	0.0668538	0.0393548	0.381245	0.268434	0.0108126	0.285769	0.353922	0.00176701	0.0199149	0.478382	8.44396	0.650556	0.19261	1
Q14444	Q14444	Caprin-1	CAPRIN1	4.5073e+08	3.9257e+08	488040235	5.0081e+08	4.5002e+08	5.1904e+08	4.4579e+08	4.3806e+08	4.3328e+08	4.6909e+08	483749748	4.5658e+08	4.5044e+08	3.995e+08	4.1119e+08	0.119198	0.298986	0.0951954	0.671199	0.145964	0.0776097	0.484805	-0.155769	0.478158	0.849823	-0.0583693	0.0194365	0.0914865	-0.220254	2.40038	0.0903773	0.0941283	1
P52907	P52907	F-actin-capping protein subunit alpha-1	CAPZA1	2.8967e+08	229819902	2.5495e+08	2.6994e+08	2.8556e+08	3.0903e+08	2.7743e+08	2.6921e+08	2.5492e+08	3.01e+08	2.7847e+08	2.8396e+08	3.0129e+08	266909871	2.8212e+08	0.266912	0.474705	0.0798962	0.671199	0.163022	0.226657	0.67448	-0.107761	0.99625	0.998598	-0.000402568	0.784879	0.898999	-0.023456	1.52751	0.064126	0.104952	1
P47755	P47755	F-actin-capping protein subunit alpha-2	CAPZA2	4.5536e+07	4.1046e+07	4.648e+07	4.2348e+07	4.3393e+07	4.1814e+07	5.1532e+07	3.9859e+07	4.5698e+07	4.72e+07	5.1152e+07	4.3884e+07	5.5191e+07	5.3886e+07	5.0784e+07	0.0387673	0.153127	0.525506	0.881323	-0.0590395	0.308708	0.741121	0.0962484	0.11588	0.572426	0.154505	0.00468132	0.0366508	0.324995	3.82681	0.184952	0.120826	1
P47756	P47756	F-actin-capping protein subunit beta	CAPZB	3.3335e+08	3.1231e+08	3.2062e+08	353739786	3.2963e+08	2.9261e+08	3.3624e+08	2.7001e+08	328099992	378239864	3.3303e+08	3.4564e+08	3.6317e+08	3.7729e+08	3.5763e+08	0.122479	0.303856	0.909927	0.986708	0.0105507	0.488955	0.843707	-0.0652918	0.226097	0.701186	0.117243	0.0844306	0.234377	0.174087	2.36921	0.117416	0.123898	1
Q9Y2V2	Q9Y2V2	Calcium-regulated heat stable protein 1	CARHSP1	1.2407e+07	1.0862e+07	1.8039e+07	1.4278e+07	1.699e+07	1.8737e+07	2.5442e+07	1.7702e+07	2.1554e+07	1.5032e+07	1.6447e+07	2.7936e+07	2.0087e+07	2.0503e+07	1.8118e+07	0.162966	0.358971	0.268414	0.77394	0.300932	0.185752	0.633262	0.364909	0.451486	0.837831	0.201207	0.375125	0.586008	0.238383	2.04949	0.810939	0.989198	1
Q86X55	Q86X55	Histone-arginine methyltransferase CARM1	CARM1	1.6215e+07	1.4774e+07	1.8927e+07	1.828e+07	2.0044e+07	2.0626e+07	2.0302e+07	2.0813e+07	2.5332e+07	1.8871e+07	2.0645e+07	1.9352e+07	2.1656e+07	2.2443e+07	2.258e+07	0.011308	0.0749195	0.0357787	0.671199	0.24569	0.129562	0.556799	0.167384	0.991162	0.998598	-0.00115029	0.107089	0.273965	0.179396	5.77363	0.355702	0.15402	1
P49589	P49589	Cysteine--tRNA ligase, cytoplasmic	CARS	1.2702e+08	1.1931e+08	1.2711e+08	1.3766e+08	1.5074e+08	1.5605e+08	1.5608e+08	1.4564e+08	1.4687e+08	1.5516e+08	1.5959e+08	1.2025e+08	1.8071e+08	1.7063e+08	1.4316e+08	0.0589235	0.199324	0.0514602	0.671199	0.249773	0.899147	0.967379	0.0146838	0.72844	0.942976	-0.0403381	0.216568	0.421699	0.148999	3.26144	0.249706	0.191407	1
Q9HA77	Q9HA77	Probable cysteine--tRNA ligase, mitochondrial	CARS2	2.694e+07	2.8038e+07	2.6126e+07	2.6402e+07	2.5296e+07	2.3895e+07	2.9352e+07	2.1444e+07	2.7354e+07	2.4825e+07	2.1801e+07	2.4217e+07	2.4222e+07	2.1662e+07	2.4738e+07	0.32549	0.530345	0.359474	0.808437	-0.102118	0.738444	0.932595	0.0365104	0.394091	0.811965	-0.0946861	0.372099	0.583203	-0.0993507	1.32613	0.089948	0.169568	1
O15234	O15234	Protein CASC3	CASC3	2.0097e+06	3.3658e+06	5.9107e+06	3.0675e+06	4.3196e+06	5.4722e+06	2.5767e+06	5.5807e+06	1.9934e+06	3.0854e+06	3.3211e+06	2.7195e+06	2.7877e+06	3.3575e+06	3.8039e+06	0.832802	0.900989	0.529963	0.8836	0.286278	0.33436	0.755656	-0.446293	0.320561	0.766956	-0.459874	0.454941	0.659631	-0.342047	0.358146	0.416041	2.90413	1
Q6P4E1	Q6P4E1	Protein CASC4	CASC4	6.1463e+06	4.0667e+06		7.6956e+06			6.1384e+06	5.1501e+06	3.8537e+06	7.9024e+06		1.021e+07	1.1492e+07	6.6998e+06	1.1633e+07	0.079827	0.235291	0.235042	0.756901	0.622246	0.203408	0.646128	-0.634464	0.652858	0.919797	0.223064	0.492382	0.690694	0.324903	3.58808	2.12708	0.889228	1
O14936	O14936	Peripheral plasma membrane protein CASK	CASK	5.1248e+06	9.7144e+06	6.4955e+06	1.0865e+07	1.4993e+07	4.9787e+06	1.3675e+07	6.2651e+06	1.0837e+07	1.2235e+07	8.6415e+06	6.9055e+06	1.1766e+07	7.1848e+06	7.5739e+06	0.818153	0.893152	0.353098	0.804569	0.442184	0.888954	0.965069	0.0650346	0.913567	0.980366	-0.0505443	0.807358	0.907348	-0.113689	0.379829	0.469842	3.09246	1
P42574	P42574	Caspase-3;Caspase-3 subunit p17;Caspase-3 subunit p12	CASP3	2.8956e+07	2.5199e+07	3.7077e+07	3.1874e+07	3.7368e+07	4.1254e+07	4.08e+07	3.4523e+07	3.8839e+07	3.5127e+07	3.4635e+07	2.241e+07	3.8018e+07	3.529e+07	3.4312e+07	0.285659	0.493297	0.162713	0.710808	0.286988	0.791775	0.942856	0.0516366	0.167728	0.649721	-0.283255	0.872499	0.941815	-0.0313548	1.45817	0.317263	0.543939	1
P49662	P49662	Caspase-4;Caspase-4 subunit 1;Caspase-4 subunit 2	CASP4	4.0021e+06	3.214e+06		4.748e+06	5.156e+06	8.1283e+06	6.3195e+06	3.9213e+06	3.774e+06	4.2884e+06	5.2177e+06	6.3002e+06	4.0814e+06	6.4074e+06	4.5491e+06	0.338644	0.542931	0.0575551	0.671199	0.70295	0.24053	0.685458	-0.363097	0.580249	0.889275	-0.165758	0.414133	0.621799	-0.247382	1.30466	0.653571	1.12714	1
P55212	P55212	Caspase-6;Caspase-6 subunit p18;Caspase-6 subunit p11	CASP6	4.2804e+06	4.6457e+06	5.1567e+06	4.2363e+06	5.0307e+06	5.4287e+06	5.7785e+06	5.8358e+06	4.452e+06	5.5567e+06	5.2845e+06	4.4344e+06	8.2615e+06	6.7174e+06	7.3253e+06	0.00614633	0.0528562	0.69258	0.937556	0.0580255	0.400089	0.795443	0.125307	0.698437	0.942668	0.0568609	0.00171938	0.019733	0.604337	6.92197	0.844184	0.304893	1
P55210	P55210	Caspase-7;Caspase-7 subunit p20;Caspase-7 subunit p11	CASP7	7.1474e+06	6.1767e+06	6.9569e+06	9.587e+06	7.9587e+06	4.5298e+06	1.2893e+07	6.4981e+06	8.214e+06	1.6612e+07		9.9141e+06	5.5337e+06	9.8766e+06	1.2455e+07	0.331859	0.536263	0.890445	0.98456	0.0567916	0.429957	0.811702	0.331189	0.08385	0.533789	0.870795	0.437031	0.644379	0.32595	1.32568	1.27758	2.16837	1
Q14790	Q14790	Caspase-8;Caspase-8 subunit p18;Caspase-8 subunit p10	CASP8	8.2721e+06	7.9782e+06	1.0931e+07	1.1815e+07	9.60129e+06	1.2312e+07	1.5472e+07	1.2316e+07	1.0719e+07	1.5226e+07	1.4236e+07	1.1225e+07	1.714e+07	1.4067e+07	1.5093e+07	0.0146212	0.087727	0.108986	0.671199	0.317698	0.335229	0.756353	0.182794	0.170097	0.654267	0.266936	0.0288367	0.117873	0.460522	5.32889	1.04238	0.489025	1
P20810	P20810	Calpastatin	CAST	2.0785e+08	2.1464e+08	2.588e+08	2.5178e+08	2.643e+08	307230054	3.4864e+08	3.2999e+08	2.7382e+08	2.8151e+08	325480113	2.5472e+08	3.922e+08	3.3765e+08	3.0934e+08	0.0137036	0.0845986	0.0776994	0.671199	0.274792	0.167779	0.60789	0.207905	0.65851	0.920649	0.0636686	0.0379058	0.137663	0.334214	5.43899	0.637727	0.293128	1
P04040	P04040	Catalase	CAT	1.7357e+08	1.5611e+08	1.4672e+08	1.5769e+08	1.475e+08	1.4615e+08	1.8513e+08	1.5718e+08	1.5254e+08	1.4903e+08	1.3749e+08	146799954	2.2683e+08	2.0019e+08	1.9326e+08	0.0015262	0.0233783	0.418751	0.839952	-0.0752966	0.181275	0.628254	0.128293	0.524873	0.866265	-0.0588246	0.00045843	0.00835573	0.456091	10.1236	0.484206	0.119574	1
Q03135;P56539	Q03135	Caveolin-1	CAV1	8.1704e+08	7.1598e+08	6.37e+08	6.2629e+08	6.0444e+08	6.096e+08	5.1882e+08	5.5762e+08	5.2376e+08	6.5478e+08	5.9464e+08	7.5031e+08	5.191e+08	5.0199e+08	5.0034e+08	0.00146133	0.0227619	0.0333039	0.671199	-0.230442	0.0556197	0.448697	-0.202291	0.252701	0.721695	0.113407	0.014815	0.0767687	-0.274571	10.2382	0.53621	0.130933	1
P51636	P51636	Caveolin-2	CAV2	1.6936e+07	7.944e+07	1.1467e+07	2.09e+07	1.3852e+07	6.544e+07	2.0504e+07	1.1931e+08	1.4679e+07	2.1105e+07	1.7172e+07	1.9879e+07	1.3351e+07	3.4897e+07	1.5918e+07	0.911649	0.947084	0.919037	0.989809	0.0987699	0.752217	0.932595	0.30751	0.634223	0.914862	-0.46496	0.644308	0.802209	-0.451019	0.236065	1.27166	13.4673	1
Q13951	Q13951	Core-binding factor subunit beta	CBFB	3.5035e+07	3.8001e+07	3.8073e+07	3.8026e+07	3.7183e+07	5.0164e+07	5.2855e+07	4.1446e+07	4.9563e+07	3.9222e+07	3.509e+07	3.6034e+07	3.7634e+07	4.3271e+07	4.6532e+07	0.0809922	0.237228	0.24254	0.759775	0.161565	0.146525	0.58184	0.204754	0.215327	0.693256	-0.172066	0.81184	0.910487	0.0317904	2.85958	0.290272	0.253771	1
P22681	P22681	E3 ubiquitin-protein ligase CBL	CBL	2.1771e+07	1.8653e+07	2.5387e+07	2.1397e+07	2.1009e+07	2.7105e+07	2.4878e+07	2.1373e+07	2.3229e+07	1.9801e+07	2.6622e+07	2.0521e+07	2.7322e+07	2.4657e+07	2.5537e+07	0.52521	0.691072	0.598203	0.907054	0.0803575	0.965554	0.991186	0.00653501	0.706445	0.942976	-0.0572265	0.287454	0.502633	0.165893	0.849797	0.111156	0.327008	1
Q75N03	Q75N03	E3 ubiquitin-protein ligase Hakai	CBLL1	3.5166e+06	4.6083e+06	3.664e+06	3.6326e+06	5.0698e+06	3.1333e+06	3.7332e+06	2.7435e+06	2.763e+06	3.1213e+06	3.4347e+06	3.3581e+06	2.9643e+06	2.7405e+06	3.0712e+06	0.137223	0.325493	0.941171	0.991909	-0.0137405	0.0884869	0.508636	-0.342649	0.239937	0.711746	-0.22688	0.0506345	0.165605	-0.403227	2.24024	0.443166	0.494552	1
P16152	P16152	Carbonyl reductase [NADPH] 1	CBR1	6.9549e+07	6.4937e+07	8.5914e+07	7.677e+07	9.2582e+07	7.5243e+07	1.2419e+08	8.8848e+07	9.7238e+07	1.2727e+08	113279981	100400025	1.3184e+08	1.1633e+08	1.1995e+08	0.00259477	0.0313158	0.332498	0.794239	0.154285	0.0515517	0.432277	0.334831	0.0101491	0.285544	0.478837	0.00285889	0.0264142	0.594128	8.79921	1.21181	0.344294	1
O75828	O75828	Carbonyl reductase [NADPH] 3	CBR3	4.287e+07	3.8846e+07	5.036e+07	5.2122e+07	4.5836e+07	4.7253e+07	5.7736e+07	4.2306e+07	6.4256e+07	6.2102e+07	5.3082e+07	5.3441e+07	7.3271e+07	6.1517e+07	6.3592e+07	0.029309	0.130468	0.374851	0.813557	0.142923	0.327354	0.751363	0.158466	0.194446	0.678538	0.214013	0.0155074	0.0791285	0.448097	4.22967	0.600862	0.355147	1
P83916	P83916	Chromobox protein homolog 1	CBX1	5.6211e+07	6.4701e+07	6.1659e+07	6.3173e+07	5.8093e+07	4.0762e+07	6.7974e+07	4.486e+07	5.846e+07	4.8892e+07	5.3082e+07	4.9925e+07	5.148e+07	5.6265e+07	4.6665e+07	0.58462	0.734719	0.299454	0.788238	-0.194684	0.645684	0.905658	0.0843228	0.705823	0.942976	-0.0691053	0.789555	0.901412	-0.0487688	0.742135	0.14092	0.474711	1
Q13185	Q13185	Chromobox protein homolog 3	CBX3	2.7071e+08	2.4675e+08	2.4293e+08	2.4402e+08	2.6662e+08	223639965	2.1599e+08	2.3648e+08	2.088e+08	2.1821e+08	2.2587e+08	221549955	2.0865e+08	2.2206e+08	2.1611e+08	0.0233898	0.112409	0.45705	0.855804	-0.052458	0.0521703	0.433578	-0.149386	0.069138	0.51356	-0.13804	0.0242954	0.106827	-0.179721	4.57042	0.126089	0.0689699	1
P45973	P45973	Chromobox protein homolog 5	CBX5	1.2158e+08	1.0109e+08	1.0613e+08	1.0693e+08	102830031	8.4305e+07	1.2911e+08	1.3572e+08	1.361e+08	1.0175e+08	1.0138e+08	1.0159e+08	1.2103e+08	1.1628e+08	1.1712e+08	0.00253746	0.03093	0.0856632	0.671199	-0.164254	0.000360079	0.0939349	0.454429	0.5091	0.863633	0.0589814	0.00928441	0.0575367	0.276782	8.85219	0.394133	0.111309	1
O95503	O95503	Chromobox protein homolog 6	CBX6	4.7706e+06	3.1425e+06	3.6604e+06	3.5182e+06	3.4087e+06		4.9611e+06	3.3096e+06	3.8515e+06	4.4877e+06	2.9548e+06	3.557e+06	4.2016e+06	5.2151e+06	4.4019e+06	0.45443	0.64293	0.582743	0.904975	-0.133999	0.412158	0.80086	0.202211	0.800519	0.961712	0.0612094	0.11895	0.292002	0.405219	1.00304	0.266248	0.597241	1
Q9HC52	Q9HC52	Chromobox protein homolog 8	CBX8	8.97349e+06	9.70911e+06	1.1475e+07	8.6943e+06	3.1174e+06	7.83989e+06		4.6874e+06	9.8283e+06		9.4448e+06	1.4839e+07	1.1409e+07	7.2991e+06	7.7446e+06	0.340588	0.544646	0.135889	0.687962	-0.744726	0.721014	0.92929	0.185778	0.0845858	0.533789	0.988339	0.268632	0.481622	0.533922	1.32174	1.59987	2.42085	1
Q6P1N0	Q6P1N0	Coiled-coil and C2 domain-containing protein 1A	CC2D1A	2.4611e+07	2.3739e+07	2.5e+07	2.8705e+07	2.6768e+07	2.4991e+07	2.3295e+07	2.4168e+07	2.6223e+07	2.825e+07	2.6225e+07	2.6807e+07	2.9246e+07	2.7827e+07	2.7424e+07	0.0172277	0.0950287	0.044114	0.671199	0.131576	0.051412	0.431879	-0.126423	0.782721	0.956572	0.0161968	0.234519	0.442467	0.0723116	5.05626	0.0991248	0.0490109	1
Q5T0F9	Q5T0F9	Coiled-coil and C2 domain-containing protein 1B	CC2D1B	4.5069e+06	4.4686e+06	5.3349e+06	4.5994e+06	5.1802e+06	5.0047e+06	6.3576e+06	5.0398e+06	7.4337e+06	5.0156e+06	5.6905e+06	6.509e+06	5.3381e+06	6.7654e+06	7.0081e+06	0.0832675	0.240301	0.758854	0.953086	0.0501046	0.0625796	0.456657	0.332725	0.209057	0.689484	0.213229	0.0458585	0.155321	0.361926	2.82564	0.427562	0.378288	1
Q8IX12	Q8IX12	Cell division cycle and apoptosis regulator protein 1	CCAR1	1.6414e+08	1.6515e+08	1.4125e+08	1.584e+08	1.634e+08	1.5655e+08	124830009	1.5292e+08	1.3426e+08	1.4148e+08	1.5766e+08	1.4728e+08	1.4707e+08	1.3857e+08	1.3126e+08	0.0841294	0.241655	0.75123	0.95155	0.0272107	0.0248364	0.323541	-0.220276	0.254882	0.723165	-0.100875	0.0378915	0.137663	-0.199686	2.81306	0.117721	0.10462	1
Q8N163	Q8N163	Cell cycle and apoptosis regulator protein 2	CCAR2	1.5194e+08	1.575e+08	1.3618e+08	146330063	1.4068e+08	1.4359e+08	1.4304e+08	1.3423e+08	1.2162e+08	1.4982e+08	1.2589e+08	1.4275e+08	1.3849e+08	1.271e+08	1.2766e+08	0.214224	0.414865	0.571773	0.897761	-0.0469225	0.188196	0.634415	-0.113364	0.588162	0.892104	-0.0449045	0.131482	0.311952	-0.131849	1.75592	0.0678752	0.0966377	1
Q6YP21	Q6YP21	Kynurenine--oxoglutarate transaminase 3	CCBL2	1.23e+07	1.1936e+07	1.3343e+07	1.0308e+07	1.2738e+07	1.0887e+07	1.603e+07	1.2802e+07	1.3425e+07	1.6186e+07	1.263e+07	1.571e+07	1.6726e+07	1.8543e+07	1.6388e+07	0.00471748	0.0446499	0.23655	0.757116	-0.151517	0.0255017	0.323541	0.31552	0.00894449	0.276005	0.389258	0.00048496	0.00846248	0.610029	7.46449	0.648445	0.217177	1
Q9NWR8	Q9NWR8	Calcium uniporter regulatory subunit MCUb, mitochondrial	CCDC109B	5.705e+06	5.7446e+06	5.517e+06	5.7518e+06	5.4371e+06	5.1472e+06		5.0166e+06	4.0384e+06	4.4645e+06	1.7739e+06	4.4585e+06	1.7084e+06	5.3992e+06		0.329332	0.533838	0.907771	0.986708	-0.0558927	0.615184	0.896533	-0.2733	0.157211	0.644585	-0.729552	0.146301	0.333566	-0.840851	1.35818	1.78061	2.62205	1
Q8WUD4	Q8WUD4	Coiled-coil domain-containing protein 12	CCDC12	1.5772e+07	2.3097e+07	1.7997e+07	2.1249e+07	1.6988e+07	2.945e+07	1.5267e+07	1.9411e+07	2.9448e+07	1.3254e+07	1.8744e+07	1.19e+07	1.5471e+07	2.3952e+07	8.8323e+06	0.432757	0.624101	0.558324	0.895422	0.232452	0.809736	0.944591	-0.0949064	0.139966	0.618283	-0.615453	0.170778	0.365316	-0.566534	1.04216	0.921483	2.2105	1
Q96CT7	Q96CT7	Coiled-coil domain-containing protein 124	CCDC124	1.39e+08	1.4959e+08	1.8501e+08	1.7341e+08	1.6867e+08	1.7136e+08	1.6215e+08	1.3285e+08	1.6617e+08	1.6881e+08	1.6976e+08	1.5117e+08	1.6255e+08	1.2497e+08	1.3996e+08	0.341942	0.546179	0.343414	0.800361	0.127237	0.234456	0.680957	-0.161878	0.595672	0.896287	-0.0701166	0.0589127	0.183205	-0.272646	1.27664	0.125376	0.24552	1
Q96JG6	Q96JG6	Coiled-coil domain-containing protein 132	CCDC132	2.2974e+06	2.5728e+06	2.0322e+06	2.7611e+06	2.649e+06	2.6377e+06	3.0178e+06	2.7241e+06	3.0925e+06	3.7473e+06	3.4267e+06	2.0625e+06	2.8456e+06	3.0033e+06	2.6709e+06	0.313936	0.520717	0.25141	0.763964	0.227864	0.494568	0.847658	0.132695	0.434589	0.830816	0.152365	0.674838	0.823119	0.0808759	1.36254	0.286417	0.525521	1
Q9H6E4	Q9H6E4	Coiled-coil domain-containing protein 134	CCDC134	659940	521980	495100	385730	549060		505890	646400	491930	572730		474060		420210	674990	0.872466	0.924759	0.344561	0.800361	-0.269072	0.394257	0.794457	0.240961	0.557309	0.881444	0.17918	0.492243	0.690694	0.210713	0.294884	0.0997644	0.592055	1
Q6PK04	Q6PK04	Coiled-coil domain-containing protein 137	CCDC137	5.8376e+07	6.9268e+07	6.0423e+07	6.1855e+07	4.7397e+07	6.5452e+07	4.0386e+07	5.2608e+07	5.4024e+07	3.7878e+07	4.2264e+07	4.8058e+07	4.0641e+07	3.6767e+07	3.9494e+07	0.00489897	0.0456332	0.455327	0.854102	-0.116179	0.129522	0.556799	-0.247128	0.0148293	0.302932	-0.43952	0.00353862	0.0298891	-0.567047	7.38535	0.991506	0.335632	1
O60826	O60826	Coiled-coil domain-containing protein 22	CCDC22	6.0188e+06	6.1813e+06	9.14191e+06	1.0818e+07	9.3478e+06	1.1113e+07	1.2476e+07	8.469e+06	9.7326e+06	9.9612e+06	8.5655e+06	9.0961e+06	1.1684e+07	1.0376e+07	1.4648e+07	0.0244061	0.115047	0.0149693	0.671199	0.57476	0.831951	0.948047	-0.0426871	0.385055	0.809536	-0.178019	0.287772	0.502633	0.220033	4.50505	1.03817	0.576112	1
Q86WR0	Q86WR0	Coiled-coil domain-containing protein 25	CCDC25	7.7009e+06	7.043e+06	8.4168e+06	8.0155e+06	7.8581e+06	6.2786e+06	1.0248e+07	7.2843e+06	9.32699e+06	7.5581e+06	7.4532e+06	6.6817e+06	9.06e+06	8.7407e+06	8.6493e+06	0.124934	0.307691	0.611808	0.915952	-0.069025	0.0659051	0.462506	0.272023	0.860435	0.971354	-0.0237728	0.0728307	0.211567	0.26414	2.34652	0.24446	0.260449	1
Q96MW1	Q96MW1	Coiled-coil domain-containing protein 43	CCDC43	6.5684e+06	7.6043e+06	7.1246e+06	7.6154e+06	8.2973e+06	1.2409e+07	7.7657e+06	7.6747e+06	8.0148e+06	7.87369e+06	7.9426e+06	7.1267e+06	8.2627e+06	6.9414e+06	8.7452e+06	0.271905	0.479581	0.0387379	0.671199	0.379909	0.166591	0.60789	-0.238328	0.119865	0.578414	-0.271663	0.208366	0.41267	-0.21485	1.50852	0.23099	0.382807	1
Q96A33	Q96A33	Coiled-coil domain-containing protein 47	CCDC47	2.3316e+08	2.4405e+08	2.4373e+08	247800111	2.3559e+08	1.8808e+08	2.0729e+08	1.9127e+08	1.9707e+08	2.3417e+08	2.2217e+08	2.3853e+08	2.1228e+08	1.9803e+08	1.9043e+08	0.0358564	0.146541	0.233447	0.756901	-0.112327	0.0944712	0.520036	-0.16361	0.521339	0.865632	0.0588568	0.117	0.288731	-0.15195	3.93713	0.185313	0.11767	1
Q8IVM0	Q8IVM0	Coiled-coil domain-containing protein 50	CCDC50	1.4746e+07	1.2498e+07	1.9118e+07	1.6321e+07	1.5007e+07	17062011	1.9186e+07	1.3533e+07	1.6592e+07	1.7939e+07	1.9138e+07	1.7324e+07	2.3289e+07	2.0466e+07	1.7822e+07	0.169729	0.368949	0.635168	0.92359	0.0820622	0.932242	0.979494	0.0146267	0.335419	0.779479	0.16972	0.0693427	0.204743	0.341132	2.0051	0.338402	0.421926	1
Q96ER9	Q96ER9	Coiled-coil domain-containing protein 51	CCDC51	5.7724e+06	6.5194e+06	8.1719e+06	6.131e+06	5.1906e+06	7.4653e+06	5.6633e+06	4.3374e+06		8.5278e+06	4.831e+06	8.5244e+06	5.4927e+06	3.68e+06	5.8254e+06	0.30221	0.508258	0.666671	0.931653	-0.124119	0.329222	0.752485	-0.321504	0.517114	0.865632	0.187958	0.2568	0.467765	-0.337548	1.4235	0.663777	1.04917	1
Q9P031	Q9P031	Thyroid transcription factor 1-associated protein 26	CCDC59	2.3794e+07	1.7361e+07	1.9554e+07	2.041e+07	2.1058e+07	2.1622e+07	1.7672e+07	1.9186e+07	1.8623e+07	1.8277e+07	16245008	1.5962e+07	1.2639e+07	1.1435e+07	1.3789e+07	0.000335875	0.00960739	0.546818	0.888984	0.0674047	0.116291	0.545764	-0.185847	0.013438	0.30259	-0.323826	4.45799e-05	0.00196383	-0.74043	14.765	1.03504	0.175253	1
Q16204	Q16204	Coiled-coil domain-containing protein 6	CCDC6	4.3909e+07	4.4134e+07	5.5887e+07	4.6245e+07	4.7038e+07	5.5947e+07	5.1985e+07	5.3175e+07	5.3708e+07	5.4905e+07	5.4388e+07	5.0461e+07	5.3942e+07	4.9071e+07	5.387e+07	0.465183	0.650514	0.58427	0.904975	0.056084	0.357937	0.7718	0.0956004	0.324773	0.771374	0.102739	0.460211	0.663302	0.0761897	0.970508	0.0573054	0.147617	1
Q8IV32	Q8IV32	Coiled-coil domain-containing protein 71	CCDC71	1.8395e+06	1.9667e+06	2.1252e+06	2.2477e+06	1.6765e+06		1.5945e+06						1.4226e+06			0.29339	0.50146	0.900253	0.98456	-0.0239458	0.314986	0.745577	-0.283847	?	?	#VALUE!	0.153361	0.342919	-0.448422	1.98807	0.221061	0.111194	1
Q8N4S0	Q8N4S0	Coiled-coil domain-containing protein 82	CCDC82		5.0532e+06	3.4998e+06	4.0791e+06	2.9298e+06	2.2126e+06	702820	8.3216e+06	2.3184e+06	5.525e+06		2.5657e+06	5.7534e+06	1.9031e+06	2.6569e+06	0.91838	0.952131	0.618372	0.917721	-0.497303	0.718007	0.928273	-0.321193	0.734008	0.943733	0.337734	0.958664	0.982359	0.0459042	0.222492	0.983739	8.8429	1
Q9H6F5	Q9H6F5	Coiled-coil domain-containing protein 86	CCDC86	1.446e+08	1.5603e+08	1.4715e+08	1.5146e+08	1.574e+08	1.4565e+08	1.2729e+08	1.211e+08	1.1623e+08	1.2579e+08	1.2638e+08	1.2616e+08	8.435e+07	8.5488e+07	8.4223e+07	5.48255e-09	2.57899e-05	0.584072	0.904975	0.021565	8.11062e-06	0.0242592	-0.318193	4.0777e-05	0.0387186	-0.263946	8.46651e-10	3.95724e-06	-0.838445	157.69	1.37523	0.0218027	1
Q3V6T2	Q3V6T2	Girdin	CCDC88A	3.4641e+07	2.8661e+07	3.5707e+07	3.4401e+07	3.7346e+07	5.3447e+07	3.6536e+07	3.0427e+07	3.7077e+07	3.5708e+07	3.6554e+07	2.9459e+07	4.463e+07	3.7987e+07	3.464e+07	0.357383	0.557857	0.101093	0.671199	0.317918	0.193478	0.637813	-0.245439	0.144305	0.625459	-0.278843	0.678382	0.825778	-0.0751856	1.23246	0.229193	0.46491	1
Q9Y3X0	Q9Y3X0	Coiled-coil domain-containing protein 9	CCDC9	2.8836e+07	2.5943e+07	3.6783e+07	3.7109e+07	3.7446e+07	4.0603e+07	4.1067e+07	3.5693e+07	3.3654e+07	4.0371e+07	3.1899e+07	2.6698e+07	4.09e+07	2.5023e+07	3.0306e+07	0.425402	0.61724	0.120691	0.674846	0.345306	0.757549	0.933273	-0.06459	0.269077	0.737295	-0.238202	0.187882	0.386514	-0.287737	1.05916	0.263348	0.621593	1
Q567U6	Q567U6	Coiled-coil domain-containing protein 93	CCDC93	4.3896e+07	3.3158e+07	4.5782e+07	5.2097e+07	4.2294e+07	3.5452e+07	4.9407e+07	4.0519e+07	4.9052e+07	5.6196e+07	4.4007e+07	4.0019e+07	5.6267e+07	4.8766e+07	4.7703e+07	0.48706	0.665059	0.683264	0.935006	0.076436	0.558743	0.876491	0.110029	0.545655	0.878473	0.113794	0.2023	0.404427	0.248243	0.924887	0.183647	0.496404	1
Q9BW85	Q9BW85	Coiled-coil domain-containing protein 94	CCDC94	3.2803e+06	2.6032e+06	2.992e+06	2.4458e+06	3.2642e+06	3.1471e+06	2.8698e+06	2.2689e+06	2.3609e+06		2.3037e+06	2.3523e+06	2.4176e+06	2.5855e+06	1.8139e+06	0.137421	0.325493	0.96241	0.991909	-0.00805537	0.188956	0.635149	-0.236259	0.108299	0.560593	-0.331342	0.0468567	0.157616	-0.382649	2.30244	0.381754	0.373058	1
P14635	P14635	G2/mitotic-specific cyclin-B1	CCNB1	3.1921e+07	2.6785e+07	2.9219e+07	3.3359e+07	2.4873e+07	2.3014e+07	3.2893e+07	2.6422e+07	3.1468e+07	3.0313e+07	2.6314e+07	2.3983e+07	2.0596e+07	2.685e+07	2.0747e+07	0.173077	0.373373	0.447296	0.850661	-0.129223	0.315196	0.745602	0.172744	0.995857	0.998598	0.000865357	0.164594	0.357658	-0.244993	1.98388	0.317679	0.400326	1
P51946	P51946	Cyclin-H	CCNH	1.0726e+07	1.327e+07	1.1395e+07	1.2625e+07	1.3084e+07	1.2567e+07	1.2538e+07	1.1133e+07	1.0872e+07	1.3816e+07	9.6756e+06	1.0374e+07	1.1969e+07	8.975e+06	1.181e+07	0.593189	0.741616	0.445309	0.850114	0.118679	0.336935	0.757942	-0.150654	0.223158	0.69922	-0.193998	0.143949	0.330298	-0.236811	0.727384	0.0973681	0.334652	1
O75909	O75909	Cyclin-K	CCNK	2.1232e+07	2.2665e+07	1.6967e+07	1.8406e+07	1.8238e+07	1.725e+07	1.9724e+07	2.2098e+07	1.5783e+07	1.6133e+07	1.6281e+07	1.7996e+07	1.8399e+07	1.3797e+07	1.4352e+07	0.164834	0.361482	0.298018	0.788238	-0.16524	0.594146	0.890458	0.0828388	0.531265	0.869748	-0.097613	0.169567	0.363558	-0.222828	2.03702	0.276901	0.339836	1
Q96S94	Q96S94	Cyclin-L2	CCNL2	402060	322120	424890	352320	360360	346080	463850	314330	315840	290180	394080	372970	327600	331720	410210	0.959431	0.977933	0.557024	0.894892	-0.108223	0.901693	0.96748	0.0225738	0.937549	0.985299	-0.0143116	0.969668	0.988922	0.00695144	0.148567	0.0282836	0.47594	1
O60563	O60563	Cyclin-T1	CCNT1	3.4456e+07	3.4449e+07	3.115e+07	2.4119e+07	3.4804e+07	3.7058e+07	1.9094e+07	2.4834e+07	2.3405e+07	2.07e+07	2.2821e+07	1.769e+07	1.789e+07	1.6781e+07	2.5128e+07	0.0068495	0.0565264	0.682104	0.935006	-0.0830801	0.0305777	0.349127	-0.495652	0.00934701	0.278505	-0.632094	0.00613382	0.0437702	-0.681309	6.70784	1.5615	0.581968	1
Q9ULG6	Q9ULG6	Cell cycle progression protein 1	CCPG1	3.2213e+06	3.1832e+06	1.6648e+06	1.7337e+06	1.4768e+06	2.0416e+06	2.1507e+06	1.7749e+06	2.4794e+06		1.0429e+06	1.4596e+06	1.1629e+06	1.941e+06	510250	0.108126	0.281707	0.245178	0.762396	-0.569147	0.548326	0.87066	0.285497	0.361285	0.790153	-0.492255	0.146526	0.333849	-0.727408	2.59457	3.26237	2.82911	1
Q9UK39	Q9UK39	Nocturnin	CCRN4L	492020	385900	528330	403830	578160	605130		381940	265680							0.113556	0.289983	0.533047	0.8836	0.164696	0.0495717	0.426226	-0.709302	?	?	#VALUE!	?	?	#VALUE!	3.46838	0.630297	0.454317	1
O14618	O14618	Copper chaperone for superoxide dismutase	CCS	9.10121e+06	6.6637e+06	8.486e+06	7.3647e+06	7.6231e+06	8.3891e+06	8.9655e+06	9.1425e+06	9.9828e+06	8.8963e+06	9.76041e+06	8.906e+06	1.1142e+07	1.1833e+07	1.1323e+07	0.0022674	0.0290184	0.688163	0.936549	-0.0426485	0.0277135	0.334989	0.265629	0.0434691	0.435452	0.238469	0.000312178	0.0065726	0.554785	9.1227	0.583065	0.159784	1
P78371	P78371	T-complex protein 1 subunit beta	CCT2	1795199508	1477700462	1797600605	1745799266	1784499077	1725799832	1739799373	1558099146	1792600161	1901400379	1730499540	1701400753	1784100410	1587800548	1695100695	0.833918	0.901714	0.507989	0.874525	0.0577067	0.575604	0.885594	-0.048636	0.821801	0.965099	0.0194315	0.532353	0.72185	-0.0543578	0.356487	0.0151092	0.105959	1
P49368	P49368	T-complex protein 1 subunit gamma	CCT3	8.1211e+08	8.2885e+08	9.1406e+08	8.6267e+08	8.8246e+08	8.9433e+08	9.1581e+08	8.0633e+08	8.6082e+08	9.17919e+08	9.1414e+08	894510189	9.1766e+08	8.28561e+08	8.5754e+08	0.512142	0.681319	0.404467	0.833312	0.0486965	0.568264	0.883359	-0.0330041	0.421269	0.8249	0.0469101	0.717871	0.854138	-0.0207926	0.874928	0.016426	0.0469353	1
P50991	P50991	T-complex protein 1 subunit delta	CCT4	869250139	7.7176e+08	9.1699e+08	8.322e+08	8.9873e+08	8.9874e+08	9.131e+08	8.07641e+08	8.8896e+08	935830483	9.1292e+08	8.2733e+08	8.72e+08	8.9804e+08	831950106	0.923518	0.955819	0.576613	0.900093	0.0426303	0.873776	0.960169	-0.0120389	0.750362	0.951805	0.0241636	0.842754	0.92798	-0.0150389	0.216008	0.00707155	0.0818437	1
P48643	P48643	T-complex protein 1 subunit epsilon	CCT5	1003599417	9.1246e+08	1108000183	1076700007	1092999966	1024300288	1195700223	9.52529e+08	1070200184	1179799679	1073199687	9.6843e+08	1075000296	1015400105	1007200250	0.850986	0.913101	0.417028	0.83908	0.0828524	0.957554	0.988395	0.00534249	0.9348	0.984466	0.00821436	0.660687	0.812004	-0.0442706	0.330994	0.0190239	0.143688	1
P40227	P40227	T-complex protein 1 subunit zeta	CCT6A	5.6031e+08	4.7223e+08	604059920	5.7414e+08	601550320	543149885	5.7951e+08	535630228	5.8974e+08	6.3165e+08	5.7104e+08	5.3159e+08	5.8137e+08	5.5999e+08	5.6484e+08	0.875783	0.927439	0.411178	0.835964	0.0770105	0.898377	0.967379	-0.0117625	0.90896	0.979671	0.0105364	0.917152	0.964185	-0.00957949	0.293261	0.0141874	0.120945	1
Q99832	Q99832	T-complex protein 1 subunit eta	CCT7	8.0429e+08	721080353	8.4139e+08	8.0291e+08	8.4196e+08	747500347	7.9275e+08	7.32e+08	7.8984e+08	8.3837e+08	8.2923e+08	7.9815e+08	7.9483e+08	7.925e+08	8.2186e+08	0.64409	0.779445	0.785218	0.959185	0.0168101	0.452411	0.825189	-0.0469315	0.470861	0.845887	0.0449816	0.850269	0.932901	0.0116244	0.643018	0.013901	0.0540459	1
P50990	P50990	T-complex protein 1 subunit theta	CCT8	1511899698	1410899990	1655399981	1587599038	1719500358	1663900212	1674999855	1459799275	1596099261	1722100710	1635899681	1446099478	1612300448	1582500565	1462499857	0.645043	0.779634	0.165805	0.711432	0.121082	0.388788	0.79093	-0.0729744	0.532785	0.871152	-0.0523279	0.270164	0.483347	-0.0945474	0.641487	0.02525	0.0984043	1
P86791;P86790	P86791;P86790	Vacuolar fusion protein CCZ1 homolog;Vacuolar fusion protein CCZ1 homolog B	CCZ1;CCZ1B	5.1058e+06	4.4357e+06	5.4032e+06	5.4013e+06	4.9919e+06	5.391e+06	5.0402e+06	3.7537e+06	5.5299e+06	4.4432e+06	4.7674e+06	5.136e+06	5.7994e+06	4.9966e+06	6.2831e+06	0.367083	0.567081	0.571211	0.897761	0.0827843	0.289535	0.728613	-0.158133	0.347642	0.787666	-0.139334	0.461424	0.664416	0.10829	1.20573	0.144625	0.299869	1
P48509	P48509	CD151 antigen	CD151	3.1588e+07	2.7631e+07	3.2076e+07	3.0463e+07	2.5913e+07	1.5962e+07	2.7475e+07	2.0638e+07	1.8875e+07	3.1394e+07	2.2631e+07	2.7762e+07	3.3132e+07	2.4806e+07	2.1623e+07	0.438474	0.629219	0.162097	0.710262	-0.383928	0.76395	0.936229	-0.0784921	0.416628	0.822826	0.215505	0.53022	0.720065	0.165365	1.02915	0.399441	0.970318	1
Q5ZPR3	Q5ZPR3	CD276 antigen	CD276	8.4604e+06	7.9954e+06	7.2665e+06	5.8122e+06	7.7859e+06	9.4592e+06	9.4157e+06	7.2312e+06	8.5064e+06	7.0862e+06	6.9827e+06	8.1435e+06	1.0598e+07	7.9526e+06	8.7811e+06	0.500426	0.673342	0.71418	0.945307	-0.0664969	0.429199	0.811561	0.145391	0.87242	0.972142	-0.0290742	0.166553	0.360568	0.263299	0.897969	0.167781	0.467112	1
Q9Y5K6	Q9Y5K6	CD2-associated protein	CD2AP	1.5145e+08	147830042	1.7395e+08	175270025	1.9529e+08	1.5375e+08	1.8252e+08	1.692e+08	1.8478e+08	1.8913e+08	1.8966e+08	1.6603e+08	1.9845e+08	1.8052e+08	1.8258e+08	0.171545	0.371232	0.159993	0.71018	0.144777	0.691704	0.921287	0.0389418	0.546799	0.878473	0.0594799	0.298658	0.514326	0.104565	1.99353	0.108809	0.136453	1
O95400	O95400	CD2 antigen cytoplasmic tail-binding protein 2	CD2BP2	5.358e+06	5.695e+06	6.3728e+06	6.9716e+06	7.4041e+06	6.1828e+06	5.5474e+06	7.0539e+06		5.698e+06	6.1487e+06	6.3305e+06	6.1122e+06	6.0227e+06	7.0017e+06	0.354145	0.555494	0.0616679	0.671199	0.238249	0.333549	0.755408	-0.127576	0.151519	0.633874	-0.175007	0.381485	0.590809	-0.102756	1.25832	0.0941506	0.168351	1
O15446	O15446	DNA-directed RNA polymerase I subunit RPA34	CD3EAP	8.8244e+07	9.4998e+07	9.90959e+07	8.7509e+07	9.3333e+07	9.614e+07	6.5752e+07	8.9584e+07	7.5198e+07	8.1426e+07	8.1177e+07	8.5323e+07	4.8306e+07	5.0392e+07	5.6467e+07	4.14449e-05	0.00274587	0.794945	0.962194	-0.0270883	0.0218181	0.310294	-0.275329	0.147885	0.629986	-0.159153	8.90627e-06	0.000756871	-0.83805	23.9825	1.48192	0.154479	1
P16070	P16070	CD44 antigen	CD44	9.95261e+08	8.5262e+08	9.72e+08	9.026e+08	9.1407e+08	1014400485	8.1022e+08	9.7856e+08	8.90221e+08	8.1008e+08	881100422	924489961	8.39849e+08	7.8445e+08	9.1978e+08	0.422338	0.61507	0.941108	0.991909	0.00700887	0.396336	0.794649	-0.0819359	0.244612	0.716079	-0.114305	0.123992	0.299349	-0.155282	1.06634	0.0546971	0.128236	1
P15529	P15529	Membrane cofactor protein	CD46	2.3165e+07	1.6984e+07	2.1645e+07	2.31e+07	1.9138e+07	2.1561e+07	1.9142e+07	2.272e+07	2.1044e+07	2.059e+07	2.3211e+07	2.8462e+07	2.0156e+07	2.09e+07	2.9194e+07	0.663326	0.789745	0.764371	0.954954	0.0541956	0.913737	0.97276	-0.0195476	0.354015	0.789087	0.171015	0.502015	0.697716	0.12254	0.612389	0.113754	0.464386	1
Q08722	Q08722	Leukocyte surface antigen CD47	CD47	6.451e+07	6.1336e+07	6.1439e+07	6.0162e+07	5.4891e+07	4.3952e+07	3.4812e+07	4.9366e+07	4.9593e+07	6.0567e+07	3.9124e+07	5.0417e+07	7.3377e+07	5.0009e+07	5.865e+07	0.170616	0.370364	0.25695	0.768691	-0.24802	0.242879	0.688329	-0.256037	0.659649	0.920649	-0.0936189	0.380093	0.589474	0.189426	1.99943	0.51053	0.638345	1
P19256	P19256	Lymphocyte function-associated antigen 3	CD58	3.5702e+07	3.3809e+07	3.5577e+07	4.674e+07	3.5638e+07	1.5566e+07	4.0915e+07	5.1534e+07	4.786e+07	4.2148e+07	3.586e+07	3.2444e+07	5.0371e+07	3.3205e+07	5.8125e+07	0.352121	0.554157	0.505609	0.873449	-0.242628	0.0925576	0.518035	0.6535	0.403628	0.815472	0.306437	0.100621	0.262739	0.635559	1.24729	0.924091	1.8522	1
P13987	P13987	CD59 glycoprotein	CD59	4.4285e+08	3.8298e+08	3.1392e+08	2.8501e+08	276819927	3.0281e+08	2.9059e+08	2.6612e+08	2.5202e+08	2.8082e+08	2.9625e+08	3.5553e+08	3.4437e+08	2.5602e+08	2.691e+08	0.060778	0.202192	0.0253295	0.671199	-0.385371	0.519672	0.861029	-0.0979249	0.500027	0.858081	0.102685	0.982297	0.994817	-0.00333793	3.22129	0.4162	0.323007	1
P08962	P08962	CD63 antigen	CD63	1.4219e+08	1.1194e+08	1.5684e+08	1.3394e+08	1.4538e+08	1.5947e+08	1.1269e+08	1.3917e+08	1.9985e+08	1.338e+08	1.7141e+08	1.9695e+08	1.9656e+08	1.4046e+08	2.2119e+08	0.463651	0.649499	0.676921	0.933996	0.104954	0.985763	0.997136	0.00447982	0.478126	0.849823	0.180224	0.213108	0.416931	0.325237	0.97378	0.349479	0.897221	1
P04233	P04233	HLA class II histocompatibility antigen gamma chain	CD74	5.6753e+06	5.3139e+06	4.2695e+06	5.127e+06	4.345e+06	4.1832e+06	6.867e+06	5.3467e+06	5.9751e+06	6.5164e+06	4.4701e+06	8.6199e+06	8.598e+06	7.95481e+06	1.1287e+07	0.0119059	0.077785	0.515806	0.876458	-0.155486	0.104767	0.529333	0.411741	0.0658189	0.503106	0.476662	0.00132425	0.0167285	1.01678	5.68268	1.81645	0.799116	1
P60033	P60033	CD81 antigen	CD81	2.1045e+07	1.5709e+07	1.5451e+07	1.6356e+07	1.5056e+07	1.2234e+07	1.4544e+07	1.3826e+07	1.9557e+07	1.756e+07	1.5772e+07	2.1789e+07	1.6849e+07	1.5391e+07	2.0011e+07	0.475958	0.66045	0.215007	0.745559	-0.253906	0.519154	0.860516	0.128148	0.112148	0.562304	0.334065	0.202644	0.404768	0.261495	0.947784	0.209173	0.551743	1
P27701	P27701	CD82 antigen	CD82	3.1548e+07	3.5476e+07	3.5324e+07	4.2046e+07	3.8984e+07	3.5982e+07	4.9643e+07	4.1911e+07	3.7641e+07	4.256e+07	4.0897e+07	4.124e+07	6.1509e+07	4.9442e+07	5.5886e+07	0.00102725	0.0186571	0.106522	0.671199	0.192358	0.237206	0.684666	0.136362	0.40416	0.815472	0.0944658	0.000850815	0.0121612	0.508966	11.2061	0.790892	0.176442	1
P21926	P21926	CD9 antigen	CD9	1.0937e+08	1.0536e+08	9.4268e+07	8.7443e+07	7.185e+07	3.4901e+07	9.1435e+07	6.5296e+07	5.1155e+07	8.27099e+07	6.6825e+07	6.3331e+07	8.3042e+07	7.0317e+07	6.6036e+07	0.229302	0.433361	0.0349484	0.671199	-0.769524	0.624578	0.901895	0.159345	0.492331	0.852378	0.224917	0.409857	0.617527	0.271462	1.6846	1.00671	1.49399	1
P48960;Q9UHX3	P48960	CD97 antigen;CD97 antigen subunit alpha;CD97 antigen subunit beta	CD97	2.1982e+08	2.2536e+08	2.3631e+08	2.4278e+08	228790076	2.3025e+08	2.3592e+08	2.2225e+08	2.1082e+08	2.362e+08	2.333e+08	2.4607e+08	2.4057e+08	1.8454e+08	2.0648e+08	0.252034	0.458633	0.61399	0.916199	0.0425463	0.410961	0.80086	-0.0701272	0.737839	0.945388	0.0281306	0.0784822	0.222506	-0.160161	1.5865	0.063584	0.100195	1
Q8TCZ2	Q8TCZ2	CD99 antigen-like protein 2	CD99L2	3.385e+06	3.5975e+06	4.6676e+06	2.1717e+06	3.5066e+06	3.8201e+06	4.8959e+06	4.5778e+06			5.0595e+06	5.3003e+06	3.781e+06	6.0006e+06	4.2604e+06	0.127585	0.310481	0.234491	0.756901	-0.322107	0.0570284	0.451072	0.622274	0.0277622	0.378251	0.751695	0.0500759	0.164518	0.577451	2.48088	0.934188	0.75311	1
O75794	O75794	Cell division cycle protein 123 homolog	CDC123	2.4184e+07	1.7833e+07	2.5386e+07	2.0135e+07	2.3491e+07	1.8111e+07	1.808e+07	2.0595e+07	2.1346e+07	2.3159e+07	2.8716e+07	1.6308e+07	1.7413e+07	1.5088e+07	1.5872e+07	0.216887	0.417616	0.57364	0.897761	-0.117985	0.862631	0.956806	-0.0360096	0.588258	0.892104	0.113447	0.118639	0.291617	-0.34621	1.74292	0.430199	0.617068	1
Q13042	Q13042	Cell division cycle protein 16 homolog	CDC16	1.9803e+07	1.8828e+07	1.9294e+07	2.1173e+07	1.7766e+07	2.2292e+07	2.041e+07	1.5873e+07	1.8848e+07	2.0556e+07	1.608e+07	2.0331e+07	1.6427e+07	1.5255e+07	1.7451e+07	0.207943	0.408931	0.564323	0.897306	0.0737106	0.245507	0.68955	-0.152537	0.409397	0.819144	-0.106453	0.0297598	0.119295	-0.313068	1.78732	0.163926	0.22929	1
Q12834	Q12834	Cell division cycle protein 20 homolog	CDC20	2.8057e+07	2.5188e+07	3.2362e+07	2.6129e+07	3.0096e+07	2.296e+07	2.4776e+07	2.2024e+07	2.359e+07	2.3269e+07	2.4142e+07	2.0278e+07	1.3424e+07	1.5882e+07	9.3747e+06	0.000567343	0.0126483	0.544924	0.887918	-0.113684	0.390831	0.791088	-0.162717	0.250119	0.718749	-0.221492	0.000165066	0.00468409	-1.05843	12.9975	2.56654	0.49366	1
Q9UJX2	Q9UJX2	Cell division cycle protein 23 homolog	CDC23	1.6455e+07	1.6323e+07	1.5236e+07	1.6513e+07	1.4009e+07	1.0284e+07	1.6941e+07	1.3187e+07	1.1099e+07	1.9748e+07	1.2718e+07	1.0677e+07	1.5817e+07	1.7225e+07	1.4315e+07	0.722339	0.8307	0.309373	0.793062	-0.260854	0.936491	0.980805	0.0199011	0.817914	0.965099	0.057582	0.352116	0.56643	0.237723	0.521636	0.185695	0.889966	1
P30260	P30260	Cell division cycle protein 27 homolog	CDC27	4.2915e+07	4.2984e+07	4.4446e+07	4.2956e+07	4.167e+07	3.3016e+07	4.9235e+07	3.466e+07	4.3865e+07	4.1574e+07	3.754e+07	4.0337e+07	3.8998e+07	3.9305e+07	3.7806e+07	0.613473	0.756825	0.236443	0.757116	-0.157433	0.384557	0.787999	0.11366	0.812801	0.965099	0.0303926	0.941319	0.9749	-0.00943572	0.69313	0.0649751	0.234354	1
Q16543	Q16543	Hsp90 co-chaperone Cdc37;Hsp90 co-chaperone Cdc37, N-terminally processed	CDC37	5.952e+08	6.2297e+08	6.3644e+08	6.3518e+08	6.7618e+08	7.0144e+08	6.9413e+08	6.33e+08	6.7824e+08	7.0382e+08	6.6805e+08	6.3108e+08	6.6629e+08	6.3968e+08	6.0796e+08	0.209706	0.411152	0.0601549	0.671199	0.117442	0.926722	0.977182	-0.00522769	0.897802	0.976108	-0.00730262	0.220335	0.426261	-0.0724721	1.7784	0.0327866	0.04609	1
O60508	O60508	Pre-mRNA-processing factor 17	CDC40	1.4047e+07	1.3175e+07	1.1925e+07	1.1831e+07	1.2276e+07	1.3025e+07	1.0377e+07	1.1385e+07	1.1967e+07	1.2207e+07	1.1479e+07	1.2045e+07	8.4734e+06	1.0247e+07	1.1828e+07	0.0563362	0.193536	0.514921	0.876458	-0.074119	0.230972	0.677722	-0.140037	0.628159	0.913224	-0.0548523	0.0232674	0.103415	-0.293759	3.32003	0.240121	0.180812	1
P60953	P60953	Cell division control protein 42 homolog	CDC42	2.6368e+08	1079499347	2.6046e+08	2.1001e+08	2.9006e+08	5.8014e+08	208630033	5.9744e+08	2.7222e+08	2.0585e+08	269510083	2.7709e+08	2.13e+08	3.4461e+08	254629833	0.748747	0.845643	0.569546	0.897761	-0.35631	0.974875	0.993778	-0.0195666	0.523761	0.865632	-0.400307	0.624124	0.790433	-0.306331	0.482177	1.06218	5.5072	1
Q5VT25	Q5VT25	Serine/threonine-protein kinase MRCK alpha	CDC42BPA	1.362e+07	8.6476e+06	1.1381e+07	1.1572e+07	1.3529e+07	8.9886e+06	1.3419e+07	1.2021e+07	1.2685e+07	1.4134e+07	1.3439e+07	1.3658e+07	1.6304e+07	1.4951e+07	1.4304e+07	0.0950045	0.260696	0.892782	0.98456	0.0233831	0.312048	0.742421	0.180033	0.112552	0.562986	0.294159	0.0273942	0.11556	0.436343	2.66629	0.45742	0.428891	1
Q9Y5S2	Q9Y5S2	Serine/threonine-protein kinase MRCK beta	CDC42BPB	1.5809e+07	1.3281e+07	1.562e+07	1.4147e+07	1.4091e+07	1.2855e+07	1.6483e+07	1.2577e+07	1.3573e+07	1.8792e+07	1.6356e+07	1.4809e+07	2.0415e+07	1.799e+07	1.6521e+07	0.0423256	0.160954	0.369813	0.811551	-0.118636	0.72926	0.930032	0.0449676	0.0536165	0.471463	0.27627	0.00827275	0.0534459	0.414514	3.70459	0.354738	0.239391	1
Q00587	Q00587	Cdc42 effector protein 1	CDC42EP1	1.0822e+07	1.0561e+07	1.1084e+07	1.0346e+07	1.0229e+07	7.8206e+06	1.0054e+07	9.1621e+06	1.0272e+07	1.1194e+07	1.0199e+07	8.7692e+06	9.18509e+06	8.6294e+06	8.3188e+06	0.161711	0.358122	0.103496	0.671199	-0.204702	0.585559	0.888509	0.0643862	0.441764	0.833296	0.0915306	0.36131	0.574228	-0.109315	2.05795	0.161234	0.195867	1
O14613	O14613	Cdc42 effector protein 2	CDC42EP2	664300	961330	1.0902e+06	941880	1.2305e+06	799670		1.1207e+06	929890	1.0873e+06	1.1097e+06	965900		853430	1.3604e+06	0.833725	0.901714	0.599253	0.907308	0.137582	0.819456	0.94579	0.0663166	0.672897	0.927624	0.110176	0.621802	0.789933	0.144242	0.355171	0.134772	0.75891	1
Q9UKI2	Q9UKI2	Cdc42 effector protein 3	CDC42EP3	1.1851e+06	1.0382e+06	1.3245e+06	1.5621e+06	1.1868e+06	1.3612e+06	1.0848e+06	1.3584e+06	1140800	1.3314e+06	1.4795e+06	981110	620510	621130	585720	0.000202339	0.00721062	0.2228	0.749609	0.210302	0.255021	0.696072	-0.195353	0.446158	0.836188	-0.128301	3.01191e-05	0.00155015	-1.16089	16.6582	2.61604	0.392606	1
Q9H3Q1	Q9H3Q1	Cdc42 effector protein 4	CDC42EP4	2.5733e+06	2.2687e+06	2.7978e+06	2.8614e+06	3.5405e+06	4.0465e+06		3.5746e+06	2.0686e+06		3.4415e+06	2.931e+06	2.857e+06	2.6318e+06	2.3214e+06	0.284096	0.492257	0.0740918	0.671199	0.442524	0.192848	0.637242	-0.342565	0.635835	0.91634	-0.118569	0.09318	0.249298	-0.410601	1.52055	0.423632	0.557211	1
O75419	O75419	Cell division control protein 45 homolog	CDC45	7.292e+06	3.9783e+06	6.5648e+06	6.1208e+06	6.969e+06	8.5653e+06	5.3055e+06	5.2859e+06	6.5606e+06	4.6014e+06	5.0009e+06	3.5239e+06	4.2411e+06	4.1565e+06	4.78e+06	0.0476785	0.173995	0.200144	0.73662	0.313316	0.179243	0.625251	-0.329903	0.00999969	0.285544	-0.723916	0.0114739	0.066455	-0.705453	3.54198	1.10879	0.782603	1
Q99459	Q99459	Cell division cycle 5-like protein	CDC5L	2.9516e+08	2.9481e+08	2.7295e+08	2.7025e+08	2.7423e+08	2.616e+08	2.3467e+08	2.3845e+08	2.2287e+08	2.6359e+08	2.5322e+08	2.6022e+08	229320024	1.9537e+08	2.2282e+08	0.000166397	0.0066333	0.115447	0.674846	-0.0976254	0.00380491	0.16549	-0.212175	0.372461	0.797425	-0.0528755	0.000216465	0.00545485	-0.319199	17.4415	0.335614	0.0481058	1
Q99741	Q99741	Cell division control protein 6 homolog	CDC6	1.5755e+06	1.4714e+06	1.3724e+06		1.331e+06				1.2356e+06							0.273476	0.481629	0.336806	0.797893	-0.144055	0.525605	0.862148	-0.1073	?	?	#VALUE!	?	?	#VALUE!	2.65663	0.0526613	0.0198226	1
Q6P1J9	Q6P1J9	Parafibromin	CDC73	9.9108e+07	9.61461e+07	9.045e+07	9.2213e+07	8.9626e+07	7.0286e+07	8.7872e+07	7.8654e+07	8.5164e+07	8.374e+07	7.633e+07	8.0537e+07	7.0735e+07	7.5775e+07	8.1742e+07	0.0742214	0.227238	0.0834632	0.671199	-0.189741	0.949986	0.98555	0.0063483	0.569121	0.887515	-0.0581019	0.19937	0.401772	-0.135634	2.96762	0.17344	0.14611	1
Q69YH5	Q69YH5	Cell division cycle-associated protein 2	CDCA2	2.2998e+06	2.5902e+06	2.7466e+06	3.0451e+06	2.5407e+06		2.558e+06	2.314e+06	2.9946e+06	2.2532e+06	2.3302e+06	2.5815e+06	2.767e+06	2.5767e+06		0.535199	0.695655	0.343808	0.800361	0.131787	0.496656	0.848122	-0.0932679	0.128077	0.596164	-0.222311	0.692042	0.835577	-0.0589343	0.84339	0.0694514	0.164696	1
Q96FF9	Q96FF9	Sororin	CDCA5	2.1654e+07	1.7797e+07	20227992	1.8963e+07	2.0491e+07	1.407e+07	1.8393e+07	1.6805e+07	1.634e+07	1.659e+07	1.5712e+07	15364997	1.245e+07	9.7571e+06	1.0558e+07	0.00102143	0.0186233	0.249512	0.763964	-0.170607	0.79031	0.942856	-0.0381145	0.308708	0.757803	-0.149657	0.000539932	0.00904532	-0.697263	11.2223	1.31116	0.292088	1
Q96GN5	Q96GN5	Cell division cycle-associated 7-like protein	CDCA7L	1.4879e+06	2.7102e+06	2.4284e+06	2.1768e+06	2.7887e+06			2.1925e+06			1.9421e+06	1.9472e+06		1.8638e+06		0.84518	0.909361	0.557791	0.895422	0.203677	0.714094	0.926089	-0.168324	0.3838	0.808082	-0.341391	0.399955	0.608284	-0.402655	0.331074	0.16163	0.488198	1
Q53HL2	Q53HL2	Borealin	CDCA8	3.1048e+07	3.2611e+07	3.7132e+07	3.4645e+07	3.4936e+07	1.8342e+07	2.9026e+07	2.7062e+07	2.5574e+07	2.9104e+07	2.68e+07	2.5862e+07	2.1858e+07	1.9579e+07	1.7699e+07	0.0526112	0.185678	0.262468	0.773389	-0.253336	0.826253	0.947215	-0.0480721	0.833346	0.96667	-0.0460762	0.035815	0.133173	-0.517125	3.41021	0.931225	0.682674	1
Q9H5V8	Q9H5V8	CUB domain-containing protein 1	CDCP1	6.5516e+07	6.3472e+07	6.4396e+07	6.6086e+07	6.273e+07	7.9676e+07	6.2295e+07	8.1361e+07	7.8375e+07	6.4172e+07	6.9086e+07	8.1969e+07	8.3664e+07	8.35491e+07	1.0156e+08	0.0530636	0.186975	0.470948	0.862323	0.100897	0.524832	0.862148	0.0887386	0.740152	0.946372	0.0459182	0.0211101	0.0967338	0.367952	3.39886	0.369831	0.272026	1
O14735	O14735	CDP-diacylglycerol--inositol 3-phosphatidyltransferase	CDIPT	4.3698e+06	4.7028e+06	4.0497e+06	4.3103e+06	3.9867e+06	2.8727e+06	4.1563e+06	3.1459e+06	3.2296e+06	4.2291e+06	3.9842e+06	4.6523e+06	4.808e+06	4.402e+06	4.4621e+06	0.113368	0.289827	0.130909	0.681163	-0.251171	0.633412	0.904681	-0.0750868	0.175808	0.657852	0.222397	0.0682182	0.202317	0.31198	2.4583	0.343695	0.349525	1
P06493	P06493	Cyclin-dependent kinase 1	CDK1	3.5181e+08	3.4871e+08	3.7027e+08	3.7671e+08	3.8331e+08	3.2667e+08	4.2304e+08	348970198	3.9385e+08	4.0144e+08	385669792	3.1717e+08	3.503e+08	3.6121e+08	3.3617e+08	0.640485	0.776884	0.858509	0.978733	0.0181356	0.334165	0.755656	0.100587	0.849249	0.970576	0.0193319	0.626764	0.791725	-0.0497272	0.648828	0.03825	0.147381	1
P21127;Q9UQ88;Q13882	P21127;Q9UQ88	Cyclin-dependent kinase 11B;Cyclin-dependent kinase 11A	CDK11B;CDK11A	7.2167e+07	6.3167e+07	7.1884e+07	7.7572e+07	6.7281e+07	6.0923e+07	6.6929e+07	6.0597e+07	6.3829e+07	6.1973e+07	5.9848e+07	5.659e+07	6.6018e+07	6.1718e+07	5.3365e+07	0.18052	0.381287	0.888997	0.98456	-0.0144865	0.351502	0.767465	-0.0988763	0.0766155	0.523459	-0.199744	0.101016	0.263034	-0.182758	1.93832	0.119062	0.153563	1
Q9NYV4;A8MW92	Q9NYV4	Cyclin-dependent kinase 12	CDK12	8.2908e+06	1.0591e+07	4.8736e+06	8.1957e+06	8.3189e+06	7.4334e+06	7.1577e+06	9.9069e+06	7.8034e+06	5.3993e+06	6.894e+06	8.01279e+06	5.6764e+06	4.6842e+06	7.955e+06	0.506857	0.678158	0.784158	0.959185	0.0813396	0.886701	0.965069	0.0422521	0.398496	0.814045	-0.254954	0.176692	0.373523	-0.420214	0.885261	0.44385	1.25344	1
Q14004	Q14004	Cyclin-dependent kinase 13	CDK13	2.5306e+06	4.7409e+06	3.6802e+06	2.9807e+06	3.0672e+06		4.4328e+06		1.4686e+06	2.6504e+06		2.7726e+06	2.0701e+06			0.785888	0.872211	0.688831	0.936642	-0.225189	0.690859	0.921211	-0.244957	0.79711	0.960062	-0.157562	0.477156	0.678107	-0.546585	0.425616	0.574839	1.68826	1
Q00537;Q00536	Q00537;Q00536	Cyclin-dependent kinase 17;Cyclin-dependent kinase 16	CDK17;CDK16	5.3425e+06	6.1771e+06	5.5025e+06	5.3818e+06	6.267e+06		7.3796e+06	5.7958e+06	4.927e+06	5.8226e+06	6.3357e+06	5.1716e+06	6.1324e+06	6.0249e+06	6.3467e+06	0.914836	0.949995	0.821953	0.969972	0.036426	0.828032	0.947532	0.0351594	0.937509	0.985299	-0.0126733	0.595377	0.768939	0.0865392	0.229714	0.0272457	0.266865	1
Q9BWU1;P49336	Q9BWU1;P49336	Cyclin-dependent kinase 19;Cyclin-dependent kinase 8	CDK19;CDK8	4.234e+06	2.8752e+06	3.5791e+06	3.2659e+06	2.8848e+06	2.0934e+06	3.4009e+06	2.8035e+06	3.0938e+06	2.9664e+06	2.4588e+06	3.3762e+06	2.4668e+06	2.6421e+06	2.4984e+06	0.187394	0.387643	0.0692237	0.671199	-0.38116	0.32572	0.750022	0.19357	0.581278	0.889505	0.10675	0.633326	0.795743	-0.0921572	1.89813	0.399543	0.526232	1
P24941	P24941	Cyclin-dependent kinase 2	CDK2	2.841e+07	2.567e+07	3.2095e+07	3.0037e+07	2.4217e+07	2.0457e+07	3.2132e+07	2.4566e+07	2.5625e+07	3.3511e+07	2.6351e+07	2.5068e+07	2.7217e+07	2.5286e+07	2.4654e+07	0.664343	0.790159	0.21413	0.745559	-0.217826	0.38975	0.791038	0.147619	0.271747	0.738248	0.190994	0.708783	0.84771	0.0631025	0.610786	0.0988015	0.404403	1
P11802	P11802	Cyclin-dependent kinase 4	CDK4	1.4392e+07	1.404e+07	1.598e+07	1.3036e+07	1.4917e+07	1.7678e+07	2.2035e+07	1.1631e+07	1.5827e+07	9.9269e+06	1.9434e+07	1.7756e+07	1.4328e+07	1.5981e+07	1.7943e+07	0.989076	0.993299	0.915467	0.988248	0.03011	0.779448	0.941584	0.0795795	0.99521	0.998598	-0.00170194	0.762967	0.884013	0.0857374	0.0720697	0.0330862	1.14772	1
Q00535	Q00535	Cyclin-dependent-like kinase 5	CDK5	7.8908e+06	7.0399e+06	8.6998e+06	6.2054e+06	6.8443e+06	8.0788e+06	9.6457e+06	7.5415e+06	8.0652e+06	9.2844e+06	8.6832e+06	7.7361e+06	1.1538e+07	1.1025e+07	1.1481e+07	0.00258116	0.0312932	0.209466	0.744087	-0.164713	0.0619993	0.456657	0.257964	0.0413286	0.428643	0.287354	0.00020597	0.00534836	0.696546	8.81167	0.797198	0.226177	1
Q96SZ6	Q96SZ6	CDK5 regulatory subunit-associated protein 1	CDK5RAP1	9.1605e+06	7.6628e+06	7.4803e+06	7.1126e+06	6.3752e+06	5.1973e+06	5.8953e+06		4.9455e+06	5.1501e+06	5.8818e+06	5.4894e+06		5.0935e+06	3.9133e+06	0.00913704	0.0671573	0.0355267	0.671199	-0.385262	0.288272	0.727521	-0.194029	0.303681	0.754442	-0.1677	0.0252311	0.10961	-0.468348	7.22328	1.0089	0.279347	1
Q96JB5	Q96JB5	CDK5 regulatory subunit-associated protein 3	CDK5RAP3	1.5091e+07	1.0918e+07	1.3752e+07	1.8992e+07	1.2435e+07	1.7789e+07	9.1677e+06	9.25419e+06	1.3614e+07	1.1895e+07	1.1231e+07	1.0227e+07	1.2615e+07	1.3182e+07	1.5309e+07	0.0709899	0.221885	0.171996	0.7198	0.29691	0.0117043	0.249579	-0.62096	0.023229	0.357196	-0.540187	0.26017	0.472614	-0.240899	3.02335	0.738872	0.610972	1
Q00534;Q96Q40;O94921;Q07002	Q00534	Cyclin-dependent kinase 6	CDK6	3.8261e+07	3.4268e+07	4.2143e+07	3.4245e+07	4.0394e+07	2.3155e+07	4.6296e+07	3.6753e+07	4.7068e+07	3.419e+07	3.2535e+07	2.5925e+07	3.1964e+07	3.0637e+07	2.6317e+07	0.0913819	0.254537	0.21853	0.749057	-0.262223	0.0518547	0.433265	0.440708	0.80557	0.96267	-0.050483	0.612056	0.782484	-0.104547	2.7129	0.64928	0.598327	1
P50613;Q9C098	P50613	Cyclin-dependent kinase 7	CDK7	1.5374e+07	1.2083e+07	1.3998e+07	1.5057e+07	1.3162e+07	1.0567e+07	1.4229e+07	1.1888e+07	1.5285e+07	1.4099e+07	1.2104e+07	1.3058e+07	1.2742e+07	1.234e+07	1.2346e+07	0.805039	0.884584	0.471129	0.862323	-0.104105	0.482601	0.838192	0.101354	0.834128	0.966811	0.029884	0.798371	0.904704	-0.0364667	0.399157	0.0462713	0.289806	1
P50750	P50750	Cyclin-dependent kinase 9	CDK9	1.2576e+07	1.7974e+07	1.4997e+07	1.4439e+07	1.5678e+07	1.5099e+07	1.1845e+07	1.4936e+07	1.2747e+07	1.3704e+07	1.3819e+07	1.2292e+07	1.3032e+07	1.3887e+07	1.1942e+07	0.269732	0.478547	0.975581	0.994698	0.00397635	0.144915	0.58184	-0.199979	0.174809	0.657852	-0.184733	0.111941	0.280933	-0.220443	1.51674	0.145567	0.239934	1
Q5VV42	Q5VV42	Threonylcarbamoyladenosine tRNA methylthiotransferase	CDKAL1	2.7346e+07	2.806e+07	3.405e+07	2.6869e+07	3.0933e+07	2.6944e+07	2.5363e+07	2.3739e+07	2.1229e+07	2.6318e+07	2.9449e+07	2.3073e+07	2.0583e+07	2.3479e+07	2.1187e+07	0.0162549	0.093021	0.537657	0.884386	-0.0741494	0.04268	0.397017	-0.269677	0.373645	0.799227	-0.108194	0.00887743	0.0563765	-0.37635	5.15188	0.417208	0.202455	1
Q9NXV6	Q9NXV6	CDKN2A-interacting protein	CDKN2AIP	159089995	1.3486e+08	151209967	1.5101e+08	1.4443e+08	1.4222e+08	1.2313e+08	1.4297e+08	1.2853e+08	1.5092e+08	1.4576e+08	1.4032e+08	1.3482e+08	1.1869e+08	1.2492e+08	0.0317124	0.136482	0.775247	0.957154	-0.021573	0.0660537	0.462506	-0.151713	0.975178	0.996567	-0.00234629	0.0165753	0.0827521	-0.211301	4.114	0.133494	0.0811216	1
O95674	O95674	Phosphatidate cytidylyltransferase 2	CDS2	4.5396e+06	4.519e+06	2.8455e+06	3.3892e+06	3.7262e+06	5.7065e+06	4.792e+06	5.7564e+06	2.2706e+06	5.1752e+06	3.8097e+06	4.7346e+06	3.7718e+06	4.729e+06	5.3213e+06	0.940106	0.966191	0.779507	0.959185	0.101341	0.851981	0.954831	-0.067461	0.731294	0.943723	0.124421	0.714839	0.852632	0.132432	0.186464	0.13887	1.8619	1
Q9UKY7	Q9UKY7	Protein CDV3 homolog	CDV3	1.1894e+08	1.1342e+08	1.7779e+08	1.479e+08	1.5324e+08	1.5186e+08	1.5326e+08	1.2842e+08	1.4153e+08	1.4979e+08	1.5893e+08	1.3346e+08	1.3048e+08	1.0928e+08	1.2577e+08	0.336604	0.540404	0.286653	0.787753	0.17369	0.524635	0.862148	-0.101733	0.808172	0.963602	-0.038473	0.0696276	0.205298	-0.313504	1.29242	0.18467	0.357219	1
Q9Y232;Q9Y6F8;Q9Y6F7	Q9Y232	Chromodomain Y-like protein	CDYL	1.5407e+07	1.0576e+07	1.0585e+07	1.1502e+07	1.1615e+07	1.1913e+07	1.0578e+07	1.1817e+07	1.0027e+07	1.0854e+07	10113996	8.8817e+06	9.2238e+06	9.1417e+06	9.1149e+06	0.0769603	0.230881	0.779006	0.959185	-0.0386641	0.411787	0.80086	-0.114863	0.109424	0.560593	-0.23564	0.0260348	0.11186	-0.350048	2.92257	0.315388	0.269787	1
Q03701	Q03701	CCAAT/enhancer-binding protein zeta	CEBPZ	1.0765e+08	1.1072e+08	107119961	1.0443e+08	103219990	9.00241e+07	1.0245e+08	9.6764e+07	9.6543e+07	101460038	9.1388e+07	1.032e+08	8.049e+07	7.7299e+07	8.5049e+07	0.00087237	0.01717	0.0672551	0.671199	-0.13195	0.919725	0.975384	-0.00664591	0.918632	0.98184	-0.00673577	0.00108191	0.0142848	-0.291624	11.6784	0.289665	0.0620089	1
Q9BXW7	Q9BXW7	Cat eye syndrome critical region protein 5	CECR5	4.4252e+07	4.2302e+07	4.4204e+07	4.8005e+07	3.8548e+07	3.4831e+07	4.6385e+07	3.2002e+07	3.3998e+07	4.7739e+07	3.8597e+07	4.3511e+07	4.1995e+07	4.0673e+07	4.0546e+07	0.534713	0.6956	0.435858	0.849119	-0.120144	0.445158	0.820726	-0.117648	0.494525	0.853964	0.10494	0.820169	0.915296	0.0345397	0.831878	0.109349	0.328622	1
Q92879	Q92879	CUGBP Elav-like family member 1	CELF1	6.2976e+07	5.6329e+07	5.6541e+07	6.4971e+07	5.864e+07	5.8239e+07	5.3986e+07	4.6652e+07	5.7816e+07	5.545e+07	5.1059e+07	4.6328e+07	4.6034e+07	4.617e+07	5.607e+07	0.0721502	0.223875	0.657249	0.930721	0.0485571	0.0855895	0.503008	-0.202559	0.0385832	0.42171	-0.25281	0.0183272	0.0881289	-0.298927	3.003	0.203226	0.169186	1
Q9NYQ7	Q9NYQ7	Cadherin EGF LAG seven-pass G-type receptor 3	CELSR3	4.5222e+08	2.1647e+08	4.5958e+08	2.4433e+08	2.3783e+08	3.9003e+08	1.8247e+08	1.0833e+08	3.0046e+08	1.6694e+08	1.0614e+08	3.3008e+08	1.9213e+08	1.1608e+08	1.7666e+08	0.176917	0.377422	0.529118	0.883285	-0.329722	0.231656	0.67775	-0.644028	0.226729	0.701186	-0.65141	0.127144	0.304286	-0.841389	1.9601	3.0079	3.8364	1
P07199	P07199	Major centromere autoantigen B	CENPB	3.9631e+07	4.278e+07	3.6427e+07	3.7277e+07	3.5862e+07	2.6133e+07	3.4219e+07	3.7891e+07	3.6621e+07	3.1605e+07	3.1797e+07	2.8698e+07	3.0846e+07	2.9626e+07	3.028e+07	0.0383006	0.152683	0.0437645	0.671199	-0.273987	0.242469	0.687582	0.147567	0.455572	0.838711	-0.0922079	0.367555	0.57902	-0.112102	3.84382	0.325424	0.211654	1
Q03188	Q03188	Centromere protein C	CENPC	1.321e+07	1.506e+07	1.0681e+07	1.3059e+07	1.34e+07	1.037e+07	1.1578e+07	1.223e+07	1.108e+07	1.1259e+07	1.0944e+07	1.11e+07	1.1591e+07	10682001	1.025e+07	0.337569	0.541584	0.558088	0.895422	-0.0759016	0.588739	0.888509	-0.0699743	0.30322	0.754442	-0.135971	0.19985	0.401941	-0.171962	1.28954	0.121425	0.235403	1
P49454	P49454	Centromere protein F	CENPF	1.6424e+08	1.4595e+08	1.6716e+08	154050052	1.3706e+08	1.1447e+08	1.4412e+08	1.3743e+08	1.2634e+08	1.2161e+08	1.1587e+08	1.1866e+08	1.0053e+08	9.84969e+07	9.1402e+07	0.000367912	0.0100038	0.0340248	0.671199	-0.243112	0.869479	0.959069	0.016696	0.103968	0.560593	-0.177192	0.000759222	0.0112654	-0.472367	14.4444	0.850587	0.147217	1
Q9NSP4	Q9NSP4	Centromere protein M	CENPM	2.2249e+06	2.2209e+06	2.0893e+06		2.226e+06		2.105e+06			1.5978e+06		1.7537e+06	1.8771e+06	1.8886e+06		0.0108034	0.0730162	0.669835	0.932209	0.0318186	0.395687	0.794649	-0.0806325	0.00500143	0.234815	-0.411209	0.0302806	0.120333	-0.241542	15.3201	0.220509	0.0143934	1
Q9BU64	Q9BU64	Centromere protein O	CENPO	6.3415e+06	2.6734e+06	4.7248e+06	2.684e+06	2.8189e+06	2.5797e+06	2.1016e+06	4.1457e+06		3.3529e+06		3.1622e+06	2.9321e+06	2.3888e+06		0.390503	0.587252	0.0989478	0.671199	-0.679012	0.749398	0.932595	0.132643	0.514158	0.865503	0.274256	0.952205	0.980328	-0.0247969	1.19773	0.916107	1.33852	1
Q71F23	Q71F23	Centromere protein U	CENPU	4.9363e+06	3.6616e+06	3.2651e+06	4.5303e+06	3.4896e+06	2.3194e+06	7.8655e+06	6.2587e+06	3.7469e+06	2.9037e+06	4.9459e+06	2.8437e+06	1.7078e+06	3.0237e+06	2.6815e+06	0.0749016	0.227902	0.549805	0.889746	-0.22887	0.0619819	0.456657	0.776896	0.891325	0.975492	0.0518315	0.234064	0.442026	-0.46831	2.95625	2.42548	2.05115	1
Q7Z7K6	Q7Z7K6	Centromere protein V	CENPV	7.8916e+06	8.3255e+06	6.6717e+06	9.1937e+06	8.0976e+06	5.2401e+06	7.6561e+06	5.6379e+06	5.8998e+06	6.8133e+06	5.3539e+06	6.9638e+06	7.1114e+06	6.0937e+06	5.2446e+06	0.533769	0.695452	0.802707	0.965584	-0.0560577	0.369987	0.777671	-0.205099	0.367297	0.793634	-0.206304	0.261843	0.474019	-0.259817	0.833645	0.238769	0.716039	1
Q9UPN4	Q9UPN4	Centrosomal protein of 131 kDa	CEP131	6.6896e+06	9.8271e+06	1.2997e+07	1.1696e+07	1.1066e+07	1.5411e+07	8.57621e+06	1.1237e+07	1.3311e+07	7.3857e+06	9.4929e+06	1.0783e+07	9.1564e+06	9.4532e+06	1.2989e+07	0.496659	0.67214	0.164563	0.711432	0.407701	0.452961	0.825189	-0.212273	0.116878	0.575285	-0.46654	0.334401	0.551124	-0.275697	0.905486	0.401473	1.10845	1
Q5SW79;Q96L14	Q5SW79	Centrosomal protein of 170 kDa	CEP170	2.2506e+08	2.1901e+08	2.5042e+08	2.4675e+08	2.4392e+08	2.3219e+08	2.2677e+08	2.2013e+08	2.3027e+08	1.8674e+08	1.9663e+08	1.3684e+08	2.1603e+08	1.9314e+08	1.772e+08	0.0133967	0.0834679	0.63906	0.924412	0.0597014	0.464187	0.828569	-0.0939514	0.00258055	0.187778	-0.49192	0.0325332	0.125158	-0.30617	5.47779	0.50086	0.228587	1
Q9BV73	Q9BV73	Centrosome-associated protein CEP250	CEP250	1.7264e+07	1.5797e+07	1.8202e+07	1.6919e+07	2.0338e+07	1.2955e+07	1.5946e+07	1.6134e+07	1.7899e+07	2.0339e+07	1.6885e+07	2.6927e+07	1.5397e+07	2.1145e+07	1.9683e+07	0.415328	0.60996	0.800712	0.96543	-0.0517281	0.939165	0.982637	0.0156117	0.109156	0.560593	0.350905	0.402281	0.610078	0.174534	1.08294	0.258711	0.597242	1
O15078	O15078	Centrosomal protein of 290 kDa	CEP290	1.3271e+07	2.3619e+07	1.0417e+07			2.707e+07	1.12e+07	2.4705e+07	10781003		2.1326e+07	1.0512e+07	1.1183e+07	7.9217e+07	1.2637e+07	0.862267	0.919222	0.482177	0.864404	0.867643	0.461347	0.828569	-0.911096	0.513028	0.865264	-0.854369	0.820711	0.915296	-0.275104	0.310641	1.27388	7.17642	1
Q9BYV8	Q9BYV8	Centrosomal protein of 41 kDa	CEP41	1.0238e+07	6.8796e+06	1.2411e+07	1.1742e+07	1.163e+07	7.616e+06	1.3872e+07	6.7596e+06	1.4057e+07	1.6071e+07	1.0837e+07	1.133e+07	1.4232e+07		1.3393e+07	0.612982	0.756654	0.811318	0.967452	0.0835606	0.745124	0.932595	0.11394	0.388494	0.809536	0.307976	0.270229	0.483347	0.446426	0.696848	0.483033	1.55963	1
Q53EZ4	Q53EZ4	Centrosomal protein of 55 kDa	CEP55	1.8104e+07	1.7643e+07	2.4528e+07	1.7471e+07	2.1161e+07	1.5667e+07	2.1292e+07	2.5112e+07	3.1501e+07	2.4525e+07	2.5388e+07	2.0377e+07	1.9957e+07	1.7864e+07	2.438e+07	0.145704	0.336577	0.46906	0.862323	-0.145245	0.0239113	0.322925	0.513329	0.0792516	0.524449	0.377079	0.335716	0.552725	0.195184	2.17312	0.48569	0.558746	1
Q6P2H3	Q6P2H3	Centrosomal protein of 85 kDa	CEP85		881740	878339	1.0078e+06	2.2223e+06	1.395e+06		1.0826e+06		705210	875210		1.0646e+06	1.5187e+06		0.249066	0.457312	0.107315	0.671199	0.732208	0.401227	0.796497	-0.433343	0.0617712	0.491448	-0.895929	0.613195	0.782976	-0.201269	1.89828	1.27186	0.837509	1
Q8IW35	Q8IW35	Centrosomal protein of 97 kDa	CEP97	1.7875e+07	1.6553e+07	1.9913e+07	2.073e+07	2.2367e+07	2.021e+07	2.4966e+07	2.2672e+07	2.4046e+07	1.3991e+07	1.6339e+07	7.9256e+06	2.1251e+07	1.8713e+07	1.8326e+07	0.0106888	0.0724495	0.321972	0.793062	0.223138	0.421504	0.804335	0.179498	0.00417631	0.212356	-0.79025	0.584827	0.761415	-0.1209	5.87409	1.61641	0.687938	1
Q9Y6K0	Q9Y6K0	Choline/ethanolaminephosphotransferase 1	CEPT1	9.037e+06	9.587e+06	7.661e+06	8.1257e+06	8.10721e+06	5.473e+06	7.4216e+06	5.8641e+06	4.4864e+06	9.3387e+06	8.8234e+06	1.0379e+07	1.0012e+07	6.1296e+06	5.7101e+06	0.112343	0.287832	0.271393	0.774432	-0.293476	0.269148	0.707099	-0.294944	0.130441	0.601183	0.415369	0.957771	0.982146	-0.0136866	2.46884	0.941422	0.953306	1
Q96G23	Q96G23	Ceramide synthase 2	CERS2	8.3695e+07	8.3892e+07	9.7895e+07	8.5665e+07	7.8563e+07	7.9216e+07	8.5416e+07	8.09041e+07	7.3089e+07	8.0139e+07	8.1263e+07	8.287e+07	7.51e+07	8.1596e+07	8.7137e+07	0.414026	0.608618	0.15257	0.70903	-0.122187	0.74867	0.932595	-0.0259921	0.942193	0.986506	0.00587422	0.992608	0.9992	0.000750006	1.08606	0.0405781	0.0934071	1
O15182	O15182	Centrin-3	CETN3	2.2105e+06	1.8281e+06	2.1476e+06	3.3589e+06	1.9439e+06	2.0698e+06	2.7588e+06	2.1247e+06	2.0721e+06	2.5056e+06	1.9217e+06	2.0304e+06		1.5559e+06	1.5575e+06	0.182842	0.382432	0.339763	0.798594	0.212993	0.813445	0.944707	-0.0513468	0.479934	0.849823	-0.155711	0.0288503	0.117873	-0.613653	1.97078	0.527926	0.602722	1
Q9Y6A4	Q9Y6A4	Cilia- and flagella-associated protein 20	CFAP20	1.3772e+07	8.5273e+06	1.1375e+07	1.205e+07	9.6356e+06	1.2833e+07	9.1871e+06	9.8154e+06	1.0392e+07	1.1532e+07	8.7881e+06	8.15921e+06	8.8451e+06	9.56471e+06	1.0613e+07	0.497818	0.67214	0.784725	0.959185	0.0525272	0.260965	0.699831	-0.223022	0.161231	0.645534	-0.283192	0.222309	0.428484	-0.243588	0.903168	0.189854	0.525522	1
Q9UEE9	Q9UEE9	Craniofacial development protein 1	CFDP1	1.174e+07	1.6607e+07	1.3888e+07	1.7445e+07	1.5972e+07	1.308e+07	2.245e+07	1.7536e+07	1.7517e+07	1.5861e+07	1.6852e+07	1.141e+07	1.8956e+07	1.5943e+07	1.4741e+07	0.226958	0.430142	0.473953	0.863311	0.142884	0.141334	0.576046	0.306694	0.665002	0.922289	-0.0856728	0.625957	0.791164	0.0965587	1.69533	0.375108	0.553147	1
P23528	P23528	Cofilin-1	CFL1	7.7745e+08	5.9869e+08	7.8221e+08	662010344	7.4115e+08	8.7957e+08	8.5739e+08	6.7657e+08	8.6852e+08	812429674	7.7005e+08	8.932e+08	8.9039e+08	1047500633	9.8049e+08	0.0948044	0.260491	0.585484	0.904975	0.0817623	0.619053	0.898633	0.0744506	0.411861	0.821009	0.124249	0.0320509	0.124114	0.361128	2.66881	0.337126	0.315802	1
Q9Y281	Q9Y281	Cofilin-2	CFL2	1.4171e+07	1.4865e+07	1.5116e+07	1.6602e+07	1.4137e+07	1.926e+07		1.5443e+07	1.7253e+07	1.4422e+07	1.2852e+07	1.2425e+07	1.8061e+07	1.2935e+07	1.1933e+07	0.30904	0.515871	0.318296	0.793062	0.168501	0.9193	0.975154	-0.0185799	0.0725449	0.519176	-0.324311	0.179014	0.37605	-0.232442	1.40005	0.213701	0.343436	1
Q9UFW8	Q9UFW8	CGG triplet repeat-binding protein 1	CGGBP1	9.5255e+06	1.2424e+07	9.5462e+06	1.3681e+07	1.0052e+07	2.5346e+06	8.57621e+06	4.8347e+06	5.438e+06	1.1104e+07	7.0845e+06	5.1931e+06	8.855e+06	5.7114e+06	7.5648e+06	0.719356	0.829397	0.333568	0.795365	-0.565503	0.71451	0.926089	-0.209476	0.893637	0.976108	0.0763402	0.937449	0.972541	0.0447858	0.526129	0.977916	4.64675	1
Q13111	Q13111	Chromatin assembly factor 1 subunit A	CHAF1A	1.8484e+07	2.0299e+07	1.5683e+07	2.0102e+07	1.5898e+07	1.4288e+07	1.4888e+07	1.7725e+07	1.5926e+07	1.3428e+07	1.3113e+07	1.1532e+07	1.3378e+07	1.1632e+07	1.0426e+07	0.00707299	0.0576467	0.425348	0.844386	-0.121967	0.791309	0.942856	-0.0398902	0.0240931	0.360917	-0.389701	0.00687918	0.0474237	-0.497614	6.64524	0.858816	0.323094	1
Q13112	Q13112	Chromatin assembly factor 1 subunit B	CHAF1B	2.6582e+07	2.6716e+07	2.8162e+07	3.1551e+07	2.8011e+07	2.1686e+07	3.086e+07	2.5164e+07	2.2816e+07	2.6266e+07	2.3485e+07	2.161e+07	2.0248e+07	2.1636e+07	1.8311e+07	0.068335	0.217488	0.892101	0.98456	-0.0204868	0.802761	0.943224	-0.0377664	0.263079	0.733782	-0.174602	0.0174065	0.0849886	-0.41884	3.07142	0.399487	0.325165	1
Q96JM3	Q96JM3	Chromosome alignment-maintaining phosphoprotein 1	CHAMP1	3.0419e+07	3.0306e+07	3.0775e+07	3.0009e+07	3.026e+07	2.7116e+07	2.4529e+07	2.9766e+07	2.6214e+07	2.6617e+07	2.673e+07	2.5447e+07	2.036e+07	2.2173e+07	2.4429e+07	0.00178543	0.0254148	0.408953	0.835922	-0.0681279	0.156362	0.594922	-0.121152	0.0908861	0.544043	-0.147883	0.000635671	0.0102453	-0.386272	9.71752	0.364316	0.0937266	1
Q9Y6H1;Q5T1J5	Q9Y6H1;Q5T1J5	Coiled-coil-helix-coiled-coil-helix domain-containing protein 2;Putative coiled-coil-helix-coiled-coil-helix domain-containing protein CHCHD2P9, mitochondrial	CHCHD2;CHCHD2P9	2.2459e+06	3.9612e+06	3.7565e+06	2.7292e+06	2.7591e+06	4.2569e+06		2.1286e+06		2.1951e+06	2.9994e+06		3.3939e+06	2.3875e+06		0.65656	0.78681	0.951694	0.991909	-0.0200464	0.245602	0.68955	-0.577588	0.418777	0.823472	-0.308012	0.671245	0.820021	-0.158272	0.63445	0.383517	0.906731	1
Q9NX63	Q9NX63	MICOS complex subunit MIC19	CHCHD3	1.8727e+08	1.6468e+08	1.5243e+08	156260046	1.4204e+08	1.3685e+08	1.3307e+08	1.6127e+08	1.4117e+08	1.5234e+08	1.3721e+08	1.523e+08	1.4937e+08	1.4209e+08	1.4894e+08	0.174708	0.375378	0.0429942	0.671199	-0.21003	0.98928	0.997136	-0.00124847	0.808289	0.963602	0.022588	0.836554	0.92335	0.0191895	1.9737	0.0973091	0.123257	1
Q8N4Q1	Q8N4Q1	Mitochondrial intermembrane space import and assembly protein 40	CHCHD4	6.9077e+06	8.62621e+06	7.2283e+06		7.0568e+06	8.4846e+06	6.7251e+06	5.2718e+06	5.9056e+06	4.8573e+06	4.9667e+06	4.3839e+06	4.5266e+06	3.5771e+06	6.1833e+06	0.0109398	0.0734358	0.872444	0.983889	0.0350608	0.105511	0.529333	-0.381951	0.00857225	0.274373	-0.710378	0.00704252	0.0479836	-0.73673	6.23975	1.34967	0.486678	1
O14646	O14646	Chromodomain-helicase-DNA-binding protein 1	CHD1	2.8001e+07	3.0464e+07	3.1029e+07	3.527e+07	3.305e+07	3.4645e+07	3.3242e+07	3.1572e+07	3.3309e+07	3.377e+07	2.8014e+07	3.0799e+07	2.835e+07	2.5588e+07	2.8203e+07	0.0070386	0.0574819	0.014574	0.671199	0.203176	0.337692	0.758593	-0.0693913	0.0459326	0.442125	-0.156987	0.000785461	0.0114726	-0.327024	6.65472	0.189611	0.0712317	1
Q12873	Q12873	Chromodomain-helicase-DNA-binding protein 3	CHD3	5.7697e+06	4.6122e+06	3.1938e+06	4.7883e+06			3.3944e+06	4.6887e+06	3.0916e+06	5.2257e+06	5.6176e+06	3.9153e+06	3.6916e+06	3.5024e+06		0.482842	0.663601	0.750082	0.95155	0.12311	0.333442	0.755408	-0.385946	0.954326	0.990155	0.0220482	0.329213	0.547206	-0.413219	0.964146	0.399259	0.724686	1
Q14839	Q14839	Chromodomain-helicase-DNA-binding protein 4	CHD4	2.9208e+08	2.726e+08	2.6971e+08	2.8246e+08	2.5968e+08	2.8166e+08	2.6692e+08	2.6162e+08	2.4702e+08	2.5313e+08	2.4789e+08	2.65e+08	2.5058e+08	2.4649e+08	2.4123e+08	0.0143091	0.0867394	0.687979	0.936549	-0.0186076	0.0827702	0.496375	-0.0867418	0.0427971	0.430548	-0.104389	0.00579705	0.0424028	-0.157176	5.36539	0.065194	0.0303771	1
Q9HCK8;Q8TD26;Q9P2D1	Q9HCK8	Chromodomain-helicase-DNA-binding protein 8	CHD8	4.4105e+06	5.1306e+06	5.7138e+06	5.5273e+06	5.8529e+06	5.8774e+06	7.5236e+06	7.326e+06	5.7048e+06	5.9993e+06	5.2438e+06	4.6921e+06	5.3501e+06	5.0039e+06	5.2298e+06	0.0407152	0.158284	0.173487	0.721677	0.185461	0.0849773	0.501398	0.241901	0.358667	0.789087	-0.121755	0.271819	0.48544	-0.147177	3.75833	0.361109	0.240206	1
O14757	O14757	Serine/threonine-protein kinase Chk1	CHEK1	1.9867e+07	2.1664e+07	2.0719e+07	2.1581e+07	2.0619e+07	2.221e+07	2.4113e+07	2.0043e+07	2.2258e+07	1.9378e+07	1.7457e+07	1.3222e+07	1.7042e+07	1.7187e+07	1.5835e+07	0.0116311	0.0764141	0.69196	0.937556	0.0494356	0.743603	0.932595	0.0407662	0.0104145	0.285544	-0.38126	0.0133122	0.0725188	-0.363806	5.72379	0.504582	0.220388	1
Q8IWX8	Q8IWX8	Calcium homeostasis endoplasmic reticulum protein	CHERP	7.4109e+07	8.1024e+07	7.6099e+07	7.8892e+07	6.9276e+07	6.8316e+07	6.8248e+07	7.053e+07	6.8612e+07	7.1602e+07	6.9565e+07	6.7781e+07	6.2324e+07	5.7158e+07	6.747e+07	0.0129205	0.0818724	0.179811	0.72467	-0.0971392	0.401657	0.796673	-0.0589914	0.488786	0.852378	-0.0484047	0.0104211	0.0618126	-0.211824	5.54015	0.150793	0.0680454	1
Q9BWS9	Q9BWS9	Chitinase domain-containing protein 1	CHID1	2.3136e+07	2.5459e+07	1.7436e+07	1.8387e+07	1.9465e+07	2.2623e+07	1.8061e+07	2.7122e+07	15484006	1.902e+07	2.0673e+07	2.4311e+07	1.6851e+07	2.153e+07	2.1083e+07	0.939414	0.965902	0.608093	0.915071	-0.114341	0.887257	0.965069	-0.0314123	0.719361	0.942976	0.0798389	0.90169	0.957933	-0.0273662	0.18774	0.0525515	0.69979	1
Q9HD42	Q9HD42	Charged multivesicular body protein 1a	CHMP1A	1.1572e+07	2.5859e+07	2.4314e+07	1.9367e+07	2.1602e+07	2.7386e+07	2.2101e+07	2.5646e+07	1.8875e+07	2.5857e+07	2.3024e+07	1.8065e+07	2.8757e+07	2.4784e+07	2.21e+07	0.797008	0.879423	0.470935	0.862323	0.218372	0.912189	0.972133	-0.0329613	0.918882	0.98184	-0.0304395	0.610905	0.782079	0.153053	0.410975	0.209434	1.27401	1
O43633	O43633	Charged multivesicular body protein 2a	CHMP2A	2.1836e+07	2.8736e+07	2.1932e+07	1.6322e+07	1.7983e+07	4.6404e+07	2.1966e+07	2.9192e+07	1.5794e+07	1.784e+07	2.7991e+07	2.122e+07	2.5415e+07	3.1992e+07	2.074e+07	0.966705	0.981731	0.990115	0.996347	-0.00496853	0.723192	0.929926	-0.142493	0.763886	0.954757	-0.120733	0.798192	0.904704	0.102698	0.132758	0.12184	2.29441	1
Q9Y3E7	Q9Y3E7	Charged multivesicular body protein 3	CHMP3	2.2128e+07	1.6935e+07	2.4101e+07	2.3376e+07	2.3633e+07	2.6776e+07	2.4684e+07	2.0179e+07	2.5534e+07	2.965e+07	2.3438e+07	2.1019e+07	2.8674e+07	2.2854e+07	2.5358e+07	0.486222	0.664968	0.183992	0.72467	0.23727	0.671438	0.915674	-0.072639	0.971617	0.995232	-0.00606484	0.743396	0.871272	0.0559592	0.926597	0.153652	0.414561	1
Q9H444	Q9H444	Charged multivesicular body protein 4b	CHMP4B	4.3868e+07	3.9103e+07	6.3363e+07	5.8283e+07	5.5046e+07	5.9933e+07	5.7175e+07	4.4043e+07	4.6882e+07	4.8867e+07	5.5857e+07	7.6853e+07	4.3413e+07	49029989	6.3522e+07	0.543026	0.702313	0.242738	0.759775	0.274327	0.313361	0.743895	-0.234577	0.853464	0.970576	0.0418738	0.461152	0.664229	-0.169339	0.816436	0.239156	0.732318	1
Q9NZZ3	Q9NZZ3	Charged multivesicular body protein 5	CHMP5	1.8575e+07	2.0889e+07	2.2354e+07	2.2607e+07	2.3848e+07	3.0048e+07	2.1825e+07		1.9996e+07	2.4686e+07	2.1277e+07	2.3369e+07	2.536e+07	2.4198e+07	2.3589e+07	0.107467	0.280847	0.0249466	0.671199	0.300417	0.0543539	0.441538	-0.276455	0.263296	0.733782	-0.13344	0.640021	0.80007	-0.0541152	2.6022	0.195272	0.168843	1
Q96FZ7	Q96FZ7	Charged multivesicular body protein 6	CHMP6	5.1122e+06	4.3134e+06	4.268e+06	5.2124e+06	2.846e+06	4.2869e+06	4.7576e+06	3.8106e+06	4.3645e+06	6.1175e+06	4.1843e+06	4.3688e+06	3.1297e+06	2.8813e+06	5.4052e+06	0.647736	0.780568	0.512942	0.875524	-0.188504	0.713221	0.926089	0.105088	0.351691	0.789087	0.27145	0.655154	0.809675	-0.127909	0.637165	0.295216	1.15832	1
Q8WUX9	Q8WUX9	Charged multivesicular body protein 7	CHMP7	4.3075e+06	3.796e+06	4.972e+06	4.9e+06	4.076e+06	4.4476e+06	4.319e+06	3.3286e+06	3.1104e+06	5.6893e+06	5.8466e+06	3.2991e+06	4.6644e+06	3.8608e+06	3.7957e+06	0.411647	0.606068	0.850171	0.976279	0.0426023	0.163992	0.60789	-0.330082	0.653578	0.919952	0.10165	0.579063	0.758654	-0.126003	1.09178	0.316357	0.72441	1
Q9UHD1	Q9UHD1	Cysteine and histidine-rich domain-containing protein 1	CHORDC1	2.0561e+08	2.1908e+08	2.3301e+08	2.1796e+08	2.2128e+08	2.6119e+08	2.2114e+08	2.0651e+08	2.2083e+08	2.3124e+08	2.472e+08	2.1382e+08	221259876	2.3979e+08	2.1115e+08	0.665685	0.791153	0.316225	0.793062	0.0877615	0.227393	0.674781	-0.106975	0.864877	0.971787	-0.0145229	0.512989	0.706455	-0.0564177	0.608673	0.0252677	0.103782	1
Q99653	Q99653	Calcineurin B homologous protein 1	CHP1	4.0493e+07	3.2255e+07	3.7279e+07	4.4786e+07	3.3413e+07	1.639e+07	4.2158e+07	2.7377e+07	3.3519e+07	3.8185e+07	3.1019e+07	4.6073e+07	3.7473e+07	3.1431e+07	4.0431e+07	0.779966	0.869009	0.335651	0.796683	-0.329762	0.516684	0.86028	0.219165	0.265443	0.736938	0.384602	0.350826	0.565752	0.319075	0.43605	0.278103	1.59445	1
Q9P2E5	Q9P2E5	Chondroitin sulfate glucuronyltransferase	CHPF2	809040	695470	958569	805820	893540	775620	1.1873e+06	552770	1.1348e+06	878211	599180	769360	789510	743480	1.0009e+06	0.880852	0.930085	0.953052	0.991909	0.016753	0.628671	0.901895	0.138434	0.58946	0.892104	-0.154708	0.931732	0.970669	0.0243764	0.285404	0.13188	1.15521	1
Q8WVB6	Q8WVB6	Chromosome transmission fidelity protein 18 homolog	CHTF18	6.353e+06	2.3086e+07	3.1317e+06	3.6985e+06	1.869e+07	1.4747e+08	2.6286e+06	4.9378e+07	3.3565e+07		5.4987e+07	4.179e+06	3.6392e+06	4.2488e+07	4.4294e+07	0.930795	0.960615	0.432746	0.849119	1.49069	0.826848	0.947215	-0.408813	0.804877	0.96267	-0.516384	0.918401	0.964847	-0.191256	0.202277	3.99923	44.4849	1
P0CG12	P0CG12	Chromosome transmission fidelity protein 8 homolog isoform 2	CHTF8	4.5919e+06	5.3971e+06	5.8603e+06	4.9682e+06	4.3536e+06	4.9023e+06	6.2012e+06	4.7929e+06	3.1187e+06	4.7997e+06	3.3723e+06	4.2115e+06	4.0688e+06	4.5701e+06	3.3291e+06	0.454588	0.64293	0.533995	0.883952	-0.151287	0.788672	0.942856	-0.064667	0.38697	0.809536	-0.212459	0.296316	0.511819	-0.25881	0.99336	0.3288	0.827494	1
Q9Y3Y2	Q9Y3Y2	Chromatin target of PRMT1 protein	CHTOP	1.1701e+08	1.0658e+08	9.2271e+07	9.4513e+07	7.9001e+07	1.1235e+08	8.4443e+07	1.0839e+08	1.0324e+08	8.145e+07	1.0523e+08	9.4399e+07	9.3846e+07	1.0057e+08	1.0161e+08	0.809615	0.887702	0.335271	0.796683	-0.151997	0.710963	0.926089	0.0572492	0.910125	0.979671	-0.0173835	0.677279	0.824891	0.0643586	0.392419	0.0530851	0.338191	1
O15111	O15111	Inhibitor of nuclear factor kappa-B kinase subunit alpha	CHUK	1.3441e+07	9.65e+06	1.8087e+07	1.4282e+07	2.0116e+07	1.4335e+07	1.6747e+07	9.634e+06	1.7877e+07	1.8538e+07	1.4048e+07	1.7481e+07	1.6104e+07	1.1373e+07	1.7691e+07	0.828716	0.899465	0.391043	0.825871	0.270625	0.582929	0.888509	-0.17129	0.876356	0.973312	0.0481804	0.710374	0.848962	-0.115346	0.364206	0.199124	1.36683	1
O76071	O76071	Probable cytosolic iron-sulfur protein assembly protein CIAO1	CIAO1	6.108e+06	6.8868e+06	7.3457e+06	9.187e+06	7.3097e+06	9.0033e+06	8.2323e+06	5.8657e+06	6.3592e+06	7.8094e+06	6.5222e+06	7.5562e+06	9.1874e+06	7.2074e+06	6.5109e+06	0.317637	0.523964	0.076978	0.671199	0.322805	0.0746705	0.477953	-0.325805	0.21419	0.693181	-0.217209	0.34409	0.559206	-0.162622	1.35072	0.217321	0.402231	1
Q6FI81	Q6FI81	Anamorsin	CIAPIN1	3.4262e+07	3.2882e+07	3.9938e+07	3.6597e+07	3.7989e+07	3.9399e+07	4.0408e+07	3.3551e+07	4.0162e+07	4.5513e+07	3.8614e+07	4.1748e+07	4.5954e+07	4.0145e+07	4.4981e+07	0.0771056	0.23098	0.360128	0.808475	0.0946009	0.977285	0.99476	-0.00287961	0.184625	0.669557	0.140543	0.0703666	0.206547	0.199751	2.92024	0.17046	0.14593	1
Q14011	Q14011	Cold-inducible RNA-binding protein	CIRBP	5.4863e+07	3.4659e+07	3.9367e+07	4.6854e+07	4.4354e+07	5.4453e+07	4.3701e+07	5.4711e+07	4.3216e+07	4.3554e+07	4.282e+07	4.9234e+07	4.691e+07	4.5033e+07	4.9428e+07	0.762656	0.856417	0.244774	0.761693	0.198733	0.791216	0.942856	-0.0437277	0.545997	0.878473	-0.1005	0.814778	0.911724	-0.0386804	0.461576	0.0716196	0.387908	1
Q969X6	Q969X6	Cirhin	CIRH1A	5.4693e+07	5.0597e+07	5.0899e+07	5.1205e+07	5.2655e+07	4.2772e+07	4.3666e+07	3.6997e+07	4.6836e+07	4.6202e+07	4.4344e+07	4.3173e+07	3.2289e+07	3.1519e+07	3.1977e+07	0.000169495	0.00670006	0.321107	0.793062	-0.096175	0.0524648	0.435254	-0.202662	0.19628	0.681662	-0.127565	6.04923e-05	0.00243742	-0.608408	17.3663	0.884418	0.127318	1
Q9NZ45	Q9NZ45	CDGSH iron-sulfur domain-containing protein 1	CISD1	1.3384e+07	1.3312e+07	1.061e+07	1.303e+07	1.0021e+07	9.9736e+06	1.1765e+07	8.1119e+06	1.0528e+07	1.113e+07	7.2079e+06	1.1274e+07	7.6769e+06	8.1338e+06	8.069e+06	0.0871122	0.24626	0.389849	0.825719	-0.179203	0.545546	0.869534	-0.124736	0.399835	0.815356	-0.175315	0.0449671	0.153078	-0.456664	2.77068	0.660738	0.596187	1
Q8N5K1	Q8N5K1	CDGSH iron-sulfur domain-containing protein 2	CISD2	4.378e+07	4.0936e+07	3.7995e+07	3.943e+07	3.444e+07	2.2531e+07	4.4105e+07	2.6661e+07	3.036e+07	4.2704e+07	2.6662e+07	3.1064e+07	3.6028e+07	2.9309e+07	2.9616e+07	0.559398	0.715785	0.158663	0.709883	-0.384721	0.774965	0.939881	0.0741903	0.788176	0.957408	0.0697022	0.967606	0.988092	0.0105221	0.786626	0.301053	0.956788	1
O14578	O14578	Citron Rho-interacting kinase	CIT	4.0686e+07	3.3583e+07	4.2397e+07	4.1672e+07	3.9367e+07	2.9382e+07	4.7038e+07	3.9577e+07	4.461e+07	2.9932e+07	3.1851e+07	3.1724e+07	2.923e+07	3.374e+07	2.9026e+07	0.0176622	0.0966082	0.53099	0.8836	-0.0884096	0.0837583	0.498607	0.261615	0.130954	0.602365	-0.224132	0.0957027	0.253723	-0.250581	5.01562	0.558533	0.278397	1
Q9ULV3	Q9ULV3	Cip1-interacting zinc finger protein	CIZ1	6.4146e+06	1.0955e+07	1.0211e+07	8.3769e+06	9.2902e+06	9.06569e+06	8.8352e+06	7.9142e+06	1.0245e+07	7.4111e+06	1.1353e+07	8.9718e+06	7.122e+06	8.0225e+06	7.3218e+06	0.635527	0.772685	0.969391	0.992072	-0.00812791	0.972373	0.992919	0.00733905	0.878081	0.97337	0.03251	0.251724	0.462301	-0.251338	0.656856	0.16823	0.640284	1
Q8WWK9	Q8WWK9	Cytoskeleton-associated protein 2	CKAP2	3.1727e+07	2.6675e+07	4.3325e+07	2.8488e+07	2.8375e+07	2.9329e+07	2.6344e+07	2.8055e+07	3.0863e+07	2.7694e+07	2.9135e+07	2.5077e+07	2.6134e+07	2.5934e+07	2.0742e+07	0.14346	0.333419	0.21434	0.745559	-0.209698	0.908879	0.97094	-0.0185638	0.640281	0.917401	-0.0762043	0.143105	0.328717	-0.251326	2.19043	0.328707	0.375162	1
Q8IYA6	Q8IYA6	Cytoskeleton-associated protein 2-like	CKAP2L	5.6316e+06	5.278e+06	4.7232e+06	4.7153e+06	3.7619e+06	2.405e+06	4.5234e+06	5.0339e+06	4.8153e+06	3.2979e+06	1.7879e+06	3.4132e+06	4.3999e+06		3.0021e+06	0.0753295	0.228761	0.0909661	0.671199	-0.572817	0.167895	0.60789	0.453955	0.263103	0.733782	-0.361303	0.870478	0.940937	0.0567777	3.06128	1.68266	1.23673	1
Q07065	Q07065	Cytoskeleton-associated protein 4	CKAP4	9.1829e+08	8.6198e+08	9.12971e+08	9.4997e+08	8.85149e+08	7.7272e+08	8.9612e+08	8.41049e+08	923479718	856959688	7.4616e+08	8.1801e+08	977339470	7.8692e+08	9.737e+08	0.465145	0.650514	0.614467	0.916199	-0.0511405	0.743679	0.932595	0.0330741	0.313941	0.760154	-0.104307	0.503499	0.698971	0.0682718	0.97059	0.0563558	0.145159	1
Q14008	Q14008	Cytoskeleton-associated protein 5	CKAP5	4.5475e+08	3.7819e+08	4.7285e+08	4.4401e+08	4.2796e+08	4.3691e+08	4.721e+08	4.018e+08	4.5535e+08	4.3575e+08	4.1822e+08	4.1896e+08	4.1211e+08	3.7541e+08	4.0112e+08	0.384567	0.58186	0.906524	0.98635	0.00994907	0.822245	0.946412	0.0190471	0.636278	0.916695	-0.0402773	0.120993	0.295465	-0.139957	1.15939	0.0474446	0.102305	1
P12277	P12277	Creatine kinase B-type	CKB	2.2884e+07	2.279e+07	2.8201e+07	2.1503e+07	2.2765e+07	1.8725e+07	2.152e+07	2.1468e+07	2.4035e+07	2.5498e+07	2.4633e+07	2.1615e+07	2.1474e+07	2.2973e+07	2.2712e+07	0.269627	0.478547	0.0511779	0.671199	-0.22739	0.390221	0.791038	0.092221	0.0956704	0.555066	0.188895	0.36923	0.58011	0.0965587	1.51714	0.0959849	0.158168	1
Q9UBR5	Q9UBR5	Chemokine-like factor	CKLF	4.5214e+06	3.8859e+06	4.7942e+06	4.5992e+06	5.4715e+06		4.8678e+06	4.6823e+06	4.1016e+06	4.4316e+06		564830	4.4343e+06	4.7711e+06		0.289744	0.497429	0.798814	0.964084	0.194554	0.849758	0.95335	-0.144434	0.0774224	0.523459	-1.6648	0.880839	0.946882	-0.125146	1.53934	3.98966	4.53564	1
P61024	P61024	Cyclin-dependent kinases regulatory subunit 1	CKS1B	4.2595e+06	5.2526e+06	6.0898e+06	6.013e+06	5.1336e+06	5.0766e+06	6.4206e+06	4.482e+06	6.4352e+06	5.1694e+06	5.1432e+06	4.6068e+06	3.8204e+06	4.0946e+06	4.3413e+06	0.0986202	0.267537	0.684107	0.935006	0.067267	0.627794	0.901895	0.0803029	0.477476	0.849823	-0.118497	0.0312116	0.122282	-0.402115	2.62181	0.405557	0.386714	1
Q7Z460	Q7Z460	CLIP-associating protein 1	CLASP1	3.57e+07	2.9393e+07	3.7019e+07	3.5762e+07	3.4866e+07	3.7733e+07	4.1435e+07	3.6941e+07	4.0442e+07	3.6897e+07	3.4e+07	3.4424e+07	4.1338e+07	3.9986e+07	4.2592e+07	0.0260335	0.120232	0.281588	0.784125	0.0921398	0.134163	0.561997	0.131945	0.621779	0.909532	-0.0412063	0.0376832	0.137635	0.193822	4.40686	0.17328	0.0983016	1
O75122	O75122	CLIP-associating protein 2	CLASP2	4.6547e+07	4.2605e+07	4.505e+07	4.5909e+07	4.8599e+07	6.1941e+07	5.4398e+07	4.9883e+07	5.665e+07	4.8082e+07	4.654e+07	4.5118e+07	5.3393e+07	4.9232e+07	5.1273e+07	0.102473	0.273875	0.0566877	0.671199	0.20979	0.610619	0.895915	0.0511911	0.152161	0.635546	-0.150976	0.903979	0.957933	-0.012052	2.57647	0.146647	0.142295	1
Q8N2M8	Q8N2M8	CLK4-associating serine/arginine rich protein	CLASRP	7.2204e+06	5.4774e+06	5.776e+06	7.2765e+06	8.1369e+06	6.1034e+06	5.9426e+06	5.256e+06	7.7257e+06	7.8835e+06	5.7039e+06	5.2887e+06	7.6894e+06	4.9944e+06	5.2734e+06	0.776741	0.866648	0.348808	0.801112	0.220565	0.407057	0.799024	-0.194204	0.390945	0.809541	-0.201213	0.242915	0.451625	-0.278473	0.440799	0.133164	0.755245	1
Q96S66	Q96S66	Chloride channel CLIC-like protein 1	CLCC1	2.7753e+07	2.7754e+07	2.974e+07	3.4078e+07	2.9739e+07	1.4676e+07	2.8255e+07	2.46e+07	3.0367e+07	3.3691e+07	2.8647e+07	2.8153e+07	29904998	2.7484e+07	2.6165e+07	0.840034	0.905481	0.432054	0.849119	-0.207696	0.521996	0.861822	0.168334	0.279957	0.745383	0.289799	0.500526	0.696889	0.177318	0.347385	0.134155	0.965466	1
P51790	P51790	H(+)/Cl(-) exchange transporter 3	CLCN3	2.5339e+06	2.9195e+06	2.7664e+06	2.8917e+06	3.0412e+06		2.418e+06	3.1547e+06	2.6043e+06	2.6686e+06	3.2209e+06	2.5488e+06	3.2383e+06	3.6507e+06	3.6301e+06	0.0589414	0.199324	0.396711	0.828119	0.116578	0.343925	0.762371	-0.130874	0.538243	0.873749	-0.083823	0.100774	0.262845	0.239532	3.39779	0.279946	0.185379	1
Q9NY35	Q9NY35	Claudin domain-containing protein 1	CLDND1	3.9743e+07	2.6226e+07	3.0859e+07	4.0875e+07	3.2501e+07	4.8161e+07	3.5116e+07	3.5275e+07	4.1287e+07	4.314e+07	3.4359e+07	4.7443e+07	4.3557e+07	3.1049e+07	5.0518e+07	0.46359	0.649499	0.170965	0.7198	0.33073	0.641302	0.905658	-0.107702	0.843436	0.970348	0.045443	0.890852	0.952824	0.0315646	0.973912	0.293747	0.754039	1
Q2KHT3	Q2KHT3	Protein CLEC16A	CLEC16A	3.225e+07	6.0984e+07	3.2565e+07	1.3274e+06	3.218e+07	6.3355e+07	2.4873e+06	7.3364e+07	8.5955e+07	2.3373e+06	3.7401e+07	7.3636e+07		7.6748e+07	7.775e+07	0.788267	0.87445	0.444477	0.850114	-1.52159	0.66745	0.914371	0.845004	0.831531	0.966506	0.416699	0.275335	0.487469	2.47072	0.423504	9.1991	48.8731	1
O14967	O14967	Calmegin	CLGN	1.2168e+08	1.2207e+08	1.2371e+08	131309946	1.2802e+08	1.1697e+08	1.3893e+08	1.1842e+08	121070057	1.3161e+08	1.2439e+08	1.3428e+08	1.2354e+08	1.0707e+08	1.2322e+08	0.431748	0.62318	0.667636	0.931653	0.0325664	0.93445	0.980562	0.00620465	0.483086	0.850635	0.0536396	0.248464	0.458477	-0.0902376	1.04448	0.0339781	0.0813278	1
O00299	O00299	Chloride intracellular channel protein 1	CLIC1	414950112	352250129	3.947e+08	3.6685e+08	4.0555e+08	4.0639e+08	4.6532e+08	3.874e+08	4.8916e+08	4.7806e+08	4.7359e+08	4.1486e+08	5.0955e+08	4.7048e+08	4.922e+08	0.0225671	0.110865	0.819665	0.969498	0.0225454	0.0889596	0.510693	0.181472	0.0525226	0.46573	0.211835	0.00751549	0.050039	0.321559	4.62586	0.25756	0.139196	1
Q9Y696	Q9Y696	Chloride intracellular channel protein 4	CLIC4	4.0793e+08	3.164e+08	422979789	431980193	4.2184e+08	3.6357e+08	420400221	3.6496e+08	4.0529e+08	461990213	3.9419e+08	4.0526e+08	4.8343e+08	4.3924e+08	4.1844e+08	0.413143	0.607509	0.455234	0.854102	0.0930733	0.804352	0.943721	-0.0304792	0.674076	0.928482	0.0519011	0.266054	0.478835	0.141145	1.08818	0.0937294	0.215336	1
Q96NY7	Q96NY7	Chloride intracellular channel protein 6	CLIC6	2.0189e+07	1.4316e+07	1.9501e+07	2.0024e+07	2.1044e+07	2.9349e+07	2.3996e+07	2.3887e+07	2.9131e+07	2.6016e+07	2.3884e+07	2.1079e+07	3.0226e+07	2.6962e+07	3.2469e+07	0.0212347	0.106832	0.0575598	0.671199	0.377901	0.431636	0.812325	0.144373	0.878638	0.97337	0.027607	0.0646236	0.19462	0.365782	4.72095	0.879291	0.465633	1
Q14677	Q14677	Clathrin interactor 1	CLINT1	2.2443e+08	1.946e+08	2.3433e+08	2.2287e+08	2.3065e+08	2.5784e+08	223049999	2.3654e+08	2.1125e+08	2.33e+08	2.5411e+08	2.3031e+08	2.6204e+08	2.2163e+08	2.3779e+08	0.419905	0.61347	0.191679	0.73662	0.124355	0.370201	0.777671	-0.0833262	0.88082	0.974123	0.0136552	0.828494	0.918933	0.0197446	1.07207	0.0507292	0.118298	1
P30622	P30622	CAP-Gly domain-containing linker protein 1	CLIP1	7.5718e+07	7.2076e+07	9.8247e+07	8.52171e+07	9.4783e+07	1.0045e+08	9.3188e+07	8.43211e+07	9.7133e+07	8.8233e+07	8.6181e+07	7.9994e+07	8.0757e+07	7.9046e+07	8.69859e+07	0.333118	0.536824	0.105295	0.671199	0.199198	0.798076	0.94292	-0.0293922	0.24385	0.714843	-0.138532	0.13409	0.315715	-0.182372	1.30286	0.0978187	0.1877	1
Q9UDT6	Q9UDT6	CAP-Gly domain-containing linker protein 2	CLIP2	2.697e+07	2.5017e+07	2.9876e+07	3.3058e+07	2.815e+07	3.1289e+07	3.8692e+07	3.5505e+07	3.8989e+07	4.0059e+07	4.6111e+07	40899008	5.104e+07	4.5713e+07	4.6646e+07	1.58379e-05	0.0015343	0.0662474	0.671199	0.176846	0.00658722	0.192907	0.293111	0.000326315	0.0866926	0.458508	2.34102e-05	0.00135086	0.634063	29.6974	1.31159	0.110413	1
P49761	P49761	Dual specificity protein kinase CLK3	CLK3	5.8514e+06	4.4678e+06	4.3243e+06	4.7382e+06	5.756e+06	4.8045e+06	3.8272e+06	3.7456e+06			3.7268e+06	5.1295e+06	3.0023e+06	2.8916e+06	4.7081e+06	0.159033	0.354381	0.754367	0.951697	0.0709938	0.122011	0.550717	-0.423855	0.403414	0.815472	-0.21622	0.0338817	0.12883	-0.560236	2.20094	0.634658	0.576715	1
Q9HAZ1;P49759	Q9HAZ1;P49759	Dual specificity protein kinase CLK4;Dual specificity protein kinase CLK1	CLK4;CLK1	1.4691e+06	1.7421e+06	1.0118e+06	1.6697e+06	1.566e+06	834260	1.9207e+06	1.1654e+06	1.6225e+06	1.1421e+06		2.1274e+06	1.0388e+06	1.0929e+06	884870	0.448775	0.637933	0.819073	0.969498	-0.0824796	0.501608	0.851914	0.245143	0.515054	0.865632	0.265305	0.314716	0.531233	-0.372875	1.01579	0.747445	1.65561	1
Q13286	Q13286	Battenin	CLN3	2.4902e+06			2.5559e+06		3.6126e+06		5.2184e+06	3.7903e+06	2.8116e+06	2.6124e+06	5.9753e+06	4.1684e+06	2.6978e+06	7.0166e+06	0.697218	0.814431	0.70271	0.942304	0.287177	0.384236	0.787999	0.549521	0.70126	0.942976	0.215157	0.38815	0.597371	0.49725	0.566089	0.776419	2.05732	1
Q9NWW5	Q9NWW5	Ceroid-lipofuscinosis neuronal protein 6	CLN6	2.5684e+06	6.059e+06	2.8158e+06	2.9988e+06	4.624e+06			2.6482e+06	2.9214e+06		3.4728e+06	5.3613e+06		2.5123e+06	4.5197e+06	0.817338	0.893152	0.875736	0.98456	0.0789377	0.457234	0.826721	-0.420928	0.702185	0.942976	0.212582	0.794716	0.903112	-0.144144	0.377841	0.424353	1.68465	1
P54105	P54105	Methylosome subunit pICln	CLNS1A	6.7653e+06	6.9503e+06	8.4428e+06	7.7331e+06	8.6146e+06	1.1235e+07	9.0435e+06	8.4228e+06	8.4938e+06	8.1488e+06	8.4957e+06	1.2257e+07	6.6007e+06	5.4047e+06	6.1221e+06	0.0235376	0.112846	0.11682	0.674846	0.304932	0.701595	0.925243	-0.070056	0.741035	0.946372	0.0603656	0.00756457	0.0502227	-0.592299	4.56071	0.86356	0.47337	1
Q9H078	Q9H078	Caseinolytic peptidase B protein homolog	CLPB	5.7327e+07	5.4419e+07	4.9401e+07	6.4537e+07	5.4187e+07	5.1225e+07	5.2318e+07	4.8372e+07	5.1462e+07	5.46e+07	4.7961e+07	55271985	5.2282e+07	4.7693e+07	4.6551e+07	0.295891	0.503011	0.459394	0.857181	0.0723528	0.134045	0.561997	-0.15331	0.301067	0.754081	-0.102537	0.0507542	0.165673	-0.208671	1.42241	0.0754516	0.132612	1
Q16740	Q16740	ATP-dependent Clp protease proteolytic subunit, mitochondrial	CLPP	2.7306e+07	2.7027e+07	1.8545e+07	2.2736e+07	1.9138e+07	1.7195e+07	2.4358e+07	1.7034e+07	1.9243e+07	2.136e+07	15401992	24180998	2.2209e+07	1.957e+07	2.0158e+07	0.656085	0.786575	0.198456	0.73662	-0.290415	0.885139	0.964788	0.0312399	0.891519	0.975492	0.0295024	0.726323	0.860438	0.0759159	0.623848	0.166415	0.66689	1
O96005	O96005	Cleft lip and palate transmembrane protein 1	CLPTM1	1.7107e+08	1.7447e+08	1.5669e+08	1.5751e+08	1.6176e+08	2.0876e+08	1.5289e+08	1.7908e+08	1.6239e+08	1.5462e+08	197670092	1.874e+08	1.6195e+08	1.8084e+08	1.8266e+08	0.850416	0.913032	0.627199	0.920111	0.0618868	0.501207	0.851543	-0.0861934	0.779074	0.955458	0.0355958	0.982614	0.994817	0.00275292	0.33185	0.03038	0.228869	1
Q96KA5	Q96KA5	Cleft lip and palate transmembrane protein 1-like protein	CLPTM1L	1.3785e+07	1.3875e+07	1.3253e+07	1.1889e+07	1.4255e+07	1.0815e+07	1.2135e+07	1.1341e+07	1.4518e+07	1.1829e+07	1.2836e+07	1.8932e+07	1.1354e+07	1.3129e+07	1.2685e+07	0.658395	0.787462	0.383603	0.820835	-0.155926	0.813362	0.944707	0.0414813	0.234651	0.708193	0.216411	0.931948	0.970669	0.0149837	0.620184	0.108951	0.439187	1
O76031	O76031	ATP-dependent Clp protease ATP-binding subunit clpX-like, mitochondrial	CLPX	8.9814e+07	8.5314e+07	8.5436e+07	89469947	8.3642e+07	7.0325e+07	7.8336e+07	7.1282e+07	7.6738e+07	7.772e+07	8.1122e+07	8.2114e+07	7.5424e+07	7.1807e+07	7.9167e+07	0.125461	0.30802	0.208499	0.742511	-0.104966	0.23422	0.680691	-0.0988377	0.921532	0.98184	-0.00788709	0.235535	0.443371	-0.0985395	2.34172	0.085642	0.0914305	1
Q9HAW4	Q9HAW4	Claspin	CLSPN	4.7938e+06	5.6472e+06	6.2998e+06	5.6255e+06	7.2305e+06	7.3484e+06	6.721e+06	7.1865e+06	9.0726e+06	4.8622e+06	6.4092e+06	3.9566e+06	3.6512e+06	3.1193e+06	3.7747e+06	0.0016794	0.0246872	0.193652	0.73662	0.269835	0.364401	0.776053	0.183988	0.0525137	0.46573	-0.425829	0.000706505	0.0109138	-0.932515	9.87448	2.22134	0.562394	1
P09496	P09496	Clathrin light chain A	CLTA	1.5746e+08	177879893	1.7796e+08	2.2159e+08	1.9694e+08	2.3538e+08	2.3858e+08	2.0838e+08	1.8336e+08	1.9149e+08	1.95e+08	2.0372e+08	2.0346e+08	2.0409e+08	185639921	0.0443863	0.166635	0.00520801	0.671199	0.347734	0.569969	0.883898	-0.0574247	0.17035	0.654267	-0.144438	0.188243	0.387087	-0.138062	3.63925	0.208694	0.143364	1
P09497	P09497	Clathrin light chain B	CLTB	1.0928e+08	8.5298e+07	117940050	1.0824e+08	1.0204e+08	1.2154e+08	1.1669e+08	8.75009e+07	9.4628e+07	9.5773e+07	9.6257e+07	1.0339e+08	9.4838e+07	8.8353e+07	9.2249e+07	0.403742	0.599993	0.48042	0.864404	0.0960459	0.255283	0.696078	-0.158136	0.237405	0.709183	-0.164682	0.0703164	0.206547	-0.265435	1.11102	0.114465	0.257566	1
Q00610;P53675	Q00610	Clathrin heavy chain 1	CLTC	2775601734	2661599965	2831898159	2833699585	2650300423	2735901320	2953600227	2568600032	2968699800	2914700561	3003900722	3309102074	2984701164	3217999765	3306600591	0.0319105	0.136993	0.899333	0.98456	-0.00866773	0.523683	0.862148	0.0441423	0.0328949	0.400676	0.16525	0.0106049	0.0625849	0.209416	4.10493	0.109918	0.0669425	1
O75153	O75153	Clustered mitochondria protein homolog	CLUH	106500048	9.3144e+07	1.147e+08	1.1483e+08	1.0889e+08	1.0918e+08	1.0701e+08	9.3505e+07	1.0549e+08	119869966	1.0881e+08	1.0152e+08	8.2411e+07	8.68099e+07	7.5839e+07	0.00357318	0.0375183	0.35283	0.804569	0.0876122	0.198885	0.640442	-0.123704	0.873567	0.972142	-0.0146788	0.000591106	0.00966024	-0.443742	8.06531	0.391176	0.121253	1
Q8NFW8	Q8NFW8	N-acylneuraminate cytidylyltransferase	CMAS	2.1258e+07	2.1187e+07	2.1451e+07	2.0745e+07	1.6666e+07	1.7304e+07	1.8856e+07	2.1537e+07	1.6422e+07	2.2462e+07	1.8962e+07	2.3456e+07	2.4692e+07	2.5691e+07	2.4621e+07	0.0148942	0.0887056	0.0669481	0.671199	-0.230484	0.651418	0.906648	0.052235	0.0525664	0.46573	0.246591	0.0020956	0.0220575	0.461476	5.29771	0.399862	0.188695	1
Q96DG6	Q96DG6	Carboxymethylenebutenolidase homolog	CMBL	3.5476e+07	2.6361e+07	3.7673e+07	3.343e+07	3.5933e+07	3.7108e+07	4.6602e+07	4.0089e+07	4.2802e+07	5.1215e+07	4.845e+07	4.594e+07	4.9983e+07	5.1309e+07	6.0027e+07	0.00107893	0.0190849	0.392951	0.827424	0.11314	0.0508928	0.42971	0.281028	0.00515319	0.234815	0.451541	0.000837218	0.0120035	0.596029	11.0672	1.06633	0.240876	1
Q8IY22	Q8IY22	C-Maf-inducing protein	CMIP	3.2858e+06	4.0647e+06	4.0576e+06	3.7251e+06	3.5371e+06		2.788e+06		3.5883e+06	2.67e+06	3.825e+06	4.1447e+06	3.439e+06	3.6752e+06	4.5695e+06	0.706438	0.822342	0.788797	0.959185	-0.0600844	0.427378	0.809924	-0.198658	0.793414	0.958856	-0.0587344	0.686853	0.831913	0.0906909	0.547561	0.123655	0.451657	1
P30085	P30085	UMP-CMP kinase	CMPK1	1.4219e+08	1.2104e+08	1.8327e+08	1.6056e+08	1.6867e+08	1.6483e+08	2.1776e+08	1.6005e+08	1.9594e+08	1.6434e+08	1.7065e+08	1.5039e+08	2.0491e+08	1.9266e+08	2.0217e+08	0.0616016	0.203636	0.271177	0.774432	0.167011	0.184363	0.632869	0.204466	0.852883	0.970576	-0.0272868	0.0799082	0.225402	0.279436	3.20391	0.395257	0.308418	1
Q9BQ75	Q9BQ75	Protein CMSS1	CMSS1	1.7269e+07	1.7636e+07	1.9922e+07	1.8937e+07	1.8585e+07	1.7269e+07	1.7743e+07	1.5672e+07	2.2115e+07	1.4904e+07	1.5481e+07	1.4707e+07	1.1765e+07	1.3009e+07	1.5064e+07	0.00944174	0.0680153	0.994834	0.997424	0.000822102	0.964429	0.990983	0.00564431	0.0465303	0.443359	-0.280277	0.00362463	0.0304157	-0.466138	6.0993	0.557643	0.228569	1
Q8N1G2	Q8N1G2	Cap-specific mRNA (nucleoside-2-O-)-methyltransferase 1	CMTR1	4.1301e+07	3.8094e+07	3.856e+07	4.11e+07	4.4723e+07	3.7057e+07	4.7735e+07	4.0947e+07	4.3599e+07	4.6308e+07	4.1667e+07	3.6619e+07	5.3952e+07	4.9149e+07	4.5137e+07	0.0692268	0.218552	0.601859	0.909489	0.0556816	0.321831	0.748425	0.107728	0.868049	0.972142	0.0176227	0.0254845	0.110189	0.271079	3.05503	0.195845	0.160264	1
Q96KP4	Q96KP4	Cytosolic non-specific dipeptidase	CNDP2	1.966e+08	1.7978e+08	2.2977e+08	2.0803e+08	2.2387e+08	2.4673e+08	2.5435e+08	2.2987e+08	2.5328e+08	2.691e+08	2.6839e+08	2.4462e+08	271030105	2.8494e+08	2.6941e+08	0.00432514	0.0419494	0.0969031	0.671199	0.166895	0.210252	0.65445	0.121997	0.0465347	0.443359	0.206881	0.010628	0.0626422	0.285509	7.64876	0.381011	0.124534	1
Q9P003	Q9P003	Protein cornichon homolog 4	CNIH4	7.6577e+06	9.1807e+06	7.8123e+06	6.8019e+06	9.7181e+06	8.459e+06	7.2964e+06	7.8402e+06	1.0007e+07	8.0333e+06	8.3937e+06	7.4835e+06	8.909e+06	7.3894e+06	9.0342e+06	0.988854	0.993288	0.956541	0.991909	0.00861596	0.942978	0.983877	0.0113096	0.755365	0.953329	-0.0493629	0.851191	0.933412	0.029672	0.0728483	0.010384	0.356356	1
Q99439	Q99439	Calponin-2	CNN2	2.2489e+08	2.3115e+08	2.4449e+08	2.56e+08	2.7131e+08	2.9691e+08	2.8838e+08	2.8338e+08	301479819	2.5413e+08	2.6348e+08	2.4024e+08	2.8698e+08	2.2156e+08	2.3053e+08	0.0357742	0.146541	0.0287999	0.671199	0.232759	0.370474	0.777671	0.085547	0.219692	0.694312	-0.119459	0.102142	0.264359	-0.164171	3.9404	0.196787	0.124852	1
Q15417	Q15417	Calponin-3	CNN3	4.3169e+08	4.1164e+08	5.2393e+08	4.2422e+08	4.867e+08	424490110	5.3774e+08	5.0753e+08	5.4573e+08	4.7467e+08	5.0839e+08	4.2148e+08	3.8091e+08	4.0979e+08	4.106e+08	0.0261204	0.120232	0.773783	0.956797	-0.029058	0.0268721	0.331813	0.255005	0.483598	0.851046	0.0715842	0.157111	0.348026	-0.150502	4.40182	0.25569	0.145218	1
A5YKK6	A5YKK6	CCR4-NOT transcription complex subunit 1	CNOT1	8.6475e+07	8.1102e+07	8.8638e+07	9.214e+07	9.216e+07	8.6951e+07	9.4622e+07	8.5766e+07	9.3662e+07	9.775e+07	9.3847e+07	8.4453e+07	1.0268e+08	9.1645e+07	9.1635e+07	0.288721	0.496035	0.244782	0.761693	0.0827435	0.839049	0.949204	0.0139553	0.736932	0.944595	0.0231276	0.291127	0.506224	0.0746287	1.44732	0.03893	0.0672449	1
Q9H9A5	Q9H9A5	CCR4-NOT transcription complex subunit 10	CNOT10	5234098	5.2064e+06	5.0587e+06	4.2883e+06	3.4591e+06	3.5963e+06		4.0075e+06	3.7218e+06		4.6497e+06	4.0573e+06		3.8499e+06		0.0177144	0.0967813	0.00296193	0.63156	-0.45656	0.739702	0.932595	0.0369182	0.0996181	0.5581	0.206393	0.8173	0.913235	0.032383	7.2233	0.390029	0.0809939	1
Q9NZN8	Q9NZN8	CCR4-NOT transcription complex subunit 2	CNOT2	6.4451e+06	7.4294e+06	5.8551e+06	7.3274e+06	7.2156e+06	5.763e+06	7.9496e+06	7.6708e+06	6.6862e+06	7.6793e+06	7.5293e+06	7.8588e+06	8.0043e+06	6.6937e+06	6.4194e+06	0.364742	0.565492	0.752527	0.95155	0.0400367	0.283243	0.722424	0.140072	0.15077	0.633472	0.192182	0.647283	0.804414	0.0582611	1.21211	0.110952	0.228839	1
O75175	O75175	CCR4-NOT transcription complex subunit 3	CNOT3	5.0018e+06	5.6539e+06	6.6068e+06	5.1217e+06	5.0488e+06	4.7343e+06	6.1064e+06	5.8774e+06	5.8488e+06	6.1593e+06	5.7213e+06	6.3935e+06	5.9116e+06	5.5561e+06	5.7084e+06	0.0453317	0.168813	0.0375235	0.671199	-0.203311	0.0121085	0.249584	0.259315	0.00614326	0.25121	0.293335	0.0362693	0.134307	0.204992	3.61046	0.15588	0.107936	1
P09543	P09543	2,3-cyclic-nucleotide 3-phosphodiesterase	CNP	1.6101e+08	1.3772e+08	1.5544e+08	1.3585e+08	1.3467e+08	1.4082e+08	1.3651e+08	1.4082e+08	1.5657e+08	140630025	125110056	149180029	1.4761e+08	1.5713e+08	1.6381e+08	0.162298	0.35826	0.111737	0.671199	-0.139983	0.373365	0.778321	0.0747931	0.91338	0.980366	0.00896011	0.0422115	0.147017	0.18683	2.05398	0.0793864	0.096625	1
Q9Y2B0	Q9Y2B0	Protein canopy homolog 2	CNPY2	3.6374e+07	3.35e+07	4.1979e+07	4.5461e+07	4.2731e+07	3.5183e+07	3.1707e+07	3.5727e+07	3.5367e+07	3.5748e+07	3.4785e+07	3.7182e+07	3.4982e+07	3.2413e+07	3.9924e+07	0.295396	0.502949	0.252937	0.763964	0.139352	0.0493231	0.425014	-0.256856	0.13282	0.603351	-0.187952	0.11528	0.285985	-0.198116	1.42411	0.112736	0.197906	1
Q9BT09	Q9BT09	Protein canopy homolog 3	CNPY3	2.9232e+07	2.4468e+07	2.7394e+07	2.8651e+07	2.751e+07	3.2155e+07	2.4471e+07	2.7634e+07	2.841e+07	2.6738e+07	2.7113e+07	2.6098e+07	2.5976e+07	2.5319e+07	3.1397e+07	0.619803	0.761042	0.238649	0.757533	0.123759	0.207086	0.652938	-0.133223	0.185007	0.669557	-0.14059	0.342002	0.557752	-0.0985194	0.68262	0.0399448	0.146292	1
Q8WYK1	Q8WYK1	Contactin-associated protein-like 5	CNTNAP5	4.3745e+06	4.1606e+06	5.7153e+06	4.4999e+06	5.7948e+06		4.8777e+06	4.4059e+06	7.6055e+06	5.8333e+06	5.4934e+06	7.1129e+06	6.0765e+06	7.3494e+06	6.1457e+06	0.307083	0.513697	0.642973	0.924599	0.118745	0.699853	0.924249	0.0985678	0.323743	0.769938	0.258495	0.193668	0.393225	0.347824	1.40671	0.413986	0.662162	1
Q5JTJ3	Q5JTJ3	Cytochrome c oxidase assembly factor 6 homolog	COA6	2.6712e+06	3.5088e+06	2.8485e+06	2.443e+06	2.7126e+06	2.9661e+06	2.0949e+06	2.6418e+06	1.2661e+06	1.6741e+06		2.3981e+06	1.6376e+06	1.5496e+06	1.7409e+06	0.0383926	0.15292	0.57415	0.898044	-0.147256	0.0811026	0.492831	-0.496035	0.16241	0.646158	-0.429661	0.019324	0.0914865	-0.717862	4.02806	1.54144	0.861018	1
Q96BR5	Q96BR5	Cytochrome c oxidase assembly factor 7	COA7	5.4573e+06	6.3121e+06	6.3728e+06	6.3078e+06	6.3751e+06	6.1851e+06	6.0431e+06	4.3903e+06	5.2277e+06	4.9233e+06	4.2809e+06	6.0067e+06	4.6121e+06	3.057e+06	4.1073e+06	0.0164507	0.0933515	0.735089	0.947683	0.0600474	0.134696	0.562716	-0.280866	0.0892598	0.543771	-0.324757	0.00228199	0.0229718	-0.700884	5.1321	0.917106	0.44675	1
Q13057	Q13057	Bifunctional coenzyme A synthase;Phosphopantetheine adenylyltransferase;Dephospho-CoA kinase	COASY	1.7704e+07	1.2115e+07	2.5838e+07	2.3051e+07	2.2087e+07		2.5514e+07	1.1213e+07	1.843e+07	3.0176e+07	2.1885e+07	2.4743e+07	2.2471e+07	2.1166e+07	1.5134e+07	0.508909	0.679885	0.3877	0.824387	0.350554	0.357532	0.7718	-0.374507	0.671202	0.927349	0.169438	0.57479	0.754996	-0.224811	0.88782	0.635641	1.6109	1
Q8WTW3	Q8WTW3	Conserved oligomeric Golgi complex subunit 1	COG1	1.1118e+07	9.6953e+06	1.1438e+07	1.2248e+07	1.0366e+07	9.1691e+06	1.1809e+07	9.8514e+06	1.0844e+07	1.1629e+07	1.481e+07	1.1519e+07	1.2499e+07	1.3006e+07	1.1001e+07	0.271055	0.478577	0.841353	0.973699	-0.0276103	0.779589	0.941584	0.0386469	0.0855763	0.534302	0.256346	0.155524	0.345658	0.206456	1.51173	0.163844	0.270955	1
Q14746	Q14746	Conserved oligomeric Golgi complex subunit 2	COG2	3.7263e+06	2.6417e+06	4.9644e+06	3.687e+06	3.1155e+06	5.5241e+06	3.4149e+06	3.6102e+06	4.4615e+06	3.7511e+06	3.1232e+06	2.7046e+06	4.2301e+06	4.0816e+06	3.5032e+06	0.71571	0.828619	0.639173	0.924412	0.125611	0.796721	0.94292	-0.068733	0.227601	0.702293	-0.333965	0.931054	0.970647	-0.0230499	0.531633	0.215301	1.01245	1
Q9H9E3	Q9H9E3	Conserved oligomeric Golgi complex subunit 4	COG4	7.3937e+06	5.7025e+06	5.3539e+06	7.0075e+06	6.9294e+06	5.7611e+06	7.0586e+06	5.8709e+06	8.9045e+06	7.1205e+06	6.7673e+06	6.9847e+06	6.7558e+06	5.4978e+06	7.7842e+06	0.729901	0.835613	0.578294	0.900915	0.103169	0.47534	0.834252	0.133169	0.631116	0.914076	0.0889286	0.931397	0.970647	0.0158543	0.510282	0.0987121	0.483615	1
Q9UP83	Q9UP83	Conserved oligomeric Golgi complex subunit 5	COG5	4.3454e+06	4.1474e+06	3.6578e+06	3.7803e+06			3.9673e+06	4.4358e+06	4.9474e+06	4.4131e+06	4.4146e+06	4.3723e+06	4.951e+06	5.1437e+06	4.5802e+06	0.0716164	0.223102	0.47628	0.863833	-0.0957248	0.110955	0.540688	0.229502	0.125718	0.587938	0.218992	0.0202117	0.0936778	0.370142	3.28258	0.161587	0.0984513	1
P83436	P83436	Conserved oligomeric Golgi complex subunit 7	COG7	2.009e+06	2.6119e+06	1.3686e+06	1.2858e+06	2.3551e+06		1.9564e+06	1.5171e+06	1.6078e+06	2.4098e+06	2.6617e+06	2.2526e+06	3.5507e+06	2.5296e+06	2.8251e+06	0.0874407	0.246595	0.644238	0.924599	-0.148865	0.881738	0.962813	-0.0476918	0.153994	0.64034	0.485056	0.0382529	0.138172	0.755879	2.86473	1.33525	1.04872	1
P38432	P38432	Coilin	COIL	1.9605e+07	1.6683e+07	1.5539e+07	1.4839e+07	1.8174e+07	1.3068e+07	1.3487e+07	1.5751e+07	1.5301e+07	1.3597e+07	1.3234e+07	1.3972e+07	1.3106e+07	1.4103e+07	1.1813e+07	0.0664803	0.213755	0.192982	0.73662	-0.176062	0.764163	0.936244	-0.0388909	0.226882	0.701186	-0.162412	0.0979226	0.25829	-0.230235	3.10633	0.296527	0.238647	1
Q99715	Q99715	Collagen alpha-1(XII) chain	COL12A1	8.4018e+06	4.1064e+06	6.369e+06	6.2137e+06	5.9299e+06	8.564e+06	4.0369e+06	6.1663e+06	6.4502e+06		4.1931e+06	7.2657e+06	3.6006e+06	4.2369e+06	3615402	0.181194	0.381287	0.593819	0.906637	0.174036	0.328926	0.752485	-0.324916	0.412084	0.821009	-0.302689	0.0258501	0.111358	-0.83878	1.98105	1.17782	1.33772	1
Q5TAT6	Q5TAT6	Collagen alpha-1(XIII) chain	COL13A1	1.0409e+07	1.2801e+07	1.0909e+07	1.1502e+07	9.86679e+06	1.1494e+07	1.1604e+07	1.2166e+07	1.2111e+07	1.3834e+07	9.6079e+06	1.2272e+07	1.2876e+07	1.0943e+07	1.6802e+07	0.534654	0.6956	0.762919	0.954406	-0.0520631	0.456367	0.82669	0.130127	0.536535	0.873585	0.107487	0.118668	0.291617	0.286633	0.831988	0.140789	0.423052	1
P02452	P02452	Collagen alpha-1(I) chain	COL1A1	4.7002e+08	369539909	5.1487e+08	3.0465e+08	3.5169e+08	5.3459e+08	2.1192e+08	1.8845e+08	3.7152e+08	1.8485e+08	1.4323e+08	4.4598e+08	2.3261e+08	1.3888e+08	343870082	0.176731	0.377422	0.660646	0.931653	-0.214257	0.200193	0.642098	-0.649582	0.139922	0.618283	-0.759407	0.126804	0.303823	-0.788758	1.96124	2.63956	3.36466	1
P08123	P08123	Collagen alpha-2(I) chain	COL1A2	2.1053e+08	2.4723e+08	193299960	1.2276e+08	1.2332e+08	2.36e+08	8.329e+07	1.3663e+08	1.2612e+08	6.8944e+07	7.1205e+07	233219847	1.0983e+08	5.9573e+07	1.4532e+08	0.215214	0.415585	0.347152	0.800873	-0.497896	0.405228	0.798851	-0.438583	0.30367	0.754442	-0.547265	0.23582	0.443395	-0.6366	1.75107	2.67627	3.82091	1
P02458	P02458	Collagen alpha-1(II) chain;Collagen alpha-1(II) chain;Chondrocalcin	COL2A1	1.6588e+06	2.8114e+06	2.132e+06		1.7491e+06		2.1334e+06	2.2747e+06	2.0996e+06	1.8004e+06	2.7221e+06	1.9633e+06	3.2024e+06	2.3604e+06	4.2028e+06	0.17313	0.373373	0.449384	0.851595	-0.297931	0.432356	0.812325	0.3097	0.472907	0.846635	0.282155	0.0515422	0.167297	0.856563	2.09646	0.882611	0.842002	1
CON__P04258;P02461	CON__P04258;P02461	Collagen alpha-1(III) chain	COL3A1	4.9606e+07	3.7608e+07	3.5271e+07	2.632e+07	2.7847e+07	4.4973e+07	1.364e+07	1.842e+07	2.3009e+07	1.4202e+07	1.346e+07	3.2657e+07	2.1649e+07	1.3349e+07	3.1192e+07	0.0615768	0.203636	0.440289	0.849119	-0.332431	0.0705362	0.466816	-0.837143	0.0818319	0.528511	-0.800191	0.162653	0.355418	-0.62351	3.20443	3.28991	2.56668	1
P08572	P08572	Collagen alpha-2(IV) chain;Canstatin	COL4A2	4.0071e+07	4.1616e+07	5.3279e+07	4.6163e+07	4.271e+07	4.4499e+07	5.6526e+07	6.7364e+07	4.9031e+07	4.0228e+07	3.2612e+07	3.7703e+07	3.6041e+07	3.8138e+07	4.1934e+07	0.00758429	0.0601045	0.965728	0.991909	-0.00605904	0.0247213	0.323541	0.363171	0.0729405	0.520006	-0.275601	0.172626	0.367755	-0.202031	6.51049	0.739048	0.283791	1
P12109	P12109	Collagen alpha-1(VI) chain	COL6A1	7.9209e+06	6.814e+06	7.8862e+06	6.671e+06	7.1613e+06	6.171e+06	9.3187e+06	9.7998e+06	9.9237e+06	9.233e+06	8.5144e+06	1.0873e+07	1.4279e+07	1.4339e+07	1.4489e+07	2.54579e-06	0.000487065	0.0797383	0.671199	-0.176622	0.000138881	0.0694462	0.540047	0.000211853	0.0762347	0.511913	2.38941e-07	9.30677e-05	1.11032	44.1051	2.17085	0.12305	1
Q8NBJ5	Q8NBJ5	Procollagen galactosyltransferase 1	COLGALT1	1.8043e+08	1.723e+08	1.6105e+08	1.6473e+08	1.6175e+08	156769907	1.8159e+08	1.6443e+08	1.9876e+08	1.6182e+08	156640008	1.8905e+08	1.6674e+08	1.6713e+08	1.983e+08	0.486807	0.664968	0.383181	0.820835	-0.0871187	0.107464	0.535491	0.168886	0.505096	0.862349	0.0660272	0.189165	0.387788	0.134576	0.925402	0.0506547	0.136845	1
Q9H0A8	Q9H0A8	COMM domain-containing protein 4	COMMD4	6.8185e+06	3.1429e+06	4.375e+06	4.5425e+06	3.6088e+06	4.0206e+06	4.1728e+06	4.9204e+06	4.1159e+06	4.322e+06	2.4113e+06	2.7023e+06	5.6495e+06	4.4345e+06	4.9381e+06	0.192512	0.391517	0.559878	0.896039	-0.169472	0.679588	0.918098	0.119529	0.176291	0.657852	-0.408907	0.306525	0.522748	0.302816	1.86928	0.885647	1.18448	1
P49747	P49747	Cartilage oligomeric matrix protein	COMP	13231004	8.3285e+06	1.3584e+07	9.14889e+06	1.1754e+07	9.6836e+06	1.2425e+07	7.4895e+06	8.93271e+06	1.0483e+07	9.6731e+06	1.6159e+07	8.9677e+06	7.0939e+06	1.1159e+07	0.571443	0.723501	0.549828	0.889746	-0.174509	0.708805	0.926089	-0.10836	0.457328	0.840291	0.218	0.528201	0.719141	-0.184256	0.765172	0.365023	1.19262	1
P21964	P21964	Catechol O-methyltransferase	COMT	2.5949e+07	2.1188e+07	2.0518e+07	2.4175e+07	1.9434e+07	1.8628e+07	2.5065e+07	2.5283e+07	2.2231e+07	2.4356e+07	2.0514e+07	2.0926e+07	2.5476e+07	2.6364e+07	2.6449e+07	0.10889	0.282838	0.325326	0.793744	-0.122081	0.0811027	0.492831	0.228948	0.485223	0.851735	0.0855334	0.0162575	0.0817069	0.340448	2.50518	0.209379	0.208946	1
P53621	P53621	Coatomer subunit alpha;Xenin;Proxenin	COPA	4.6266e+08	4.5072e+08	4.7765e+08	4.9605e+08	503409743	4.8106e+08	5.857e+08	5.0587e+08	5.6737e+08	5.5499e+08	5.4744e+08	5.0825e+08	6.7734e+08	6.5701e+08	6.3323e+08	3.89991e-05	0.00262074	0.12925	0.680099	0.0900946	0.0141559	0.272231	0.161591	0.0510407	0.462606	0.12075	2.00567e-05	0.00123349	0.410026	24.3123	0.433165	0.0445418	1
P53618	P53618	Coatomer subunit beta	COPB1	6.3932e+08	6.2701e+08	6.8304e+08	6.4414e+08	6.9612e+08	6.3368e+08	7.744e+08	6.9875e+08	7.2912e+08	805140488	771339584	6.9533e+08	8.3815e+08	8.07641e+08	8.3973e+08	0.000903774	0.0173975	0.775795	0.957578	0.0178222	0.0268769	0.331813	0.157846	0.00795099	0.265996	0.201283	0.000271222	0.00612568	0.333458	11.5749	0.257645	0.0556474	1
P35606	P35606	Coatomer subunit beta	COPB2	1.866e+08	1.6349e+08	1.8568e+08	1.9613e+08	1.839e+08	192040100	2.3069e+08	1.9035e+08	2.0651e+08	2.08e+08	2.181e+08	1.8003e+08	2.5096e+08	2.5587e+08	2.3583e+08	0.00339264	0.0369421	0.296626	0.788238	0.0967206	0.170985	0.612117	0.12956	0.388299	0.809536	0.0792245	0.0016052	0.0190909	0.376157	8.18111	0.378723	0.115731	1
O14579	O14579	Coatomer subunit epsilon	COPE	2.1193e+07	2.0414e+07	2.1049e+07	2.2079e+07	2.0992e+07	1.6792e+07	2.3009e+07	1.7003e+07	1.7983e+07	2.2545e+07	1.8354e+07	2.0655e+07	2.8367e+07	2.5998e+07	2.6898e+07	0.0210021	0.106339	0.571573	0.897761	-0.0755367	0.714782	0.926089	-0.0485554	0.73453	0.943733	0.0450375	0.00588136	0.0426855	0.449936	4.73828	0.474154	0.250172	1
Q9Y678	Q9Y678	Coatomer subunit gamma-1	COPG1	2.2693e+08	1.9473e+08	2.0621e+08	2.3086e+08	2.479e+08	2.2615e+08	2.7724e+08	2.2741e+08	2.5963e+08	2.6587e+08	2.6571e+08	2.5311e+08	307009983	3.0412e+08	3.0164e+08	0.000321418	0.00956932	0.0440978	0.671199	0.168745	0.154372	0.59151	0.11294	0.0599771	0.487253	0.155425	0.000463331	0.00835573	0.373899	14.9218	0.481025	0.0805908	1
Q9UBF2;Q92521	Q9UBF2	Coatomer subunit gamma-2	COPG2	4.2182e+07	3.7874e+07	4.1939e+07	4.0412e+07	4.1582e+07	3.4427e+07	5.6477e+07	4.5846e+07	5.1079e+07	4.9396e+07	5.4979e+07	4.4432e+07	5.5915e+07	5.931e+07	5.2865e+07	0.00207129	0.0277858	0.515627	0.876458	-0.070615	0.00351453	0.161213	0.397639	0.00707303	0.256493	0.353527	0.000471809	0.00844918	0.533185	9.34456	0.615545	0.16468	1
Q9NQ92	Q9NQ92	Coordinator of PRMT5 and differentiation stimulator	COPRS	4.0024e+06	3.3851e+06	6.4352e+06	4.9509e+06	5.2475e+06	8.8922e+06	6.1427e+06	5.0364e+06	4.7017e+06	4.8324e+06	4.8483e+06	3.7116e+06	4.7699e+06	4.3613e+06	3.925e+06	0.345008	0.548273	0.116147	0.674846	0.468604	0.433159	0.812325	-0.222471	0.115283	0.571772	-0.469867	0.0962367	0.254562	-0.500151	1.2677	0.564489	1.11321	1
P61201	P61201	COP9 signalosome complex subunit 2	COPS2	7.3189e+07	6.5101e+07	7.0578e+07	7.6449e+07	7.9878e+07	6.3355e+07	7.8944e+07	5.9641e+07	5.6399e+07	8.6337e+07	7.7733e+07	6.9558e+07	7.85621e+07	6.3298e+07	6.6988e+07	0.471796	0.657579	0.651291	0.927332	0.0674047	0.239486	0.684935	-0.180984	0.546455	0.878473	0.090325	0.629751	0.79317	-0.0719534	0.956502	0.120158	0.314055	1
Q9UNS2	Q9UNS2	COP9 signalosome complex subunit 3	COPS3	5.9925e+07	4.8266e+07	6.0145e+07	5.8307e+07	5.3198e+07	6.1848e+07	6.4006e+07	45092971	5.1955e+07	6.6228e+07	5.4967e+07	5.867e+07	5.8462e+07	4.8878e+07	5.4715e+07	0.733269	0.837005	0.742334	0.949772	0.0470497	0.414654	0.80086	-0.118465	0.718487	0.942976	0.0516227	0.495845	0.694022	-0.098382	0.50524	0.0587375	0.290641	1
Q9BT78	Q9BT78	COP9 signalosome complex subunit 4	COPS4	4.3577e+07	4.1315e+07	4.1063e+07	4.1539e+07	4.2864e+07	2.9148e+07	4.9085e+07	2.7505e+07	3.5832e+07	4.8086e+07	3.7601e+07	4.237e+07	4.8071e+07	3.7856e+07	3.8485e+07	0.761331	0.855339	0.443572	0.850114	-0.170147	0.877238	0.961746	-0.0338014	0.400565	0.815472	0.187261	0.514572	0.707593	0.144112	0.463533	0.126532	0.682433	1
Q92905	Q92905	COP9 signalosome complex subunit 5	COPS5	5.0794e+07	5.3224e+07	6.1384e+07	6.0592e+07	5.57e+07	5.7528e+07	6.2716e+07	5.0548e+07	5.961e+07	7.268e+07	5.9969e+07	6.5176e+07	6.3055e+07	6.6647e+07	6.7914e+07	0.0732392	0.225346	0.461599	0.858085	0.0754916	0.897652	0.967379	-0.0130096	0.0931141	0.548637	0.18301	0.0896919	0.243384	0.185258	2.98425	0.17409	0.145841	1
Q7L5N1	Q7L5N1	COP9 signalosome complex subunit 6	COPS6	3.8707e+07	4.411e+07	3.982e+07	4.2629e+07	4.5665e+07	3.6007e+07	5.3024e+07	3.6857e+07	4.1596e+07	5.1367e+07	4.7902e+07	4.1839e+07	4.3595e+07	4.2431e+07	4.5448e+07	0.612411	0.756654	0.915865	0.988248	0.0146695	0.610065	0.895915	0.0712821	0.202078	0.686083	0.184852	0.532975	0.722146	0.0874357	0.6949	0.0764329	0.274978	1
Q9UBW8	Q9UBW8	COP9 signalosome complex subunit 7a	COPS7A	1.3872e+07	1.3396e+07	1.1843e+07	1.2853e+07	10781003	7.6957e+06	1.2034e+07	9.4495e+06	1.072e+07	1.4941e+07	1.0762e+07	1.3417e+07	1.4679e+07	1.177e+07	1.4074e+07	0.198055	0.397886	0.0977982	0.671199	-0.348431	0.742951	0.932595	0.064331	0.10613	0.560593	0.338852	0.0644716	0.194413	0.39639	1.83901	0.401716	0.546105	1
Q9H9Q2	Q9H9Q2	COP9 signalosome complex subunit 7b	COPS7B	2.2021e+06	1.6496e+06	1.3302e+06	1.8213e+06	1.8536e+06		2.3647e+06			2.3484e+06		1.8578e+06	2.387e+06			0.499693	0.672667	0.667809	0.931653	0.1201	0.355166	0.771146	0.364012	0.551027	0.879733	0.184991	0.339534	0.555988	0.377546	1.00082	0.324056	0.323791	1
Q99627	Q99627	COP9 signalosome complex subunit 8	COPS8	2.5038e+07	2.4812e+07	2.5532e+07	2.8648e+07	2.9243e+07	2.038e+07	3.0305e+07	2.2673e+07	2.5865e+07	3.4353e+07	2.6393e+07	2.4878e+07	3.0867e+07	2.9709e+07	2.7017e+07	0.649956	0.782543	0.833207	0.970595	0.0353987	0.908609	0.97094	0.0192891	0.432594	0.830395	0.133932	0.299954	0.515246	0.179052	0.633613	0.101989	0.402412	1
P61923	P61923	Coatomer subunit zeta-1	COPZ1	3.2473e+07	2.5389e+07	2.811e+07	3.3457e+07	2.7678e+07	3.1126e+07	4.1839e+07	2.8831e+07	3.6797e+07	3.804e+07	3.0352e+07	4.0581e+07	4.4641e+07	4.0559e+07	4.3389e+07	0.0271192	0.123494	0.512388	0.875524	0.104873	0.208419	0.653509	0.207631	0.161164	0.645534	0.233643	0.0108206	0.063537	0.482187	4.34532	0.621564	0.357606	1
Q9BR76;A9Z1Z3	Q9BR76	Coronin-1B	CORO1B	1.224e+08	1.1433e+08	1.456e+08	1.2871e+08	1.3726e+08	1.3037e+08	125740009	1.394e+08	1.4837e+08	141399988	1.4723e+08	1.4415e+08	1.6106e+08	162000107	1.6781e+08	0.0105147	0.0720193	0.491801	0.864667	0.0589399	0.49563	0.848019	0.0584135	0.15442	0.641542	0.127263	0.00384638	0.0317388	0.30892	5.90359	0.241672	0.102341	1
Q9ULV4	Q9ULV4	Coronin-1C	CORO1C	3.2397e+08	3.8357e+08	3.1418e+08	3.369e+08	3.3029e+08	4.3646e+08	3.3284e+08	329860173	3.0258e+08	3.0499e+08	3.4727e+08	336729956	3.136e+08	3.6684e+08	2.9914e+08	0.604105	0.751363	0.413305	0.836301	0.104994	0.168391	0.607948	-0.182635	0.255075	0.723165	-0.148497	0.207718	0.411911	-0.165669	0.708836	0.0643369	0.22691	1
P57737	P57737	Coronin-7	CORO7	2.4178e+07	2.272e+07	2.3425e+07	2.3602e+07	2.4349e+07	2.2529e+07	2.9116e+07	2.2204e+07	3.0428e+07	28637995	2.5234e+07	2.3507e+07	3.0573e+07	2.7281e+07	2.4861e+07	0.243233	0.449928	0.980962	0.996347	0.0029545	0.126064	0.55394	0.201157	0.303928	0.754442	0.130615	0.0896301	0.243384	0.226496	1.62326	0.141473	0.217885	1
Q14019	Q14019	Coactosin-like protein	COTL1	2.3529e+08	1.909e+08	2.3501e+08	2.4797e+08	250689971	2.3568e+08	3.3846e+08	2.347e+08	2.6433e+08	291510149	2.4479e+08	2.1681e+08	3.0589e+08	2.9158e+08	2.7504e+08	0.120011	0.300306	0.301484	0.788238	0.157639	0.259196	0.698257	0.173076	0.859879	0.971354	0.0262052	0.117446	0.289374	0.247879	2.39256	0.300523	0.314018	1
Q7KZN9	Q7KZN9	Cytochrome c oxidase assembly protein COX15 homolog	COX15	2.8631e+06	3.6747e+06	3.4332e+06	3.6905e+06	3.6889e+06	2.7541e+06	3.4222e+06	2.593e+06	2.335e+06	3.9219e+06	2.8869e+06	4.0156e+06	3.3091e+06	2.5585e+06	3.2097e+06	0.390399	0.587252	0.92871	0.991909	0.0179362	0.175425	0.620417	-0.285205	0.645672	0.918594	0.0926946	0.446985	0.653339	-0.154803	1.14442	0.262621	0.573699	1
Q14061	Q14061	Cytochrome c oxidase copper chaperone	COX17	9.2666e+06	7.7486e+06	5.5233e+06	7.2266e+06	6.276e+06	5.9934e+06	6.1179e+06	5.1881e+06	5.2187e+06	4.8001e+06	4.8286e+06	5.076e+06	4.5346e+06	4.1109e+06	5.8872e+06	0.0312022	0.135652	0.348145	0.800873	-0.181657	0.225817	0.673852	-0.238201	0.0540312	0.47403	-0.402725	0.0397083	0.141138	-0.436174	4.13766	0.845431	0.510815	1
Q8N8Q8	Q8N8Q8	Mitochondrial inner membrane protein COX18	COX18	8.938e+06	8.7035e+06	6.9646e+06	8.5726e+06	6.6816e+06	8.4114e+06	5.1245e+06	6.5803e+06	5.8791e+06	4.6482e+06	4.8814e+06	8.4192e+06	4.8818e+06	6.2731e+06	4.9149e+06	0.0648761	0.210033	0.807233	0.966237	-0.0564387	0.0872269	0.505743	-0.427037	0.0765106	0.523459	-0.444873	0.0323285	0.124678	-0.559505	3.13746	0.955177	0.761108	1
Q5RI15	Q5RI15	Cytochrome c oxidase protein 20 homolog	COX20	1.4978e+07	2.0298e+07	1.2725e+07	2.3218e+07	1.721e+07	8.8492e+06	1.332e+07	7.4403e+06	2.19e+07	1.4902e+07	1.6603e+07	2.0684e+07	1.1586e+07	1.0278e+07	1.7682e+07	0.837073	0.903531	0.923834	0.991819	-0.043246	0.606249	0.893919	-0.234716	0.695382	0.942668	0.17779	0.584401	0.761415	-0.249296	0.351797	0.410658	2.91829	1
P13073	P13073	Cytochrome c oxidase subunit 4 isoform 1, mitochondrial	COX4I1	2.1571e+08	1.8865e+08	176279978	1.925e+08	1.8605e+08	1.3024e+08	1.5016e+08	1.5528e+08	156260046	180080001	1.6471e+08	1.8182e+08	171960047	1.6483e+08	1.6423e+08	0.233046	0.437456	0.144104	0.70004	-0.206983	0.384438	0.787999	-0.118801	0.604806	0.903391	0.0697846	0.994136	0.999445	-0.000984254	1.66771	0.170694	0.25588	1
P20674	P20674	Cytochrome c oxidase subunit 5A, mitochondrial	COX5A	1.4535e+07	1.6489e+07	1.283e+07	1.7378e+07	1.7559e+07	1.1415e+07	1.6313e+07		1.2917e+07	1.8108e+07	1.6429e+07	1.6718e+07	1.2897e+07	1.1406e+07	1.1706e+07	0.142137	0.332808	0.736322	0.94809	0.0599505	0.75347	0.932595	-0.0624884	0.346916	0.787666	0.171297	0.0812752	0.227972	-0.338776	2.26237	0.40437	0.402159	1
P10606	P10606	Cytochrome c oxidase subunit 5B, mitochondrial	COX5B	2.961e+07	2.3051e+07	2.1578e+07	2.2138e+07	1.8077e+07	1.762e+07	1.6038e+07	1.9928e+07	1.9377e+07	1.7438e+07	2.0114e+07	2.4874e+07	2.2011e+07	1.7968e+07	2.35e+07	0.22919	0.433324	0.0690329	0.671199	-0.354193	0.727116	0.930032	-0.0624206	0.56908	0.887515	0.102389	0.46271	0.664835	0.132801	1.68511	0.305793	0.453669	1
O14548	O14548	Cytochrome c oxidase subunit 7A-related protein, mitochondrial	COX7A2L		4.0032e+06	4.134e+06	4.6488e+06		3.2272e+06	7.2076e+06			4.2736e+06	1.0285e+06	6.193e+06	2.8786e+06	5.3598e+06		0.8319	0.900968	0.941997	0.991909	-0.0707756	0.465016	0.828569	0.895946	0.683911	0.935696	-0.364693	0.983425	0.994817	0.0201999	0.35404	1.21254	4.28108	1
O75976	O75976	Carboxypeptidase D	CPD	7.4073e+07	6.9095e+07	7.9867e+07	7.8081e+07	7.9398e+07	9.0667e+07	7.9461e+07	7.9939e+07	9.65899e+07	7.9994e+07	7.5695e+07	9.6109e+07	9.496e+07	8.9258e+07	1.1644e+08	0.0839792	0.241571	0.259841	0.771615	0.15317	0.749318	0.932595	0.042126	0.898945	0.97653	0.0167102	0.0609202	0.187083	0.27072	2.81524	0.277753	0.246651	1
Q99829	Q99829	Copine-1	CPNE1	2.4126e+08	2.1558e+08	2.7702e+08	2.3861e+08	2.5085e+08	268500054	299630134	261990128	3.008e+08	2.9828e+08	3.0349e+08	3.1421e+08	3.4829e+08	3.3837e+08	3.2008e+08	0.00197651	0.0271555	0.564549	0.897306	0.0525272	0.062235	0.456657	0.185029	0.0109911	0.288797	0.274542	0.000903379	0.0127951	0.410309	9.461	0.441335	0.116619	1
O75131;Q8IYJ1;Q96A23;O95741;Q9HCH3;Q9UBL6	O75131	Copine-3	CPNE3	6.7834e+07	6.7069e+07	7.5641e+07	6.5383e+07	7.8913e+07	6.8405e+07	7.8269e+07	7.6436e+07	9.2132e+07	6.9911e+07	8.47959e+07	7.6037e+07	8.3209e+07	9.329e+07	8.7544e+07	0.0388876	0.153206	0.906965	0.986372	0.0121539	0.0605886	0.455047	0.214374	0.272847	0.738574	0.117642	0.0111061	0.0648876	0.315068	3.82246	0.235745	0.154184	1
Q86YQ8	Q86YQ8	Copine-8	CPNE8	2.0683e+06	1.9973e+06	2.2222e+06	1977399	1.8587e+06		2.5382e+06	2.5401e+06	2.3137e+06	2.5677e+06		2.2634e+06	2.1092e+06	2.6015e+06	2.7243e+06	0.040009	0.156835	0.292389	0.788238	-0.127212	0.0126982	0.25391	0.360679	0.0282196	0.378265	0.330535	0.0125283	0.0697943	0.36169	4.20677	0.257255	0.122305	1
P36551	P36551	Oxygen-dependent coproporphyrinogen-III oxidase, mitochondrial	CPOX	2.321e+08	2.1542e+08	1.8518e+08	2.2641e+08	240970005	2.3181e+08	2.3808e+08	2.4692e+08	2.4776e+08	1.7154e+08	1.8381e+08	1.274e+08	2.6005e+08	2.6897e+08	234960068	0.00215651	0.0284152	0.263017	0.773389	0.149975	0.603009	0.892405	0.0679003	0.0014169	0.139217	-0.551537	0.342615	0.557973	0.125968	9.24519	0.886873	0.23982	1
Q9BRF8	Q9BRF8	Serine/threonine-protein phosphatase CPPED1	CPPED1	1.3125e+07	9.6922e+06	1.2932e+07	1.1374e+07	1.1792e+07	1.8415e+07	1.7256e+07	1.581e+07	1.7087e+07	1.3773e+07	1.5894e+07	1.5642e+07	1.482e+07	1.8942e+07	1.7238e+07	0.0884043	0.248865	0.318815	0.793062	0.195423	0.132063	0.558631	0.305469	0.418709	0.823472	0.157108	0.113151	0.282903	0.323428	2.75285	0.573103	0.520463	1
Q10570	Q10570	Cleavage and polyadenylation specificity factor subunit 1	CPSF1	1.9552e+07	1.7342e+07	1.4633e+07	1.8521e+07	1.4549e+07	1.7803e+07	2.0501e+07	1.5798e+07	1.6205e+07	1.7158e+07	1.4116e+07	1.6389e+07	1.6592e+07	1.4063e+07	1.6704e+07	0.812112	0.889625	0.914763	0.987969	-0.0162041	0.775652	0.94047	0.0432185	0.550994	0.879733	-0.0910872	0.514032	0.707122	-0.0998717	0.38874	0.0508265	0.326867	1
Q9P2I0	Q9P2I0	Cleavage and polyadenylation specificity factor subunit 2	CPSF2	2.6082e+07	2.5319e+07	2.6151e+07	2.4185e+07	2.6168e+07	2.2418e+07	2.3161e+07	2.511e+07	2.5938e+07	2.2164e+07	22661000	2.5839e+07	1.8218e+07	2.3881e+07	2.3821e+07	0.279837	0.487538	0.395107	0.828119	-0.0945228	0.787291	0.942856	0.0294882	0.695466	0.942668	-0.042864	0.186074	0.384148	-0.151037	1.47915	0.100429	0.169741	1
Q9UKF6	Q9UKF6	Cleavage and polyadenylation specificity factor subunit 3	CPSF3	4.6774e+07	4.5236e+07	4.1043e+07	4.1299e+07	4.1058e+07	3.7049e+07	4.7821e+07	3.958e+07	4.0711e+07	4.3422e+07	4.4799e+07	4.7223e+07	4.0739e+07	4.1659e+07	3.752e+07	0.149851	0.342496	0.0832102	0.671199	-0.155703	0.252722	0.693947	0.0982039	0.0475039	0.448031	0.18273	0.937585	0.972541	0.00649193	2.14193	0.0841369	0.0982021	1
O95639	O95639	Cleavage and polyadenylation specificity factor subunit 4	CPSF4	7.8722e+06	9.1104e+06	7.7257e+06	7.8757e+06	7.2372e+06	8.4546e+06	7.6734e+06	6.3947e+06	5.7053e+06	7.3448e+06	6.1381e+06	8.3967e+06	5.4516e+06	4.3601e+06	6.7617e+06	0.0425443	0.161357	0.708138	0.94417	-0.067124	0.164786	0.60789	-0.261177	0.520362	0.865632	-0.116081	0.0126662	0.0702673	-0.528051	3.69748	0.67356	0.455419	1
Q16630	Q16630	Cleavage and polyadenylation specificity factor subunit 6	CPSF6	1.5686e+08	1.2937e+08	1.5868e+08	1.4479e+08	1.442e+08	1.3966e+08	1.331e+08	1.2918e+08	1.2891e+08	1.5209e+08	1.397e+08	1.6287e+08	1.257e+08	1.1907e+08	121859975	0.0106263	0.0724185	0.541364	0.886449	-0.0477156	0.111061	0.540688	-0.131898	0.300792	0.754081	0.0823347	0.0135694	0.0733654	-0.225644	5.88461	0.20106	0.0854175	1
Q8N684	Q8N684	Cleavage and polyadenylation specificity factor subunit 7	CPSF7	1.4396e+08	1.5786e+08	123149979	1.4037e+08	1.4352e+08	126649945	1.3711e+08	1.3851e+08	1.2844e+08	1.3866e+08	1.3086e+08	1.33e+08	1.3156e+08	1.3658e+08	1.3232e+08	0.86289	0.919582	0.591504	0.906122	-0.0444655	0.792821	0.942856	-0.0216389	0.7454	0.949522	-0.0267767	0.681108	0.827313	-0.0339447	0.313006	0.0120824	0.0965032	1
P50416	P50416	Carnitine O-palmitoyltransferase 1, liver isoform	CPT1A	1.3443e+08	136559985	1.2086e+08	1.2534e+08	1.2678e+08	1.0781e+08	1.3127e+08	1.1308e+08	1.2646e+08	1.2497e+08	1.134e+08	1.1653e+08	134630034	136559985	1.3328e+08	0.136912	0.325434	0.136717	0.687962	-0.124354	0.579898	0.888509	0.0439604	0.822949	0.965099	-0.0176536	0.0490482	0.162821	0.172116	2.24279	0.0794807	0.0885959	1
P23786	P23786	Carnitine O-palmitoyltransferase 2, mitochondrial	CPT2	2.0242e+07	1.9015e+07	1.5877e+07	1.9043e+07	1.9276e+07	1.7514e+07	1.679e+07	1.8071e+07	2.1392e+07	1.9869e+07	1.7892e+07	1.9944e+07	2.4578e+07	2.064e+07	2.1333e+07	0.179576	0.381279	0.834289	0.970595	0.0243764	0.968539	0.99172	0.00459487	0.68722	0.938481	0.0470777	0.0519429	0.168131	0.25044	1.94398	0.150377	0.193388	1
P43155	P43155	Carnitine O-acetyltransferase	CRAT	9.7676e+06	3.9849e+07	3.598e+06	7.0981e+06	2.891e+06	3.0784e+07	5.6437e+06	3.8717e+07	7.7124e+06	2.7863e+06	2.8231e+07	4.0337e+06	8.0656e+06	2.5029e+07	1.1386e+07	0.940365	0.966247	0.769738	0.956551	-0.382854	0.718577	0.928273	0.471874	0.800014	0.961712	-0.331149	0.636081	0.797457	0.621131	0.185983	1.80789	24.3018	1
P16220	P16220	Cyclic AMP-responsive element-binding protein 1	CREB1	4.5287e+06	5.3013e+06	5.1586e+06	3.9336e+06	5.621e+06	5.6941e+06	4.9892e+06	4.919e+06	5.5524e+06	4.3574e+06	5.9164e+06	5.9868e+06	4.4334e+06	5.3153e+06	5.2735e+06	0.958963	0.97788	0.962794	0.991909	0.00791308	0.822625	0.946412	0.0380428	0.566714	0.886355	0.0979478	0.970481	0.989319	-0.00627202	0.149547	0.0245239	0.40997	1
Q6UXH1	Q6UXH1	Cysteine-rich with EGF-like domain protein 2	CRELD2	5.5951e+06	4.3657e+06	3.4777e+06	4.8429e+06	3.7526e+06	4.5259e+06	4.6281e+06	4.5828e+06	3.8112e+06	4.096e+06	3.2808e+06	3.3395e+06	4.7325e+06	4.1767e+06	3.4901e+06	0.478805	0.660692	0.935161	0.991909	-0.0155156	0.965044	0.991098	-0.00835717	0.148272	0.629986	-0.291357	0.658988	0.81085	-0.084577	0.941863	0.195461	0.518814	1
Q9NZV1	Q9NZV1	Cysteine-rich motor neuron 1 protein;Processed cysteine-rich motor neuron 1 protein	CRIM1	5.028e+06	5.6235e+06	7.2932e+06	6.3742e+06	5.381e+06	5.3668e+06	2.9793e+06	2.5007e+06	3.7058e+06	3.9351e+06	2.7988e+06	5.5037e+06	1.7769e+06	1.7748e+06	2.9339e+06	0.00154386	0.0234254	0.849486	0.976279	-0.054608	0.00866334	0.223148	-0.912363	0.0858887	0.534302	-0.534191	0.000444862	0.00826703	-1.43812	10.0933	4.76122	1.1793	1
P52943	P52943	Cysteine-rich protein 2	CRIP2	771690	986000	1.0017e+06	762740	644880	1.2606e+06	653350	1.1165e+06	1.0399e+06	682700	747660	728950	1.2775e+06	805110	1.272e+06	0.393817	0.590161	0.738147	0.94809	-0.0992425	0.743922	0.932595	0.0969635	0.414827	0.82269	-0.245603	0.241958	0.450742	0.359071	1.13575	0.567965	1.2502	1
Q9P021	Q9P021	Cysteine-rich PDZ-binding protein	CRIPT	2.3241e+06	2.3603e+06	2.1179e+06	2.7434e+06	2.9096e+06		3.4928e+06	2.0499e+06	2.786e+06	3.044e+06	2.983e+06		2.9347e+06	1.9777e+06	3.1704e+06	0.539918	0.699662	0.231608	0.756901	0.31897	0.816736	0.944982	-0.0590154	0.73939	0.946349	0.0929787	0.701738	0.843602	-0.0978261	0.834188	0.243108	0.582861	1
P46108	P46108	Adapter molecule crk	CRK	3.9647e+07	3.9027e+07	4.5434e+07	4.1802e+07	4.6233e+07	4.6056e+07	5.379e+07	3.9539e+07	5.0723e+07	4.9247e+07	4.8565e+07	4.5147e+07	4.7881e+07	5.1916e+07	5.1457e+07	0.153018	0.347079	0.312984	0.793062	0.113474	0.406939	0.799024	0.092451	0.404773	0.815472	0.0928975	0.133575	0.314954	0.174368	2.11878	0.144998	0.171087	1
P46109	P46109	Crk-like protein	CRKL	2.1363e+07	3.1826e+07	2.9399e+07	2.7096e+07	3.2737e+07	2.2304e+07	3.6191e+07	2.7082e+07	3.3513e+07	3.5601e+07	3.7385e+07	2.9609e+07	3.8284e+07	3.3612e+07	3.4585e+07	0.180501	0.381287	0.979305	0.996347	-0.004928	0.217611	0.662102	0.243791	0.103989	0.560593	0.331373	0.0616512	0.188338	0.389853	1.93844	0.399279	0.51495	1
Q8IUI8	Q8IUI8	Cytokine receptor-like factor 3	CRLF3	1.0376e+07	9.5943e+06	1.2042e+07	1.1759e+07	1.2705e+07	1.595e+07	1.1739e+07	1.1933e+07	1.3072e+07	1.1237e+07	1.2281e+07	1.3068e+07	1.167e+07	1.2822e+07	1.1061e+07	0.184816	0.384201	0.0215398	0.671199	0.330386	0.321518	0.748425	-0.126658	0.295688	0.753655	-0.133999	0.179526	0.376562	-0.17527	1.91301	0.169271	0.22121	1
Q9BZJ0	Q9BZJ0	Crooked neck-like protein 1	CRNKL1	5.2954e+07	5.0677e+07	4.5641e+07	5.4699e+07	4.5044e+07	3.893e+07	5.2066e+07	4.0163e+07	4.0513e+07	4.3143e+07	3.753e+07	4.5672e+07	4.5693e+07	4.2535e+07	4.0708e+07	0.481794	0.662649	0.41958	0.840417	-0.117556	0.678013	0.917946	-0.059713	0.391469	0.809541	-0.125083	0.522272	0.713981	-0.0925986	0.935684	0.109487	0.292533	1
Q5TZA2	Q5TZA2	Rootletin	CROCC	7.0021e+07	7.2121e+07	8.9486e+07	8.7881e+07	8.992e+07	5.856e+07	1.0245e+08	8.3634e+07	7.2234e+07	9.1652e+07	8.0852e+07	7.0073e+07	8.729e+07	7.4999e+07	6.8555e+07	0.919911	0.952801	0.954952	0.991909	0.0114098	0.494097	0.847658	0.139836	0.784308	0.956713	0.0554039	0.941921	0.975111	-0.0147196	0.222184	0.0517528	0.582319	1
O75718	O75718	Cartilage-associated protein	CRTAP	6.5906e+07	5.8074e+07	5.6176e+07	6.4415e+07	5.3577e+07	4.6314e+07	5.7606e+07	4.5304e+07	5.3306e+07	5.9345e+07	4.3151e+07	6.245e+07	5.7121e+07	4.9646e+07	5.7619e+07	0.779644	0.869009	0.404188	0.833312	-0.142599	0.69201	0.921341	-0.0667673	0.998791	0.99959	0.000259662	0.949679	0.979789	0.0105937	0.436523	0.0702056	0.402073	1
Q08257	Q08257	Quinone oxidoreductase	CRYZ	8.7138e+07	7.3803e+07	9.2847e+07	8.87549e+07	9.5016e+07	7.9212e+07	1.1106e+08	7.5896e+07	9.7506e+07	1.0087e+08	8.76279e+07	1.0223e+08	105679959	9.30589e+07	1.1079e+08	0.345534	0.548273	0.716853	0.945307	0.0539593	0.50631	0.854011	0.0996857	0.338798	0.781572	0.145286	0.134839	0.315901	0.235274	1.26618	0.158897	0.313734	1
O95825	O95825	Quinone oxidoreductase-like protein 1	CRYZL1	7.2207e+06		6.1472e+06		5.5377e+06	7.2951e+06	7.4462e+06	6.2092e+06	8.3136e+06	7.1561e+06	7.5051e+06	7.8047e+06	2.8893e+06	7.0367e+06	6.2284e+06	0.434761	0.625992	0.863647	0.980599	-0.0679267	0.594136	0.890458	0.194024	0.519267	0.865632	0.23569	0.359403	0.572352	-0.339948	1.06142	0.622874	1.17366	1
O75390	O75390	Citrate synthase, mitochondrial	CS	4.0683e+08	3.4206e+08	2.96e+08	3.6623e+08	2.9042e+08	2.4845e+08	3.1119e+08	2.4599e+08	250660144	3.1463e+08	2.7468e+08	3.3927e+08	2.9633e+08	2.7826e+08	285270099	0.290905	0.498876	0.213441	0.745559	-0.213476	0.360655	0.772241	-0.153905	0.762029	0.954757	0.0499931	0.734819	0.865779	-0.0559602	1.43967	0.222946	0.387149	1
O75534	O75534	Cold shock domain-containing protein E1	CSDE1	256120103	2.1876e+08	2.5772e+08	2.4549e+08	2.4119e+08	284950080	2.6703e+08	2.427e+08	2.3414e+08	2.7721e+08	2.6391e+08	2.5726e+08	2.5058e+08	259000135	2.2945e+08	0.588508	0.737438	0.407367	0.835158	0.0748616	0.568771	0.883559	-0.051	0.557135	0.881444	0.0525689	0.503622	0.698971	-0.0600468	0.73542	0.0330544	0.112366	1
P55060	P55060	Exportin-2	CSE1L	1400300261	1176300050	1438799406	1386000288	1410599707	1480299116	1580999091	1256800054	1410200671	1508700942	1533599470	1395600311	1392599741	1381600379	1317100045	0.548287	0.707389	0.31496	0.793062	0.0960864	0.867523	0.958728	-0.0155448	0.574858	0.888399	0.0526663	0.497899	0.695303	-0.0638796	0.806773	0.039931	0.123737	1
P41240	P41240	Tyrosine-protein kinase CSK	CSK	2.4941e+07	2.5119e+07	3.0831e+07	2.7182e+07	3.123e+07	2.854e+07	3.3796e+07	3.0193e+07	3.276e+07	3.2788e+07	3.3331e+07	28092003	3.3418e+07	3.2558e+07	3.7758e+07	0.0410014	0.158884	0.313642	0.793062	0.108959	0.162621	0.606565	0.154816	0.293458	0.753655	0.113874	0.0329478	0.126124	0.253953	3.7486	0.237218	0.158204	1
P48729;Q8N752	P48729	Casein kinase I isoform alpha	CSNK1A1	5.8795e+07	5.6299e+07	5.808e+07	5.5485e+07	4.9368e+07	6.7579e+07	5.5683e+07	5.8454e+07	5.0949e+07	4.9711e+07	5.2938e+07	5.6661e+07	5.1765e+07	5.2376e+07	5.8131e+07	0.743057	0.842841	0.864453	0.980599	-0.0181999	0.621807	0.899703	-0.0528845	0.340435	0.783352	-0.104007	0.473728	0.676093	-0.077353	0.490636	0.0317814	0.16194	1
P48730	P48730	Casein kinase I isoform delta	CSNK1D	1.2516e+07	8.8722e+06	1.1663e+07	1.1759e+07	8.8319e+06	1.4081e+07	1.0273e+07	1.0486e+07	1.0999e+07	1.2388e+07	9.8261e+06	1.1842e+07	1.1112e+07	1.2116e+07	1.2688e+07	0.877653	0.928583	0.744164	0.950376	0.0584135	0.573884	0.885594	-0.101207	0.969071	0.994365	-0.00692131	0.676844	0.824705	0.0747246	0.290368	0.0528031	0.454622	1
P49674	P49674	Casein kinase I isoform epsilon	CSNK1E	7.7958e+06	6.026e+06	8.53541e+06	9.6728e+06	9.9213e+06	8.8088e+06	1.0356e+07	7.4631e+06	9.8508e+06	8.8537e+06	7.1473e+06	1.0428e+07	1.1049e+07	8.5749e+06	9.4015e+06	0.29312	0.50146	0.0777686	0.671199	0.358689	0.788344	0.942856	-0.0503336	0.528732	0.869011	-0.119114	0.893144	0.953866	0.0251422	1.43196	0.286229	0.499715	1
Q9Y6M4;P78368;Q9HCP0	Q9Y6M4;P78368;Q9HCP0	Casein kinase I isoform gamma-3;Casein kinase I isoform gamma-2;Casein kinase I isoform gamma-1	CSNK1G3;CSNK1G2;CSNK1G1	4708997	4.2674e+06	5.124e+06	5.5056e+06	4.2448e+06		4.3543e+06		6.5954e+06	4.1584e+06		6.1853e+06	4.3578e+06			0.914855	0.949995	0.876798	0.98456	0.0446179	0.640797	0.905658	0.148648	0.826633	0.965434	0.0691385	0.700162	0.842431	-0.149698	0.222351	0.0798246	0.448753	1
P68400;Q8NEV1	P68400;Q8NEV1	Casein kinase II subunit alpha;Casein kinase II subunit alpha 3	CSNK2A1;CSNK2A3	1.8543e+08	2.4574e+08	2.0073e+08	1.9346e+08	1.9831e+08	196339953	1.4779e+08	1.7599e+08	1.5945e+08	1.9217e+08	2.0953e+08	171199903	186280121	1.8105e+08	190770039	0.0464285	0.171294	0.395562	0.828119	-0.093371	0.0212485	0.305187	-0.286999	0.693725	0.942564	-0.0426425	0.487548	0.686385	-0.0758165	3.57795	0.237522	0.165963	1
P19784	P19784	Casein kinase II subunit alpha	CSNK2A2	2.3842e+07	1.9866e+07	2.4453e+07	2.3673e+07	2.0809e+07	1.9842e+07	2.2992e+07	2.1706e+07	2.1164e+07	2.3209e+07	2.2924e+07	2.5272e+07	2.2628e+07	2.3218e+07	2.2091e+07	0.499217	0.672667	0.363142	0.809344	-0.0816031	0.672623	0.915674	0.0372698	0.103616	0.560593	0.153364	0.357549	0.570955	0.0826072	0.900377	0.0396246	0.110022	1
P67870	P67870	Casein kinase II subunit beta	CSNK2B	3.352e+07	4.3371e+07	4.2489e+07	4.1094e+07	4.0218e+07	2.9121e+07	4.5448e+07	3.0658e+07	3.5245e+07	5.2052e+07	3.8469e+07	4.168e+07	3.2223e+07	3.6949e+07	3.3326e+07	0.423982	0.616075	0.53735	0.884386	-0.120004	0.959882	0.988678	0.00969114	0.189155	0.670131	0.264729	0.631832	0.794728	-0.0928509	1.06248	0.225022	0.529472	1
P21291	P21291	Cysteine and glycine-rich protein 1	CSRP1	112149991	9.7284e+07	1.1232e+08	9.0678e+07	1.0325e+08	1.1617e+08	1.3119e+08	1.1041e+08	9.3812e+07	1.3053e+08	1.1695e+08	1.0743e+08	1.5032e+08	1.4568e+08	1.0382e+08	0.315548	0.522043	0.740094	0.949206	-0.0573721	0.538761	0.866872	0.107058	0.26755	0.737295	0.197488	0.0612454	0.187591	0.354576	1.35737	0.230414	0.424376	1
Q16527	Q16527	Cysteine and glycine-rich protein 2	CSRP2	1.6586e+07	1.3867e+07	1.7698e+07	1.5684e+07	1.6915e+07	1.7377e+07	2.2905e+07	1.6617e+07	2.2588e+07	1.8468e+07	1.5047e+07	1.6206e+07	2.1337e+07	2.0489e+07	2.1341e+07	0.0316065	0.136401	0.660442	0.931653	0.0598536	0.0468419	0.413839	0.299702	0.933886	0.984264	-0.0112477	0.0281823	0.116889	0.339023	4.11887	0.432077	0.262255	1
P01034	P01034	Cystatin-C	CST3	1.2625e+07	1.3624e+07	1.0229e+07	1.1582e+07	1.1234e+07	9.8782e+06	1.1666e+07	1.3877e+07	1.1226e+07	1.4078e+07	1.0409e+07	1.5068e+07	2.4997e+07	2.3342e+07	2.1548e+07	0.000247231	0.00829407	0.351973	0.804043	-0.151008	0.306784	0.739749	0.166587	0.123419	0.58395	0.26023	3.33472e-05	0.0016405	1.09672	15.8867	2.28075	0.358908	1
P04080	P04080	Cystatin-B	CSTB	1.3471e+08	1.3938e+08	1.4826e+08	1.7364e+08	1.7857e+08	139059995	1.9278e+08	1.4769e+08	2.0361e+08	1.8766e+08	195469971	1.7327e+08	2.3789e+08	2.6903e+08	2.4519e+08	0.000904665	0.0173975	0.129688	0.680099	0.210426	0.2901	0.728613	0.142348	0.173832	0.657776	0.186602	0.000646852	0.0103541	0.621224	11.572	1.12751	0.243585	1
Q05048	Q05048	Cleavage stimulation factor subunit 1	CSTF1	8.4637e+07	9.1285e+07	7.3504e+07	7.8609e+07	7.8135e+07	6.4027e+07	8.8534e+07	7.1157e+07	7.4083e+07	7.3463e+07	7.8759e+07	7.8142e+07	8.0384e+07	7.1329e+07	7.2762e+07	0.591094	0.739693	0.144066	0.70004	-0.176715	0.477158	0.836502	0.0823483	0.560855	0.881474	0.0670742	0.804017	0.906242	0.0284136	0.730974	0.0545234	0.186475	1
P33240	P33240	Cleavage stimulation factor subunit 2	CSTF2	3.0012e+07	2.6062e+07	2.7787e+07	3.331e+07	2.4864e+07	2.4101e+07	26027983	1.9413e+07	1.9439e+07	2.7125e+07	22248013	3.428e+07	2.5502e+07	1.977e+07	2.0607e+07	0.169833	0.368988	0.834265	0.970595	-0.0409317	0.103835	0.529333	-0.341022	0.929924	0.983604	0.0171808	0.130441	0.310114	-0.314017	2.00444	0.436831	0.544829	1
Q9H0L4	Q9H0L4	Cleavage stimulation factor subunit 2 tau variant	CSTF2T	1.0631e+07	8.7465e+06	9.2331e+06	9.0692e+06	9.8868e+06	8.8819e+06	6.5174e+06	8.0131e+06	1.1493e+07	7.5303e+06	1.0134e+07	9.89939e+06	6.9842e+06	7.2604e+06	8.4069e+06	0.446022	0.635977	0.8544	0.977561	-0.0361264	0.494573	0.847658	-0.136003	0.897341	0.976108	-0.0253885	0.148282	0.336441	-0.300543	1.01223	0.223529	0.552072	1
Q12996	Q12996	Cleavage stimulation factor subunit 3	CSTF3	8.0952e+07	7.1015e+07	6.5413e+07	7.2359e+07	6.4431e+07	6.0927e+07	6.3451e+07	5.9565e+07	6.1461e+07	6.9141e+07	6.2735e+07	7.5518e+07	6.0577e+07	5.5025e+07	6.1799e+07	0.068555	0.2176	0.187109	0.731531	-0.134919	0.33382	0.755656	-0.0967442	0.488345	0.852378	0.068547	0.135879	0.317392	-0.154524	3.06735	0.167042	0.136145	1
Q13363	Q13363	C-terminal-binding protein 1	CTBP1	3.8505e+07	37671976	3.4736e+07	3.3727e+07	3.2995e+07	2.9111e+07	3.9361e+07	2.914e+07	3.0282e+07	3.9309e+07	2.778e+07	3.1841e+07	3.9191e+07	3.3547e+07	3.0352e+07	0.659702	0.787985	0.192357	0.73662	-0.212417	0.829921	0.947585	0.033497	0.827322	0.965434	0.0340185	0.524267	0.715621	0.100265	0.618114	0.0856263	0.346321	1
P56545	P56545	C-terminal-binding protein 2	CTBP2	4.2609e+07	3.5656e+07	3.8946e+07	3.8573e+07	3.3657e+07	3.3703e+07	4.1938e+07	3.5475e+07	3.8534e+07	4.2535e+07	3.4434e+07	3.231e+07	3.7877e+07	4.6465e+07	3.8052e+07	0.49876	0.672667	0.268942	0.77394	-0.145133	0.319331	0.748425	0.129942	0.767347	0.954757	0.0376915	0.129794	0.309003	0.204692	0.901287	0.0831407	0.230617	1
Q9Y5B0	Q9Y5B0	RNA polymerase II subunit A C-terminal domain phosphatase	CTDP1	3.0763e+06	2.7887e+06	3.1969e+06	2.515e+06	3.1994e+06	2.9075e+06	2.9388e+06	2.468e+06	2.6107e+06	3.1933e+06	3.1383e+06	2.4531e+06	3.1609e+06	3.1329e+06	3.2728e+06	0.327977	0.532369	0.530506	0.8836	-0.0764416	0.407565	0.799579	-0.101711	0.843526	0.970348	0.0238373	0.212341	0.416825	0.156746	1.31848	0.1095	0.207625	1
O15194;Q9GZU7	O15194;Q9GZU7	CTD small phosphatase-like protein;Carboxy-terminal domain RNA polymerase II polypeptide A small phosphatase 1	CTDSPL;CTDSP1	3.2884e+06	5.4851e+06	5.8422e+06	5.9134e+06	2.735e+06	4.7865e+06	7.4197e+06	3.2155e+06	4.6135e+06	4.8559e+06	5.2474e+06	4.541e+06	5.8211e+06	3.9322e+06	4.4719e+06	0.984923	0.991147	0.692807	0.937556	-0.148305	0.652492	0.90676	0.169258	0.607662	0.903586	0.19328	0.720264	0.856384	0.134339	0.0857061	0.0683851	1.99476	1
Q05D32	Q05D32	CTD small phosphatase-like protein 2	CTDSPL2	1.2202e+07	1.0814e+07	1.1248e+07	1.288e+07	1.2656e+07	1.2242e+07	1.0659e+07	8.5745e+06	6.8463e+06	1.2252e+07	1.1966e+07	9.8545e+06	9.0203e+06	9.6627e+06	1.0026e+07	0.0169056	0.09443	0.333124	0.795118	0.142374	0.00258362	0.142832	-0.557733	0.293153	0.753655	-0.155327	0.0176487	0.0858379	-0.3971	5.08719	0.598153	0.293951	1
P29279	P29279	Connective tissue growth factor	CTGF	3.618e+06	2.7948e+06	3.2036e+06	3.2206e+06	3.0834e+06	2.9807e+06		1.6181e+06	1.7124e+06	1.9264e+06	2.3963e+06	2.3433e+06				0.000467942	0.0110613	0.717412	0.945307	-0.0433768	0.000221581	0.0939076	-0.894008	0.00400434	0.210159	-0.484082	?	?	#VALUE!	23.9555	1.42779	0.139071	1
P32929	P32929	Cystathionine gamma-lyase	CTH	9.63441e+06	1.0215e+07	1.1934e+07	1.4887e+07	1.3901e+07	1.3922e+07	1.5571e+07	1.554e+07	1.7981e+07	1.2656e+07	1.2957e+07	1.0173e+07	1.4634e+07	1.361e+07	1.2944e+07	0.00155238	0.0234254	0.00260301	0.63156	0.431527	0.0974711	0.522751	0.198243	0.0358614	0.410264	-0.26277	0.632751	0.795448	-0.0534443	10.0789	0.711077	0.176377	1
P35221;P26232;Q9UI47	P35221	Catenin alpha-1	CTNNA1	123729979	114940035	1.2737e+08	1.2714e+08	1.1772e+08	1.1877e+08	1.2836e+08	1.1391e+08	1.1541e+08	1.3462e+08	1.23e+08	1.3312e+08	1.3549e+08	1.215e+08	1.3326e+08	0.210217	0.411731	0.890251	0.98456	-0.00905095	0.703716	0.92531	-0.0250288	0.136823	0.613555	0.103437	0.14481	0.33133	0.101153	1.77583	0.043574	0.061343	1
Q9UBT7	Q9UBT7	Alpha-catulin	CTNNAL1	7.2614e+06	1.0577e+07	9.421e+06	8.2626e+06	7.1764e+06	8.45929e+06	9.68351e+06	8.4256e+06	6.5052e+06	8.35879e+06	7.2763e+06	7.068e+06	6.6541e+06	4.7322e+06	4.9058e+06	0.0249474	0.116191	0.373443	0.813557	-0.176198	0.888618	0.965069	0.0271682	0.703041	0.942976	-0.0741965	0.0134604	0.0730707	-0.566382	4.47155	0.959544	0.536472	1
P35222	P35222	Catenin beta-1	CTNNB1	3.0609e+07	3.5923e+07	2.8443e+07	3.0351e+07	3.0208e+07	2.4034e+07	2.5229e+07	3.1182e+07	2.67e+07	3.0304e+07	2.4968e+07	2.8687e+07	2.6879e+07	2.8707e+07	2.8967e+07	0.551131	0.710084	0.205443	0.739439	-0.168395	0.856709	0.95641	-0.0230381	0.954617	0.990177	-0.00725622	0.957171	0.982146	0.00685094	0.801582	0.0743558	0.231903	1
Q8WYA6	Q8WYA6	Beta-catenin-like protein 1	CTNNBL1	6.3864e+07	5.7201e+07	5.6679e+07	6.5108e+07	6.7838e+07	5.6421e+07	6.6575e+07	5.3895e+07	5.9264e+07	6.8117e+07	6.3543e+07	6.4754e+07	6.649e+07	4.7547e+07	5.8042e+07	0.530428	0.694637	0.486181	0.864404	0.0891049	0.549661	0.870895	-0.076291	0.656269	0.920611	0.0565142	0.259829	0.472177	-0.147191	0.839921	0.0765151	0.227745	1
O60716	O60716	Catenin delta-1	CTNND1	1.2216e+08	1.1409e+08	1.3022e+08	1.2868e+08	136419956	1.623e+08	1.3137e+08	1.3142e+08	1.4068e+08	1.3957e+08	1.3341e+08	1.4747e+08	1.5882e+08	1.3985e+08	166260072	0.0461161	0.170408	0.0416187	0.671199	0.216871	0.427647	0.810106	-0.076755	0.852257	0.970576	-0.0177427	0.208766	0.412939	0.124738	3.58712	0.185495	0.129279	1
P17812;Q9NRF8	P17812	CTP synthase 1	CTPS1	1.9419e+08	1.8791e+08	2.3289e+08	2.0581e+08	2.404e+08	2.2545e+08	2.2092e+08	2.0425e+08	2.3822e+08	2.1897e+08	2.2531e+08	1.9651e+08	196159890	2.1271e+08	194409951	0.455586	0.643181	0.201835	0.737349	0.130799	0.856222	0.95641	-0.0178011	0.497299	0.855595	-0.0674368	0.140713	0.324627	-0.153179	0.991186	0.0545184	0.137508	1
Q6PD62	Q6PD62	RNA polymerase-associated protein CTR9 homolog	CTR9	5.1326e+07	4.3353e+07	4.3203e+07	4.9627e+07	4.3886e+07	3.754e+07	4.7785e+07	3.7326e+07	4.6691e+07	4.264e+07	3.8533e+07	3.8639e+07	4.124e+07	3.7806e+07	4.2357e+07	0.493577	0.669935	0.541652	0.886449	-0.0778798	0.944134	0.983877	0.00885974	0.34693	0.787666	-0.121651	0.424238	0.631494	-0.102684	0.911675	0.0831001	0.227877	1
P10619	P10619	Lysosomal protective protein;Lysosomal protective protein 32 kDa chain;Lysosomal protective protein 20 kDa chain	CTSA	2.9342e+07	2.1204e+07	2.0138e+07	2.3311e+07	2.4567e+07	1.6237e+07	2.1645e+07	2.4314e+07	1.9738e+07	2.7989e+07	2.3776e+07	2.1556e+07	3.0412e+07	2.7921e+07	2.4445e+07	0.35818	0.558461	0.472459	0.86292	-0.143401	0.78719	0.942856	0.0532643	0.303174	0.754442	0.20848	0.0720902	0.209937	0.386171	1.23024	0.272272	0.553292	1
P07858	P07858	Cathepsin B;Cathepsin B light chain;Cathepsin B heavy chain	CTSB	1.494e+08	1.283e+08	1.0325e+08	1.2567e+08	1.4564e+08	1.0424e+08	1.3212e+08	1.4969e+08	109059958	1.2346e+08	1.4497e+08	1.2019e+08	1.7742e+08	1.6096e+08	1.3979e+08	0.313489	0.520711	0.922554	0.991405	-0.0176288	0.745525	0.932595	0.0589953	0.750822	0.952113	0.0577206	0.0724078	0.2106	0.355061	1.36397	0.255858	0.468958	1
P53634	P53634	Dipeptidyl peptidase 1;Dipeptidyl peptidase 1 exclusion domain chain;Dipeptidyl peptidase 1 heavy chain;Dipeptidyl peptidase 1 light chain	CTSC	2.2066e+07	2.0318e+07	1.7854e+07	1.4838e+07	1.6702e+07	1.3845e+07	1.4464e+07	1.53e+07	1.1456e+07	1.7816e+07	1.5827e+07	1.562e+07	1.3918e+07	1.5773e+07	1.4927e+07	0.0101067	0.0706478	0.0072988	0.671199	-0.407383	0.258307	0.698257	-0.145527	0.345933	0.787666	0.120086	0.859093	0.93715	-0.0221164	5.97507	0.528462	0.221111	1
P07339	P07339	Cathepsin D;Cathepsin D light chain;Cathepsin D heavy chain	CTSD	1647500677	1529400130	1311900358	1303799674	1301999631	1289499414	1632799035	1482300588	1566899168	1444099156	1298999357	1343599307	2248501351	1946800043	2017500166	8.66658e-05	0.00429132	0.0368811	0.671199	-0.198214	0.0093469	0.226602	0.264284	0.429522	0.828947	0.0678039	1.00546e-05	0.000832312	0.670795	20.2862	0.825505	0.101732	1
P07711;Q5NE16;P43235;O60911	P07711	Cathepsin L1;Cathepsin L1 heavy chain;Cathepsin L1 light chain	CTSL	1.032e+07	1.0523e+07	1.021e+07	1.1763e+07	1.0452e+07	1.0754e+07	1.0722e+07	1.0496e+07	1.052e+07	1.1715e+07	1.0563e+07	1.3105e+07	1.3461e+07	1.0512e+07	1.3536e+07	0.125951	0.30826	0.42094	0.842061	0.0846494	0.609899	0.895915	-0.0531209	0.353224	0.789087	0.0981905	0.10764	0.274418	0.178237	2.33727	0.142656	0.152588	1
P25774	P25774	Cathepsin S	CTSS	5.4152e+06	3.9906e+06	3.8177e+06	4.3819e+06	3.9099e+06		5.6674e+06	4.8307e+06	4.5974e+06	4.9473e+06	4.1678e+06	3.9125e+06	5.5465e+06	6.2476e+06		0.112936	0.289038	0.686587	0.935967	-0.0727634	0.151207	0.58509	0.275901	0.730637	0.943395	0.0619973	0.028463	0.117463	0.508094	2.64166	0.38331	0.290204	1
Q9UBR2	Q9UBR2	Cathepsin Z	CTSZ	9.5038e+07	8.4654e+07	6.8162e+07	8.021e+07	8.5979e+07	7.4422e+07	8.8763e+07	8.846e+07	6.4918e+07	9.0265e+07	7.7555e+07	6.2503e+07	1.1183e+08	9.1482e+07	6.7469e+07	0.88554	0.934382	0.884559	0.98456	-0.0318517	0.988002	0.997136	-0.00329744	0.727217	0.942976	-0.0767276	0.520311	0.713139	0.142479	0.278083	0.076306	0.686001	1
Q14247	Q14247	Src substrate cortactin	CTTN	638029652	6.175e+08	716190266	6.4967e+08	7.1637e+08	7.8258e+08	7.3616e+08	8.068e+08	7.2398e+08	7.79489e+08	8.5325e+08	716489535	8.4277e+08	7.342e+08	7.9052e+08	0.0834025	0.240543	0.21195	0.745135	0.122752	0.406063	0.798977	0.0798389	0.190524	0.67215	0.12927	0.154416	0.34386	0.141825	2.82366	0.143554	0.1271	1
Q9P2B4	Q9P2B4	CTTNBP2 N-terminal-like protein	CTTNBP2NL	2.1652e+07	2.0234e+07	2.6216e+07	2.6214e+07	2.6448e+07	3.0921e+07	3.08e+07	2.3336e+07	2.6215e+07	3.0168e+07	2.6567e+07	28637995	2.8124e+07	2.3896e+07	3.1032e+07	0.185125	0.384471	0.0532207	0.671199	0.300124	0.66009	0.91108	-0.0620681	0.815381	0.965099	0.0328343	0.924829	0.967036	-0.0132527	1.91121	0.215104	0.281372	1
Q2VPK5	Q2VPK5	Cytoplasmic tRNA 2-thiolation protein 2	CTU2	1.91e+06		1.9968e+06	2.5114e+06	1.9481e+06	1.9653e+06	2.5485e+06	2.1457e+06	2.1418e+06	2.7486e+06	2.2323e+06	1.593e+06	1.5472e+06	1.6191e+06	1.6806e+06	0.15183	0.345695	0.563406	0.897306	0.122805	0.616894	0.896969	0.0948711	0.96658	0.993991	0.00788439	0.0582176	0.181891	-0.397161	2.18473	0.439543	0.452676	1
Q13616	Q13616	Cullin-1	CUL1	1.1782e+08	9.9251e+07	106460068	1.0654e+08	1.0264e+08	9.78799e+07	1.2318e+08	1.078e+08	1.2344e+08	1.106e+08	102480016	9.8919e+07	1.2077e+08	1.1294e+08	1.131e+08	0.0715744	0.223102	0.352255	0.804296	-0.0726587	0.0204071	0.299025	0.204955	0.770612	0.954757	0.0223181	0.0399324	0.141719	0.175786	3.01305	0.100268	0.0831949	1
Q13617	Q13617	Cullin-2	CUL2	9.3218e+07	8.6279e+07	9.4404e+07	9.2799e+07	9.96471e+07	8.907e+07	1.1864e+08	8.8204e+07	9.9362e+07	1.1015e+08	1.0221e+08	8.9565e+07	1.174e+08	1.0106e+08	1.0444e+08	0.299397	0.506605	0.733521	0.947364	0.0391384	0.339754	0.760459	0.11206	0.404445	0.815472	0.0973007	0.109425	0.276796	0.196406	1.41047	0.105749	0.187434	1
Q13618	Q13618	Cullin-3	CUL3	2.6666e+07	2.9015e+07	2.926e+07	3.0459e+07	3.0527e+07	2.6991e+07	3.3285e+07	2.7638e+07	3.2702e+07	3.1534e+07	2.809e+07	2.7815e+07	3.6599e+07	3.2761e+07	2.953e+07	0.257373	0.464396	0.62352	0.918712	0.0495611	0.394111	0.794457	0.0871505	0.92959	0.983604	-0.00886803	0.121699	0.296651	0.165507	1.5649	0.0899417	0.143686	1
Q13619	Q13619	Cullin-4A	CUL4A	3.8366e+07	3.2898e+07	3.9471e+07	4.0647e+07	4.0621e+07	3.81e+07	3.9582e+07	3.2781e+07	3.8986e+07	4.6362e+07	4.1078e+07	4.7801e+07	3.9381e+07	3.7759e+07	3.5627e+07	0.0514592	0.182982	0.253674	0.764205	0.11218	0.284106	0.722795	-0.104835	0.0839694	0.533789	0.177726	0.393319	0.603338	-0.0826248	3.43964	0.17705	0.128684	1
Q13620	Q13620	Cullin-4B	CUL4B	2.3761e+08	2.1063e+08	2.4012e+08	2.5314e+08	254629833	2.7333e+08	2.289e+08	2.2599e+08	2.3005e+08	2.5782e+08	2.5876e+08	2.3602e+08	2.4479e+08	2.3297e+08	2.3813e+08	0.0223966	0.110271	0.00674896	0.671199	0.183976	0.0058319	0.189221	-0.188685	0.341301	0.783677	-0.0540313	0.0431542	0.149078	-0.125181	4.63765	0.0813768	0.0438675	1
Q93034	Q93034	Cullin-5	CUL5	3.6182e+07	3.0872e+07	3.7885e+07	3.3186e+07	3.557e+07	3.6117e+07	3.6315e+07	3.4225e+07	3.7364e+07	3.4868e+07	3.6295e+07	3.2963e+07	4.3635e+07	4.0365e+07	4.5375e+07	0.00997857	0.0700585	0.96399	0.991909	0.00357345	0.605821	0.893803	0.0411168	0.894839	0.976108	-0.0104642	0.00288631	0.026482	0.302196	5.99824	0.214345	0.0893369	1
O60888	O60888	Protein CutA	CUTA	4.6711e+07	4.4042e+07	4.5242e+07	4.4389e+07	4.3898e+07	5.1309e+07	4.886e+07	4.3893e+07	4.8718e+07	4.8177e+07	4.6375e+07		5.24e+07	5.1428e+07	4.4447e+07	0.661407	0.788858	0.676402	0.933996	0.034427	0.796719	0.94292	0.0211812	0.774681	0.954757	0.0263185	0.304628	0.520977	0.0868789	0.617119	0.0235846	0.0859889	1
Q9P013	Q9P013	Spliceosome-associated protein CWC15 homolog	CWC15	7.153e+07	6.2611e+07	6.4403e+07	7.7529e+07	7.3911e+07	2.5089e+07	5.7475e+07	4.5697e+07	5.5168e+07	6.5486e+07	5.2854e+07	6.0022e+07	6.0644e+07	6.9825e+07	2.6967e+07	0.861266	0.918475	0.465651	0.860214	-0.334836	0.993367	0.99749	0.00376053	0.696826	0.942668	0.177038	0.80697	0.907332	-0.110759	0.315473	0.368863	2.9231	1
Q9HCG8	Q9HCG8	Pre-mRNA-splicing factor CWC22 homolog	CWC22	6.6414e+07	6.0866e+07	6.7183e+07	6.6931e+07	6.2995e+07	5.5066e+07	5.6128e+07	4.8401e+07	5.1084e+07	5.6831e+07	5.2374e+07	5.6313e+07	5.2716e+07	4.8721e+07	4.7801e+07	0.00347429	0.0373129	0.369665	0.811551	-0.0753817	0.0115603	0.249579	-0.247481	0.0793963	0.524449	-0.156691	0.00338181	0.0291634	-0.306416	8.12785	0.314024	0.096589	1
Q9NXE8	Q9NXE8	Pre-mRNA-splicing factor CWC25 homolog	CWC25	7.0106e+06	7.0896e+06	8.0427e+06	6.9706e+06	6.1912e+06	4.3732e+06	6.2392e+06	7.5788e+06	7.0359e+06	7.0461e+06	5.3749e+06	5.0406e+06	4.9615e+06	5.3117e+06	3.886e+06	0.0448045	0.167669	0.0894883	0.671199	-0.36091	0.18594	0.633262	0.27262	0.977748	0.996819	0.00548622	0.156628	0.347287	-0.293985	3.62643	0.801682	0.552667	1
Q6UX04	Q6UX04	Peptidyl-prolyl cis-trans isomerase CWC27 homolog	CWC27	1.648e+07	1.7771e+07	1.6996e+07	1.9484e+07	2.181e+07	1.7158e+07	1.8483e+07	1.7109e+07	1.6635e+07	1.8591e+07	1.855e+07	1.9194e+07	1.6478e+07	1.8484e+07	1.5366e+07	0.143481	0.333419	0.0634711	0.671199	0.183569	0.104636	0.529333	-0.156994	0.608676	0.903586	-0.0464934	0.0358433	0.133173	-0.2132	2.19027	0.1017	0.116081	1
Q69YN2	Q69YN2	CWF19-like protein 1	CWF19L1	1.7772e+07	1.5717e+07	1.8011e+07	1.877e+07	2.0255e+07	1.9103e+07	1.8857e+07	1.6683e+07	2.3801e+07	2.1818e+07	2.0307e+07	2.1689e+07	1.971e+07	2.2406e+07	2.3257e+07	0.0921408	0.25556	0.160678	0.71018	0.176565	0.902348	0.96748	0.0146695	0.274745	0.74204	0.134655	0.183164	0.380155	0.166651	2.70296	0.220226	0.20369	1
P78310	P78310	Coxsackievirus and adenovirus receptor	CXADR	2.4013e+06	3.7046e+06	2.7418e+06	3.0757e+06	2.9045e+06	2.982e+06	2.8524e+06	2.1623e+06	2.2277e+06	2.7928e+06	2.7366e+06	2.4825e+06	3.1116e+06	2.5445e+06	2.2932e+06	0.396912	0.594212	0.805475	0.966237	0.0424062	0.0868148	0.504818	-0.318394	0.353415	0.789087	-0.163198	0.297365	0.512682	-0.184361	1.12797	0.190323	0.421824	1
Q9P0U4	Q9P0U4	CXXC-type zinc finger protein 1	CXXC1	3.726e+06	4.238e+06	5.2346e+06	4.96e+06	4.2927e+06		3.9855e+06	5.0636e+06	4.8491e+06	3.673e+06		4.2179e+06	4.2893e+06	5.1143e+06		0.679698	0.799925	0.653707	0.928829	0.083084	0.991757	0.997284	-0.00189839	0.276326	0.743414	-0.229371	0.914884	0.963506	0.0215224	0.592021	0.089389	0.264232	1
O14569	O14569	Cytochrome b561 domain-containing protein 2	CYB561D2	5.8252e+06	5.2074e+06	5.8969e+06	6.1816e+06	5.5214e+06	7.693e+06	6.8065e+06	5.7925e+06	7.6715e+06	5.7606e+06	6.4515e+06	9.0266e+06	6.9621e+06	6.5699e+06	6.9124e+06	0.461804	0.648649	0.31262	0.793062	0.184572	0.703392	0.92531	0.0680104	0.512666	0.865264	0.117828	0.617951	0.787218	0.0893354	0.977741	0.176753	0.451941	1
P00167	P00167	Cytochrome b5	CYB5A	4.8853e+07	4.6856e+07	4.9696e+07	5.2429e+07	4.4394e+07	4.3102e+07	4.2657e+07	4.0352e+07	3.962e+07	4.2106e+07	4.1624e+07	4.0982e+07	3.765e+07	4.0538e+07	4.1344e+07	0.00623586	0.0534308	0.388099	0.824387	-0.0604424	0.0197543	0.295417	-0.185612	0.0373897	0.421467	-0.160685	0.00763647	0.050485	-0.222961	6.89312	0.185572	0.0673034	1
O43169	O43169	Cytochrome b5 type B	CYB5B	1.223e+08	1.2265e+08	1.0443e+08	1.0031e+08	9.08389e+07	6.4751e+07	9.1529e+07	1.0219e+08	8.7868e+07	9.50549e+07	9.0731e+07	9.755e+07	9.80411e+07	9.72129e+07	1.0649e+08	0.0727435	0.224974	0.00746332	0.671199	-0.469562	0.283084	0.722424	0.159384	0.252462	0.721451	0.17063	0.0930191	0.249192	0.260857	2.99274	0.354448	0.29609	1
Q9UHQ9	Q9UHQ9	NADH-cytochrome b5 reductase 1	CYB5R1	6.3443e+07	6.685e+07	5.5703e+07	6.6124e+07	5.9819e+07	5.0145e+07	6.493e+07	5.6351e+07	5.6862e+07	6.1426e+07	5.1472e+07	5.9379e+07	7.167e+07	5.9341e+07	6.7464e+07	0.497701	0.67214	0.503203	0.872404	-0.084086	0.853339	0.955666	0.0229714	0.831592	0.966506	-0.0264313	0.173284	0.36815	0.177548	0.903401	0.0794647	0.219904	1
P00387	P00387	NADH-cytochrome b5 reductase 3;NADH-cytochrome b5 reductase 3 membrane-bound form;NADH-cytochrome b5 reductase 3 soluble form	CYB5R3	243340032	2.5343e+08	2.1022e+08	2.1408e+08	2.022e+08	1.7301e+08	2.3128e+08	2.0577e+08	2.3192e+08	212819947	1.9567e+08	2.5469e+08	2.3962e+08	2.1439e+08	2.5353e+08	0.241251	0.448093	0.0525436	0.671199	-0.26389	0.15123	0.58509	0.186501	0.193423	0.6768	0.167332	0.0509176	0.165945	0.266121	1.63174	0.141014	0.216049	1
Q53TN4	Q53TN4	Cytochrome b reductase 1	CYBRD1	7.7675e+06	9.17391e+06	7.9604e+06			8.341e+06	1.2081e+07	8.11211e+06	9.4459e+06	8.568e+06	8.68411e+06	7.8375e+06		9.7347e+06	9.1296e+06	0.449021	0.637933	0.958758	0.991909	0.0109373	0.307814	0.740404	0.224596	0.991116	0.998598	0.00234968	0.441693	0.649001	0.176629	1.04343	0.130548	0.218951	1
P08574	P08574	Cytochrome c1, heme protein, mitochondrial	CYC1	5.9589e+07	7.4059e+07	5.8022e+07	6.0681e+07	5.5843e+07	4.4949e+07	5.2029e+07	4.9151e+07	4.8084e+07	5.0886e+07	5.4718e+07	6.6085e+07	5.375e+07	5.5243e+07	5.8178e+07	0.185758	0.385064	0.0890534	0.671199	-0.249803	0.455696	0.82669	-0.102938	0.50875	0.863633	0.0908941	0.657859	0.81085	0.0605455	1.90755	0.201386	0.263934	1
P99999;CON__P62894	P99999	Cytochrome c	CYCS	1.6469e+08	1.4059e+08	1.5044e+08	1.4165e+08	1.3233e+08	1.1274e+08	1.2667e+08	1.0529e+08	1.2205e+08	1.1786e+08	1.2025e+08	1.8071e+08	1.1519e+08	1.2146e+08	1.3869e+08	0.286798	0.494356	0.173523	0.721677	-0.240323	0.461725	0.828569	-0.125518	0.585392	0.891717	0.0924375	0.807472	0.907348	-0.0410371	1.45412	0.23464	0.403405	1
Q7L576;Q96F07	Q7L576	Cytoplasmic FMR1-interacting protein 1	CYFIP1	1.5376e+08	1.4688e+08	1.6133e+08	1.5569e+08	1.6124e+08	1.5258e+08	1.9379e+08	154050052	177439964	1.9254e+08	1.678e+08	1.5822e+08	1.9948e+08	1.8499e+08	1.885e+08	0.0314543	0.136311	0.790901	0.960368	0.0240359	0.107783	0.535867	0.155918	0.146951	0.629986	0.138788	0.00871253	0.0557078	0.28694	4.12591	0.192897	0.116882	1
Q16678	Q16678	Cytochrome P450 1B1	CYP1B1	5.3857e+06	3.2444e+06	3.7074e+06	3.0616e+06	4.0482e+06	3.446e+06	5.963e+06	9.3768e+06	9.82559e+06	5.0141e+06	4.9143e+06	7.891e+06	1.7159e+07	1.7625e+07	2.2277e+07	2.63245e-05	0.00209882	0.470532	0.862323	-0.200334	0.000981936	0.107039	1.22839	0.021237	0.344954	0.728896	3.70368e-06	0.000412167	2.43381	26.5424	11.3627	1.07024	1
Q6UW02	Q6UW02	Cytochrome P450 20A1	CYP20A1	1.3735e+07	1.2167e+07	1.1917e+07	1.3009e+07	1.1404e+07	1.0285e+07	1.0035e+07	1.2739e+07	8.2026e+06	1.0303e+07	9.2731e+06	1.0579e+07	9.4274e+06	9.3265e+06	9.703e+06	0.0925648	0.256132	0.391155	0.825871	-0.128085	0.235499	0.681868	-0.180382	0.195869	0.680791	-0.198067	0.0789013	0.222965	-0.279583	2.69745	0.330518	0.306325	1
Q16850	Q16850	Lanosterol 14-alpha demethylase	CYP51A1	4.0224e+07	3.4316e+07	3.8524e+07	3.4582e+07	3.0604e+07	2.4599e+07	3.5661e+07	2.9776e+07	3.1611e+07	3.5306e+07	2.5516e+07	4.0229e+07	3.2793e+07	2.7625e+07	3.0211e+07	0.350205	0.552473	0.0745644	0.671199	-0.343452	0.495016	0.848019	0.122196	0.378295	0.802648	0.159074	0.891997	0.953831	0.0240359	1.25274	0.22379	0.446601	1
O00622	O00622	Protein CYR61	CYR61	3.7969e+07	3.2162e+07	3.9973e+07	2.9025e+07	3.2108e+07	3.8863e+07	1.2598e+07	1.437e+07	1.5561e+07	1.8087e+07	1.2633e+07	1.9199e+07	2.4299e+06	3.2015e+06	1.9819e+06	2.88597e-08	6.7878e-05	0.505271	0.873449	-0.143527	0.000148421	0.0694462	-1.22814	0.00063476	0.104803	-1.01515	6.0899e-09	1.42321e-05	-3.73263	112.295	29.0658	0.647089	1
Q9H1C7	Q9H1C7	Cysteine-rich and transmembrane domain-containing protein 1	CYSTM1	4.2949e+06	4.0068e+06	6.7161e+06	4.0112e+06	3.2852e+06	7.7573e+06	3.6716e+06	6.1858e+06	4.1456e+06	3.7791e+06	5.7074e+06	8.1844e+06	3.7587e+06	4.4239e+06	7.1337e+06	0.954608	0.974073	0.889255	0.98456	-0.0590425	0.925683	0.976391	-0.0395402	0.539308	0.874431	0.262722	0.86604	0.939829	0.071543	0.1585	0.162488	2.5629	1
P98082	P98082	Disabled homolog 2	DAB2	1.3133e+06	1.4974e+06	1.3664e+06	1.6393e+06	1.2196e+06	1.2931e+06	1.5633e+06	1.5422e+06	1.3581e+06	1.5795e+06	1.3782e+06	1.2223e+06	1.4027e+06	1.3552e+06	1.5418e+06	0.887061	0.93493	0.884532	0.98456	-0.0185711	0.38351	0.787999	0.11362	0.913775	0.980366	0.013841	0.6388	0.799184	0.060338	0.275697	0.0257048	0.23309	1
Q5VWQ8	Q5VWQ8	Disabled homolog 2-interacting protein	DAB2IP						1.5586e+06	3.6206e+06	2.6568e+06			1.8653e+06		4.5315e+06	2.3908e+06	2.629e+06	0.322132	0.528165	?	?	#VALUE!	0.166387	0.60789	0.99271	0.708414	0.942976	0.259158	0.155671	0.345736	0.970412	1.79029	1.06572	0.595279	1
P61803	P61803	Dolichyl-diphosphooligosaccharide--protein glycosyltransferase subunit DAD1	DAD1	5.8369e+07	5.7181e+07	4.8536e+07	5.4245e+07	4.9731e+07	4.4904e+07	6.7333e+07	4.5748e+07	4.277e+07	6.4675e+07	5.1551e+07	5.8371e+07	6.4514e+07	5.0928e+07	6.1341e+07	0.551516	0.710192	0.437333	0.849119	-0.139771	0.819915	0.946087	0.0403735	0.216364	0.694206	0.227987	0.186872	0.385625	0.244814	0.80088	0.143431	0.44773	1
Q14118	Q14118	Dystroglycan;Alpha-dystroglycan;Beta-dystroglycan	DAG1	3.9695e+07	3.757e+07	3.8251e+07	3.9622e+07	4.1332e+07	2.8779e+07	4.4652e+07	3.2644e+07	3.3562e+07	3.8209e+07	3.1904e+07	3.7139e+07	4.0635e+07	3.3036e+07	4.7649e+07	0.865213	0.921104	0.615631	0.916402	-0.0918204	0.921401	0.97572	0.0179362	0.915293	0.980975	-0.0193312	0.426542	0.63351	0.146877	0.30947	0.058311	0.471055	1
Q8NCG7	Q8NCG7	Sn1-specific diacylglycerol lipase beta	DAGLB	1.099e+07	8.3197e+06	1.3063e+07	1.0532e+07	1.1253e+07	9.8372e+06	1.1481e+07	1.1438e+07	9.91741e+06	1.2213e+07	1.0168e+07	11523004	8.1534e+06	7.8752e+06	6.2582e+06	0.019317	0.100295	0.943667	0.991909	-0.0116243	0.746855	0.932595	0.0532365	0.552851	0.880135	0.0985139	0.00960475	0.0587736	-0.512242	4.87106	0.75218	0.386045	1
P51398	P51398	28S ribosomal protein S29, mitochondrial	DAP3	2.613e+07	2.3337e+07	1.8425e+07	2.1851e+07	1.8449e+07	1.9232e+07	1.9933e+07	1.9632e+07	1.784e+07	2.2264e+07	1.4869e+07	2.0954e+07	1.7688e+07	1.412e+07	1.799e+07	0.239636	0.44605	0.328838	0.793744	-0.178414	0.777655	0.940688	-0.0504232	0.76453	0.954757	-0.0535012	0.162116	0.354682	-0.262348	1.63871	0.297014	0.453121	1
O43293	O43293	Death-associated protein kinase 3	DAPK3	1.3829e+07	9.8597e+06	9.9401e+06	1.0679e+07	1.1275e+07	8.1026e+06	1.1174e+07	9.4066e+06	1.0492e+07	1.2628e+07	1.1299e+07	1.1308e+07	1.0513e+07	8.99399e+06	9.0922e+06	0.365921	0.566267	0.335352	0.796683	-0.158094	0.713815	0.926089	0.0589399	0.152464	0.635676	0.241938	0.705186	0.84561	-0.0608171	1.20889	0.176982	0.365999	1
P14868	P14868	Aspartate--tRNA ligase, cytoplasmic	DARS	6.6075e+08	5.9902e+08	6.8422e+08	6.5914e+08	6.6677e+08	7.3729e+08	7.0185e+08	6.4409e+08	6.7195e+08	7.64e+08	735769937	7.1438e+08	8.0115e+08	795039901	7.1763e+08	0.0186742	0.098827	0.215064	0.745559	0.086281	0.643771	0.905658	-0.0310761	0.144532	0.625459	0.103169	0.0294492	0.118865	0.165442	4.9254	0.12555	0.0637255	1
Q6PI48	Q6PI48	Aspartate--tRNA ligase, mitochondrial	DARS2	1.1752e+07	1.1562e+07	1.0612e+07	1.056e+07	1.0601e+07	8.2534e+06	8.4504e+06	8.6681e+06	7.80641e+06	1.0012e+07	9.218e+06	1.2106e+07	1.1618e+07	9.66821e+06	9.4476e+06	0.0573057	0.196048	0.125116	0.67873	-0.214041	0.101312	0.529333	-0.230753	0.491259	0.852378	0.0913681	0.61378	0.783399	0.0666059	3.29771	0.323564	0.245294	1
Q9UER7	Q9UER7	Death domain-associated protein 6	DAXX	4.4396e+06	7.2711e+06	6.6144e+06	7.6096e+06	6.7508e+06	4.3681e+06	6.8053e+06	7.2373e+06	5.5401e+06	8.0213e+06	5.9373e+06	6.2424e+06	4.6417e+06	4.8438e+06	7.0218e+06	0.803229	0.883559	0.929704	0.991909	0.023894	0.72914	0.930032	0.0940469	0.619563	0.907809	0.135285	0.536381	0.724789	-0.169083	0.401822	0.168127	1.04603	1
Q96EP5	Q96EP5	DAZ-associated protein 1	DAZAP1	7.0308e+07	6.7457e+07	6.5705e+07	7.8172e+07	7.8387e+07	6.9324e+07	5.6765e+07	5.4817e+07	4.6335e+07	7.3192e+07	74115033	7.0632e+07	4.8843e+07	5.1859e+07	4.7414e+07	2.30434e-05	0.00199375	0.0769446	0.671199	0.148986	4.31717e-05	0.0401307	-0.519631	0.526275	0.866759	-0.0496152	1.12788e-05	0.000868383	-0.60752	27.3383	0.936694	0.0856577	1
P07108	P07108	Acyl-CoA-binding protein	DBI	5.8412e+06	8.0131e+06	1.1358e+07	1.3503e+07	9.2832e+06	8.0349e+06	1.5888e+07	9.9433e+06	1.2137e+07	1.4436e+07	1.283e+07	1.0583e+07	1.4073e+07	1.214e+07	1.4152e+07	0.119198	0.298986	0.287746	0.787877	0.307277	0.284323	0.722795	0.309607	0.269115	0.737295	0.320207	0.154871	0.344534	0.421124	2.40037	1.07866	1.12343	1
Q16643	Q16643	Drebrin	DBN1	2.4049e+08	2.3389e+08	2.4361e+08	2.3629e+08	2.2942e+08	2.3851e+08	2.2487e+08	2.1672e+08	1.8639e+08	255889952	2.5733e+08	2.6525e+08	2.6019e+08	2.4356e+08	2.4013e+08	0.00420785	0.0411512	0.651152	0.927332	-0.0279265	0.0177445	0.288643	-0.169784	0.0364487	0.413852	0.144634	0.220264	0.426261	0.0783502	7.70776	0.166043	0.0538557	1
Q9UJU6	Q9UJU6	Drebrin-like protein	DBNL	1.26e+08	1.2431e+08	1.4446e+08	1.3014e+08	1.4738e+08	1.8901e+08	160540049	1.759e+08	1.7231e+08	1.6562e+08	1.825e+08	1.3367e+08	1.8822e+08	1.8784e+08	1.675e+08	0.0774297	0.231257	0.147576	0.706643	0.226681	0.35015	0.767446	0.141537	0.725646	0.942976	0.0521237	0.133262	0.314579	0.236009	2.91504	0.364773	0.312837	1
Q9UK59	Q9UK59	Lariat debranching enzyme	DBR1	5.5104e+06	6.7733e+06	6.9733e+06	9.3738e+06	8.5436e+06		9.0937e+06	6.6666e+06	4.4154e+06	6.9019e+06	5.9592e+06		7.6947e+06	7.0806e+06	4.7681e+06	0.527607	0.692871	0.154036	0.70903	0.487116	0.164354	0.60789	-0.473619	0.193874	0.677833	-0.480682	0.153368	0.342919	-0.488022	0.858359	0.3944	0.918964	1
P11182	P11182	Lipoamide acyltransferase component of branched-chain alpha-keto acid dehydrogenase complex, mitochondrial	DBT	1.5344e+07	1.482e+07	1.3914e+07	1.6476e+07	1.1482e+07	1.1774e+07	1.2485e+07	1.2675e+07	1.4964e+07	1.251e+07	7.5325e+06	8.2533e+06	1.2263e+07	9.0031e+06	1.1644e+07	0.0531465	0.187126	0.432807	0.849119	-0.168804	0.889473	0.965069	0.0294458	0.0342644	0.403864	-0.506006	0.229533	0.437358	-0.264318	3.3968	0.869443	0.6399	1
Q9NV06	Q9NV06	DDB1- and CUL4-associated factor 13	DCAF13	2.949e+07	2.9222e+07	2.725e+07	2.5985e+07	2.4562e+07	2.8474e+07	1.532e+07	2.3359e+07	1.945e+07	2.2757e+07	2.0165e+07	2.2096e+07	1.2772e+07	1.7228e+07	1.773e+07	0.00172473	0.0249634	0.451391	0.853742	-0.123261	0.0149298	0.274794	-0.461529	0.104742	0.560593	-0.280601	0.000835947	0.0120035	-0.739941	9.80596	1.45554	0.371084	1
Q9NXF7	Q9NXF7	DDB1- and CUL4-associated factor 16	DCAF16	3.0779e+06	1.8666e+06	3.481e+06	1.9218e+06	1.7498e+06	2.5018e+06	1.9821e+06	2.4118e+06	2.2812e+06	2.4899e+06	2.6424e+06	2.855e+06	2.2083e+06	2.6272e+06	2.5242e+06	0.320168	0.526116	0.0814658	0.671199	-0.416415	0.574467	0.885594	0.124778	0.102567	0.560593	0.38627	0.243279	0.451915	0.266553	1.34272	0.372278	0.693141	1
P61962	P61962	DDB1- and CUL4-associated factor 7	DCAF7	6.6204e+06	6.2523e+06	7.4825e+06	7.0753e+06	6.5023e+06	5.8417e+06	9.1798e+06	6.219e+06	7.9777e+06	7.3843e+06	6.1247e+06	6.1733e+06	6.9873e+06	5.8735e+06	6.956e+06	0.452778	0.641426	0.651747	0.927418	-0.0682322	0.114411	0.54348	0.253663	0.902982	0.977586	0.0183351	0.847081	0.930801	0.0290217	0.997318	0.128726	0.322681	1
Q5TAQ9	Q5TAQ9	DDB1- and CUL4-associated factor 8	DCAF8	6.7505e+06	6.4429e+06	7.4056e+06	8.0296e+06	7.1053e+06	5.5619e+06	4.6234e+06	5.8791e+06	7.4365e+06	7.2867e+06	8.7824e+06	1.0462e+07	7.6957e+06	8.6617e+06	9.2633e+06	0.0689138	0.218003	0.971482	0.992539	-0.00717357	0.293684	0.731207	-0.216877	0.096409	0.555066	0.35906	0.132885	0.314165	0.320138	3.06075	0.703241	0.574402	1
Q96PD2	Q96PD2	Discoidin, CUB and LCCL domain-containing protein 2	DCBLD2	1.128e+07	1.6579e+07	1.3655e+07	1.1907e+07	1.1405e+07	1.9457e+07	1.1269e+07	2.1245e+07	1.7186e+07	1.7053e+07	1.8246e+07	2.4122e+07	1.9055e+07	1.799e+07	2.2666e+07	0.214437	0.415072	0.954035	0.991909	0.0164107	0.460594	0.828569	0.21298	0.100581	0.560593	0.502066	0.0911738	0.245749	0.518706	1.75487	0.811107	1.15551	1
P27707	P27707	Deoxycytidine kinase	DCK	1.3085e+07	1.4436e+07	1.4807e+07	1.3391e+07	1.7183e+07	1.1303e+07	1.8113e+07	1.5391e+07	1.7066e+07	16302992	1.2425e+07	7.8836e+06	1.8341e+07	1.7378e+07	1.303e+07	0.309271	0.515985	0.89124	0.98456	-0.0349701	0.271116	0.710037	0.290424	0.369015	0.795029	-0.234548	0.387901	0.597371	0.225077	1.37765	0.513841	0.932461	1
Q9NPI6	Q9NPI6	mRNA-decapping enzyme 1A	DCP1A	1.6377e+07	1.5044e+07	1.747e+07	1.5922e+07	1.5423e+07	1.747e+07	1.9937e+07	1.8942e+07	2.1335e+07	1.5515e+07	1.5423e+07	1.7577e+07	1.9931e+07	1.2613e+07	2.4154e+07	0.421973	0.61507	0.993512	0.996914	-0.00158495	0.141948	0.576066	0.303097	0.961064	0.99245	-0.00951559	0.400129	0.608284	0.167062	1.06719	0.231414	0.542108	1
Q96C86	Q96C86	m7GpppX diphosphatase	DCPS	3.0548e+07	2.9645e+07	3.0609e+07	3.2854e+07	3.3189e+07	2.847e+07	3.8032e+07	3.1286e+07	3.4023e+07	3.5714e+07	2.841e+07	3.2535e+07	3.9684e+07	4.0085e+07	3.9375e+07	0.0123842	0.0794753	0.567549	0.897761	0.0544595	0.195958	0.639078	0.127673	0.754983	0.953329	0.0295589	0.00436214	0.0346157	0.337563	5.61375	0.285932	0.127336	1
P32321	P32321	Deoxycytidylate deaminase	DCTD	1.2846e+07	1.2498e+07	1.2767e+07	1.4274e+07	1.3777e+07	1.5712e+07	1.7361e+07	1.3525e+07	1.5692e+07	1.4441e+07	1.5898e+07	1.3077e+07	1.464e+07	1.6289e+07	1.5189e+07	0.0841479	0.241655	0.0664218	0.671199	0.197362	0.397677	0.795122	0.084663	0.888155	0.975492	-0.0138236	0.443546	0.65111	0.076436	2.81279	0.154955	0.137723	1
Q14203	Q14203	Dynactin subunit 1	DCTN1	255889952	2.3542e+08	2.9876e+08	277230124	2.6415e+08	2.8049e+08	2.9933e+08	2.7044e+08	2.8959e+08	3.2855e+08	3.0235e+08	2.9874e+08	3.3661e+08	3.1425e+08	3.3013e+08	0.0137041	0.0845986	0.437497	0.849119	0.0635444	0.437443	0.815379	0.0635582	0.0480315	0.451188	0.176948	0.0087525	0.0558869	0.255211	5.43893	0.2015	0.0926193	1
Q13561	Q13561	Dynactin subunit 2	DCTN2	7.8632e+07	7.2277e+07	8.8762e+07	8.4971e+07	8.4839e+07	6.7892e+07	8.8795e+07	8.04e+07	8.5031e+07	9.5312e+07	8.501e+07	8.2232e+07	1.0151e+08	8.5955e+07	9.9298e+07	0.164211	0.360284	0.897816	0.98456	-0.0145506	0.370544	0.777671	0.103571	0.208981	0.689484	0.148348	0.0321956	0.124468	0.274649	2.04116	0.149451	0.183047	1
Q9UJW0	Q9UJW0	Dynactin subunit 4	DCTN4	3.8253e+07	3.4603e+07	3.7501e+07	3.7633e+07	3.7505e+07	3.8305e+07	4.6559e+07	3.7751e+07	4.0386e+07	4.1617e+07	4.165e+07	3.9435e+07	4.4702e+07	4.3231e+07	4.4247e+07	0.0168284	0.0943515	0.547514	0.889297	0.0410747	0.0752788	0.479909	0.130944	0.118144	0.576675	0.11278	0.00747022	0.0498797	0.220454	5.09471	0.133048	0.0652872	1
Q9BTE1	Q9BTE1	Dynactin subunit 5	DCTN5	1.2022e+07	8.2545e+06	9.9297e+06	1.1993e+07	1.0322e+07	1.1233e+07	1.1544e+07	9.4832e+06	1.2515e+07	1.1247e+07	1.0184e+07	1.1856e+07	1.39e+07	1.2947e+07	1.0526e+07	0.446742	0.636607	0.314598	0.793062	0.165635	0.964508	0.990983	-0.00713733	0.943347	0.987262	-0.0113989	0.36435	0.577054	0.148661	1.01063	0.148398	0.367093	1
O00399	O00399	Dynactin subunit 6	DCTN6	9.9777e+06	9.6894e+06	9.8227e+06	8.72411e+06	9.74529e+06	1.0748e+07	1.2513e+07	1.1265e+07	1.3768e+07	8.7822e+06	1.0881e+07	1.3272e+07	1.2301e+07	1.2425e+07	1.5266e+07	0.0408562	0.158571	0.902809	0.984586	-0.0185082	0.0341866	0.358865	0.362229	0.311147	0.7584	0.157639	0.0122377	0.0690837	0.450802	3.75353	0.491791	0.327553	1
Q9H773	Q9H773	dCTP pyrophosphatase 1	DCTPP1	2.7967e+06	2.7995e+06	2.9955e+06	3.4203e+06	2.8209e+06	2864201	3.8293e+06	2.6185e+06	2.9873e+06	3.9587e+06	2.631e+06	3.0657e+06	3.1971e+06	2.5707e+06	3.6098e+06	0.938179	0.964844	0.677712	0.933996	0.0789104	0.837739	0.949138	0.0387452	0.714134	0.942976	0.0694822	0.85677	0.935631	0.0341453	0.190008	0.0387463	0.509798	1
Q96GG9	Q96GG9	DCN1-like protein 1	DCUN1D1	7.4114e+06	7.7546e+06	7.5246e+06	7.9286e+06	6.0145e+06	6.5029e+06	8.4857e+06	5.7072e+06	9.1346e+06	8.065e+06	6.4694e+06	8.3101e+06	8.2626e+06	7.0925e+06	5.3873e+06	0.826401	0.897988	0.451981	0.853851	-0.159939	0.422663	0.805227	0.170848	0.448549	0.836938	0.161191	0.967188	0.988092	0.00861596	0.367636	0.0921237	0.62646	1
Q8IWE4	Q8IWE4	DCN1-like protein 3	DCUN1D3		8.5481e+06				4.5718e+06		8.7637e+06					2.1749e+06	6.3821e+06	933160	0.618712	0.760497	0.691164	0.937556	-0.902842	0.680108	0.918098	0.938775	?	?	#VALUE!	0.610171	0.781567	-0.961036	0.739262	4.28642	3.86549	1
Q9BTE7	Q9BTE7	DCN1-like protein 5	DCUN1D5	1.2263e+07	1.1466e+07	8.1405e+06	1.407e+07	1.1627e+07	9.6466e+06	1.2764e+07	9.2148e+06	1.0712e+07	1.1995e+07	1.1861e+07		9.93089e+06	1.0325e+07		0.800134	0.881253	0.453741	0.854102	0.154441	0.595975	0.891487	-0.108287	0.87739	0.97337	0.0349341	0.385423	0.595329	-0.201329	0.405406	0.0935815	0.461668	1
Q7Z4W1	Q7Z4W1	L-xylulose reductase	DCXR	9.24251e+06	7.5187e+06	8.0161e+06	7.7564e+06	7.1738e+06	7.3829e+06	7.7855e+06	7.4973e+06	6.2358e+06	6.5586e+06	6.6524e+06	7.6474e+06	6.6772e+06	7.2533e+06	7.5442e+06	0.212908	0.414058	0.18384	0.72467	-0.146453	0.583021	0.888509	-0.058192	0.352487	0.789087	-0.100026	0.594799	0.768939	-0.0563532	1.76241	0.111263	0.157827	1
Q9BW61	Q9BW61	DET1- and DDB1-associated protein 1	DDA1	3.986e+06	3.2219e+06	3.7728e+06	6.1546e+06	3.5167e+06		3.3638e+06		3.0328e+06		2.8014e+06	3.1968e+06		2.4241e+06		0.188486	0.388352	0.234259	0.756901	0.351775	0.115295	0.544524	-0.542574	0.0758204	0.523459	-0.636555	0.0430652	0.148881	-0.940492	2.33671	0.759142	0.406095	1
O94760	O94760	N(G),N(G)-dimethylarginine dimethylaminohydrolase 1	DDAH1	9.7925e+07	8.03051e+07	1.1852e+08	1.1374e+08	1.1216e+08	1.406e+08	1.588e+08	1.0703e+08	1.1023e+08	1.4515e+08	1.2327e+08	1.3414e+08	1.3024e+08	1.035e+08	1.2059e+08	0.233523	0.437563	0.118648	0.674846	0.314813	0.911811	0.972058	0.0209537	0.465114	0.841052	0.140072	0.802692	0.906009	-0.0473265	1.66558	0.339955	0.510264	1
O95865	O95865	N(G),N(G)-dimethylarginine dimethylaminohydrolase 2	DDAH2	2.3672e+07	3.4387e+07	2.0784e+07	2.3277e+07	2.5296e+07	2.8689e+07	2.5044e+07	3.3712e+07	2.3613e+07	3.2898e+07	2.5374e+07	2.4988e+07	4.3292e+07	4.2276e+07	3.7985e+07	0.0315044	0.136311	0.997144	0.998851	-0.000734519	0.699172	0.924249	0.0796614	0.62356	0.910713	0.101421	0.0068071	0.0472053	0.680351	4.12359	0.992531	0.601739	1
Q16531	Q16531	DNA damage-binding protein 1	DDB1	2.9921e+08	277149868	2.9776e+08	301599815	3.0678e+08	3.3638e+08	3.0527e+08	3.1256e+08	311889811	3.2236e+08	3.1749e+08	3.252e+08	3.2749e+08	3.3644e+08	3.3637e+08	0.00786765	0.0609895	0.0199924	0.671199	0.111325	0.604156	0.892806	-0.0215583	0.441743	0.833296	0.032256	0.0636619	0.192468	0.083969	6.44041	0.0626797	0.0243306	1
Q5TDH0	Q5TDH0	Protein DDI1 homolog 2	DDI2	6.8543e+06	5.0282e+06	6.6984e+06	8.4406e+06	1.0211e+07	7.217e+06	7.2753e+06	4.9965e+06	6.7595e+06	7.743e+06	5.494e+06	7.3077e+06	5.7035e+06	5.6213e+06	6.7895e+06	0.149161	0.341551	0.0385635	0.671199	0.476641	0.0497629	0.426448	-0.446653	0.126685	0.590269	-0.333545	0.0302862	0.120333	-0.504915	2.14705	0.516366	0.60125	1
P39656	P39656	Dolichyl-diphosphooligosaccharide--protein glycosyltransferase 48 kDa subunit	DDOST	2.6373e+08	2.6792e+08	2.4142e+08	2.4087e+08	263570165	1.9946e+08	234220062	2.4807e+08	2.4632e+08	2.4368e+08	2.2708e+08	2.982e+08	2.1507e+08	2.4509e+08	2.7946e+08	0.814669	0.891625	0.298454	0.788238	-0.14329	0.661898	0.912095	0.0588706	0.352818	0.789087	0.127303	0.589931	0.764865	0.0727369	0.38497	0.039426	0.256033	1
Q96HY6	Q96HY6	DDRGK domain-containing protein 1	DDRGK1	3.1022e+07	29625014	2.8133e+07	3.2067e+07	3.0155e+07	3.4779e+07	2.6976e+07	2.3971e+07	2.8612e+07	2.609e+07	2.5392e+07	3.0596e+07	2.6496e+07	2.2395e+07	2.7831e+07	0.0495369	0.178151	0.250798	0.763964	0.126444	0.0197682	0.295417	-0.287373	0.0408102	0.428643	-0.243496	0.00804849	0.05254	-0.34202	3.49052	0.225317	0.161378	1
P30046;A6NHG4	P30046;A6NHG4	D-dopachrome decarboxylase;D-dopachrome decarboxylase-like protein	DDT;DDTL	4.9708e+07	6.8811e+07	8.27379e+07	7.5307e+07	8.6721e+07	5.6509e+07	8.6462e+07	6.8946e+07	9.2301e+07	8.3441e+07	9.94479e+07	7.0586e+07	8.3944e+07	9.6002e+07	9.3572e+07	0.280083	0.487605	0.572053	0.897761	0.12766	0.400067	0.795443	0.192081	0.333349	0.776603	0.222149	0.146917	0.334318	0.343635	1.47826	0.42359	0.716368	1
Q92499	Q92499	ATP-dependent RNA helicase DDX1	DDX1	2.5917e+08	2.4985e+08	2.6074e+08	2.8739e+08	2.8307e+08	2.769e+08	3.3237e+08	2.8847e+08	2.9681e+08	278010071	2.7371e+08	2.5679e+08	2.8513e+08	2.932e+08	2.6828e+08	0.00971424	0.0693411	0.0269639	0.671199	0.138657	0.062136	0.456657	0.112407	0.230359	0.703268	-0.0683865	0.969531	0.988922	-0.00209632	6.04716	0.104009	0.042999	1
Q13206	Q13206	Probable ATP-dependent RNA helicase DDX10	DDX10	1.1906e+08	1.1429e+08	1.133e+08	1.0509e+08	1.0107e+08	8.99889e+07	9.4035e+07	9.21729e+07	9.6224e+07	94348053	8.1712e+07	1.044e+08	7.0007e+07	6.7285e+07	7.1205e+07	6.78169e-05	0.00356249	0.0176681	0.671199	-0.229912	0.437576	0.815379	-0.0655499	0.331906	0.776545	-0.0826645	9.98558e-05	0.00345723	-0.503607	21.4552	0.846026	0.0985804	1
Q92841	Q92841	Probable ATP-dependent RNA helicase DDX17	DDX17	3.5904e+08	3.3561e+08	3.1717e+08	3.471e+08	3.4758e+08	2.9938e+08	3.4174e+08	3.2726e+08	2.9321e+08	3.4105e+08	3.196e+08	3.3022e+08	3.3355e+08	3.298e+08	3.1352e+08	0.885715	0.934382	0.720182	0.945769	-0.0271706	0.542691	0.869469	-0.046468	0.982427	0.997707	-0.00166583	0.769445	0.888435	-0.0222072	0.277809	0.0090621	0.0815497	1
Q9NVP1	Q9NVP1	ATP-dependent RNA helicase DDX18	DDX18	2.7679e+08	2.7719e+08	2.5765e+08	2.4359e+08	2.6946e+08	2.4299e+08	2.052e+08	1.9828e+08	1.9989e+08	2.1356e+08	2.091e+08	2.3943e+08	1.5208e+08	1.5403e+08	1.7297e+08	3.80424e-06	0.000596505	0.151145	0.70903	-0.10322	0.000644505	0.0939349	-0.323882	0.0159353	0.308039	-0.192327	1.7059e-06	0.000251889	-0.658952	40.4735	1.07085	0.0661452	1
Q9NUU7;Q9UMR2	Q9NUU7;Q9UMR2	ATP-dependent RNA helicase DDX19A;ATP-dependent RNA helicase DDX19B	DDX19A;DDX19B	3.552e+07	2.6295e+07	3.445e+07	3.5494e+07	3.3337e+07	4.076e+07	3.7827e+07	3.3192e+07	3.6667e+07	3.8089e+07	3.8206e+07	3.6866e+07	3.9262e+07	3.9121e+07	3.6926e+07	0.194914	0.394356	0.109381	0.671199	0.194642	0.843973	0.949724	-0.0223728	0.653775	0.919952	0.051205	0.497626	0.69513	0.0779539	1.85604	0.136624	0.184026	1
Q9UHI6	Q9UHI6	Probable ATP-dependent RNA helicase DDX20	DDX20	4.9455e+07	3.8242e+07	4.6697e+07	4.1835e+07	4.2047e+07	4.3034e+07	4.9281e+07	4.8187e+07	4.7931e+07	4.2525e+07	4.3776e+07	4.101e+07	3.7721e+07	3.8087e+07	4.0025e+07	0.017969	0.0974925	0.35155	0.803862	-0.0741373	0.0271714	0.332814	0.196154	0.958182	0.991238	0.00407706	0.112033	0.280933	-0.132208	4.98764	0.172272	0.0863496	1
Q9NR30	Q9NR30	Nucleolar RNA helicase 2	DDX21	1874000804	1697500313	1743999895	1706600242	1657399342	1628198904	1294500779	1278299976	1314099720	1432899503	1341199845	1663400933	9.2907e+08	8.8939e+08	8.9508e+08	3.72496e-07	0.000170599	0.209895	0.744088	-0.0895359	0.00030105	0.0939076	-0.360875	0.0252634	0.365147	-0.175576	1.2189e-07	5.69713e-05	-0.879497	66.1546	1.77214	0.0669698	1
Q9BUQ8	Q9BUQ8	Probable ATP-dependent RNA helicase DDX23	DDX23	7.3484e+07	8.4699e+07	6.8465e+07	7.0658e+07	6.604e+07	6.1762e+07	6.7793e+07	7.4416e+07	6.5457e+07	6.5898e+07	6.4318e+07	7.2363e+07	6.5593e+07	6.6872e+07	6.7324e+07	0.226914	0.430142	0.046515	0.671199	-0.188075	0.447672	0.822078	0.065462	0.725335	0.942976	0.0299263	0.890309	0.952679	0.0117246	1.69554	0.0697918	0.102905	1
Q9GZR7	Q9GZR7	ATP-dependent RNA helicase DDX24	DDX24	1.3957e+08	1.3847e+08	1.2698e+08	128090022	1.2584e+08	1.3161e+08	1.3194e+08	1.1837e+08	1.3202e+08	1.1927e+08	109059958	1.1739e+08	1.3093e+08	1.0965e+08	1.2108e+08	0.0589904	0.199347	0.337066	0.798019	-0.07005	0.847708	0.952323	-0.013691	0.046093	0.442516	-0.158119	0.198014	0.400133	-0.0957849	3.25997	0.0943968	0.0723909	1
Q96GQ7	Q96GQ7	Probable ATP-dependent RNA helicase DDX27	DDX27	9.9539e+07	1.0063e+08	8.828e+07	8.9582e+07	8.95009e+07	7.3751e+07	8.5999e+07	7.7749e+07	7.9188e+07	8.43201e+07	7.8322e+07	8.6573e+07	6.7803e+07	7.1506e+07	7.0233e+07	0.00370407	0.0383985	0.03965	0.671199	-0.193521	0.53097	0.864981	-0.0531165	0.847171	0.970576	-0.0161881	0.00882812	0.0562928	-0.265405	7.98565	0.32096	0.10048	1
Q9NUL7	Q9NUL7	Probable ATP-dependent RNA helicase DDX28	DDX28	5.3011e+06	5.1967e+06	5.9452e+06	5.8346e+06	4.2989e+06	3.8035e+06	5.1619e+06	3.621e+06	3.654e+06	5.2885e+06	6.1176e+06	5.0486e+06	4.3509e+06	3.0625e+06	3.884e+06	0.0599975	0.201017	0.211906	0.745135	-0.259894	0.428762	0.811561	-0.160721	0.214027	0.693181	0.258591	0.162164	0.354682	-0.294119	3.23801	0.73783	0.569664	1
Q9H8H2	Q9H8H2	Probable ATP-dependent RNA helicase DDX31	DDX31	5.5743e+06	7.7818e+06	5.9989e+06	5.7397e+06	6.6338e+06	5.118e+06		5.5494e+06	6.1855e+06	7.5406e+06	5.5876e+06	5.8704e+06	4.8985e+06		6.3607e+06	0.837069	0.903531	0.462125	0.858085	-0.139067	0.941869	0.983487	0.0151407	0.542059	0.876514	0.11466	0.792721	0.902631	-0.0547009	0.350147	0.0681157	0.389068	1
O00148	O00148	ATP-dependent RNA helicase DDX39A	DDX39A	3.9605e+07	3.1026e+07	3.2987e+07	3.3181e+07	3.7685e+07	3.0111e+07	3.7171e+07	3.2713e+07	3.8626e+07	3.0715e+07	3.2607e+07	4.7949e+07	2.6646e+07	2.9798e+07	3.5741e+07	0.643611	0.779415	0.847731	0.97589	-0.0354727	0.567862	0.88332	0.106322	0.530383	0.869111	0.11699	0.467451	0.670136	-0.135974	0.643789	0.125171	0.486072	1
Q13838	Q13838	Spliceosome RNA helicase DDX39B	DDX39B	8.919e+07	9.15191e+07	71455978	7.4487e+07	8.5067e+07	5.9984e+07	7.3711e+07	8.53831e+07	8.119e+07	7.7094e+07	8.2986e+07	9.3257e+07	6.6419e+07	7.8693e+07	8.3448e+07	0.557931	0.715125	0.192985	0.73662	-0.205948	0.357497	0.7718	0.142322	0.172399	0.655806	0.216846	0.663323	0.813532	0.0661788	0.789266	0.103094	0.32655	1
O00571;O15523;Q9NQI0	O00571;O15523	ATP-dependent RNA helicase DDX3X;ATP-dependent RNA helicase DDX3Y	DDX3X;DDX3Y	1242499385	1051200608	1272699769	1300200355	1256399677	1339700586	1195199214	1160700457	1209799688	1239800121	1247999702	1190800315	1178999782	1153899469	1169699897	0.16227	0.35826	0.0530042	0.671199	0.132261	0.0603103	0.455008	-0.127642	0.199831	0.683341	-0.0827607	0.0292743	0.118658	-0.15324	2.05417	0.0447983	0.0545212	1
Q9UJV9	Q9UJV9	Probable ATP-dependent RNA helicase DDX41	DDX41	3.1945e+07	2.9806e+07	3.1573e+07	3.27e+07	2.9854e+07	2.7488e+07	3.2039e+07	2.6679e+07	2.8327e+07	3.488e+07	2.6515e+07	2.9906e+07	3.0402e+07	2.8426e+07	3.1405e+07	0.899865	0.941273	0.611471	0.915952	-0.0546215	0.645305	0.905658	-0.049436	0.891756	0.975492	0.014541	0.959298	0.982363	0.00545748	0.255328	0.0166254	0.162784	1
Q86XP3	Q86XP3	ATP-dependent RNA helicase DDX42	DDX42	1.8663e+08	1.8113e+08	2.0429e+08	2.0429e+08	1.9672e+08	193509886	216120063	2.0384e+08	2.1237e+08	2.1448e+08	1.9217e+08	2.0023e+08	193309927	1.7546e+08	192380107	0.0762647	0.23004	0.339011	0.798594	0.0571106	0.149177	0.58184	0.0888879	0.626341	0.912212	0.0285692	0.168766	0.362229	-0.0843843	2.93383	0.0569571	0.0485347	1
Q7L014	Q7L014	Probable ATP-dependent RNA helicase DDX46	DDX46	3.2959e+08	3.1653e+08	3.2362e+08	3.2214e+08	3.1829e+08	3.1325e+08	3.0448e+08	3.1061e+08	3.191e+08	2.9254e+08	3.0735e+08	341780199	2.9787e+08	3.0297e+08	328220169	0.767277	0.859758	0.661131	0.931653	-0.0239913	0.585121	0.888509	-0.0299607	0.697464	0.942668	-0.0212523	0.480295	0.680346	-0.0389398	0.454752	0.00769715	0.0423151	1
Q9H0S4	Q9H0S4	Probable ATP-dependent RNA helicase DDX47	DDX47	1.0289e+08	1.0046e+08	1.0016e+08	9.829e+07	1.0581e+08	7.5073e+07	9.6233e+07	8.3394e+07	8.0678e+07	8.2333e+07	8.1425e+07	8.9277e+07	6.6725e+07	6.882e+07	6.6459e+07	0.00425298	0.0415063	0.250207	0.763964	-0.135691	0.436838	0.815379	-0.0900303	0.276893	0.743878	-0.127836	0.00227238	0.0229532	-0.451741	7.68483	0.569748	0.185348	1
Q9Y6V7	Q9Y6V7	Probable ATP-dependent RNA helicase DDX49	DDX49	7.0125e+06	7.9201e+06	6.3546e+06	6.8015e+06	7.6075e+06	4.8107e+06	7.1486e+06	5.1183e+06	5.9019e+06	6.6752e+06	5.6968e+06	5.7541e+06	4.7639e+06	4.3262e+06	5.1341e+06	0.0817567	0.238428	0.364584	0.809344	-0.167909	0.707161	0.926089	-0.0683396	0.733112	0.943733	-0.0619898	0.0422523	0.147049	-0.411389	2.84805	0.534003	0.468744	1
P17844	P17844	Probable ATP-dependent RNA helicase DDX5	DDX5	1170900541	1104199552	1127699809	1189399990	1180799923	1056799539	1129599325	1073700657	1087600280	1029400674	1008199439	9.6532e+08	9.2942e+08	951920160	9.8021e+08	0.000693876	0.0145066	0.857185	0.978513	0.00857294	0.249484	0.692369	-0.0567163	0.0022333	0.176348	-0.189012	0.000237152	0.00565536	-0.258408	12.3662	0.159652	0.032276	1
Q9BQ39	Q9BQ39	ATP-dependent RNA helicase DDX50	DDX50	1.0876e+08	1.0417e+08	102179948	9.6913e+07	9.0305e+07	9.571e+07	8.164e+07	8.0235e+07	8.0677e+07	8.98821e+07	8.0601e+07	8.1615e+07	7.3683e+07	7.0773e+07	7.5966e+07	4.30338e-06	0.000653003	0.0062471	0.671199	-0.155606	0.000615619	0.0939349	-0.2215	0.00403087	0.210159	-0.1675	1.20471e-05	0.00089202	-0.360094	39.416	0.481662	0.0305499	1
Q8N8A6	Q8N8A6	ATP-dependent RNA helicase DDX51	DDX51	2.2866e+07	2.4721e+07	2.1553e+07	1.8153e+07	2.3029e+07	1.8605e+07	2.2636e+07	2.2739e+07	2.3776e+07	2.0208e+07	2.2168e+07	2.1824e+07	2.0851e+07	1.8259e+07	1.9662e+07	0.0648456	0.210033	0.0381788	0.671199	-0.215826	0.0366562	0.373433	0.217975	0.251812	0.721144	0.109989	0.842806	0.92798	-0.018406	3.13806	0.153978	0.12267	1
Q9Y2R4	Q9Y2R4	Probable ATP-dependent RNA helicase DDX52	DDX52	1.3092e+07	1.5262e+07	1.5505e+07	1.4115e+07	1.4087e+07	1.418e+07	1.512e+07		1.5149e+07	1.4284e+07	1.4035e+07	2.2117e+07	1.9357e+07	1.1357e+07	2.0444e+07	0.827656	0.898937	0.852025	0.976279	-0.0453034	0.715217	0.926089	0.0993491	0.380309	0.805313	0.217715	0.366859	0.5785	0.224226	0.36509	0.121991	0.751817	1
Q8TDD1	Q8TDD1	ATP-dependent RNA helicase DDX54	DDX54	1.2153e+08	1.2033e+08	1.1252e+08	1.0514e+08	1.0463e+08	9.78429e+07	1.0748e+08	9.92089e+07	1.0426e+08	9.7677e+07	9.2706e+07	9.4971e+07	9.1107e+07	8.84439e+07	9.4622e+07	7.13168e-05	0.00364646	0.000858609	0.487848	-0.204113	0.728482	0.930032	0.0155547	0.0326519	0.400676	-0.107921	0.00344449	0.0295948	-0.16581	21.2107	0.241378	0.0284501	1
Q8NHQ9	Q8NHQ9	ATP-dependent RNA helicase DDX55	DDX55	8.7144e+06	1.0937e+07	1.0393e+07	1.1784e+07	1.1695e+07	1.1062e+07	9.132e+06	9.0109e+06	9.11971e+06	9.694e+06	1.0018e+07	8.66851e+06	5.8471e+06	7.8429e+06	8.3124e+06	0.00474282	0.0447098	0.129559	0.680099	0.207343	0.0217268	0.309939	-0.340843	0.0461624	0.442516	-0.285572	0.000342268	0.00692537	-0.666581	7.45323	0.70453	0.236317	1
Q9NY93	Q9NY93	Probable ATP-dependent RNA helicase DDX56	DDX56	7.5827e+07	6.683e+07	6.4222e+07	6.7368e+07	6.0751e+07	5.9198e+07	6.123e+07	5.2172e+07	6.41e+07	5.3446e+07	5.5151e+07	6.3058e+07	4.7834e+07	4.5817e+07	5.423e+07	0.0110366	0.073691	0.203884	0.738186	-0.141917	0.456347	0.82669	-0.0808949	0.250133	0.718749	-0.127458	0.00827809	0.0534459	-0.342505	5.81683	0.380378	0.163482	1
O95786	O95786	Probable ATP-dependent RNA helicase DDX58	DDX58	1.7235e+07	1.7768e+07	1.7847e+07	1.6133e+07	1.5375e+07	1.4564e+07	2.2045e+07	1.639e+07	1.704e+07	2.0343e+07	1.9402e+07	1.7794e+07	2.6926e+07	2.2343e+07	2.4965e+07	0.00124891	0.0210643	0.0961272	0.671199	-0.199098	0.0396016	0.38221	0.256395	0.0145541	0.30259	0.31971	8.66787e-05	0.00316513	0.68524	10.6612	0.751705	0.176271	1
P26196	P26196	Probable ATP-dependent RNA helicase DDX6	DDX6	186320022	1.6372e+08	1.9318e+08	1.955e+08	1.8352e+08	172640009	1.9831e+08	1.6846e+08	2.0371e+08	1.977e+08	1.876e+08	2.0371e+08	1.9106e+08	1.7826e+08	2.0774e+08	0.693098	0.811028	0.796835	0.963237	0.023965	0.628351	0.901895	0.0452752	0.316772	0.763845	0.0955329	0.496536	0.694022	0.0639723	0.566073	0.0279169	0.123292	1
Q16698	Q16698	2,4-dienoyl-CoA reductase, mitochondrial	DECR1	114580001	1.1113e+08	8.6393e+07	1.0447e+08	9.3315e+07	7.5239e+07	1.1618e+08	9.0853e+07	9.9873e+07	9.522e+07	9.3952e+07	8.8928e+07	129159981	1.1498e+08	1.158e+08	0.102635	0.273875	0.200144	0.73662	-0.194922	0.247728	0.690364	0.174432	0.788943	0.957408	0.0390682	0.0162809	0.0817368	0.409787	2.5746	0.311933	0.302895	1
Q9H4E7	Q9H4E7	Differentially expressed in FDCP 6 homolog	DEF6	1.1167e+07	1.4441e+07	8.7515e+06	1.5075e+07	1.2854e+07	2.68e+07	1.9413e+07	1.614e+07	2.3111e+07	1.4663e+07	2.0262e+07	1.7106e+07	1.9181e+07	1.5876e+07	1.2753e+07	0.157506	0.352355	0.059177	0.671199	0.626533	0.598934	0.891636	0.159875	0.972558	0.995542	-0.0103828	0.645162	0.802315	-0.139749	2.08689	1.08497	1.29974	1
O15121	O15121	Sphingolipid delta(4)-desaturase DES1	DEGS1	1.018e+07	1.1309e+07	1.2074e+07	1.2773e+07	1.1426e+07	8.79781e+06	1.1439e+07	8.99281e+06	9.7407e+06	1.1137e+07	9.9539e+06	8.372e+06	1.1217e+07	1.1182e+07	1.1617e+07	0.528671	0.693448	0.803268	0.965584	-0.0381589	0.442605	0.818146	-0.119244	0.319952	0.766769	-0.156098	0.692032	0.835577	0.0608221	0.843238	0.112563	0.333721	1
P35659	P35659	Protein DEK	DEK	8.5317e+08	7.8705e+08	7.8967e+08	8.074e+08	7.8006e+08	6.7641e+08	6.7393e+08	735060178	6.088e+08	6.7804e+08	6.9176e+08	7.0013e+08	6.5067e+08	5.9024e+08	6.1385e+08	0.00509826	0.0460312	0.212005	0.745135	-0.105258	0.0616442	0.456657	-0.166112	0.143934	0.625459	-0.125167	0.00481235	0.0374259	-0.284551	7.3024	0.273062	0.0934836	1
Q5VZ89	Q5VZ89	DENN domain-containing protein 4C	DENND4C		1.6224e+06	1.8173e+06	1.686e+06	2.2811e+06			1.7197e+06	2.1455e+06	2.2249e+06	2.2422e+06	2.0866e+06	2.1676e+06	2.6394e+06	2.5138e+06	0.0968112	0.264	0.304642	0.788238	0.191702	0.867601	0.958728	-0.0299312	0.359458	0.789087	0.154933	0.0902214	0.244178	0.310398	3.01009	0.3607	0.209703	1
O43583	O43583	Density-regulated protein	DENR	2.1194e+08	2.0003e+08	2.3737e+08	2.273e+08	2.2086e+08	2.6188e+08	273230123	2.7495e+08	2.754e+08	275359886	2.5229e+08	266400102	313060164	313159927	2.677e+08	0.00220666	0.0287494	0.161522	0.710262	0.128544	0.0281486	0.33632	0.218062	0.0818684	0.528511	0.164452	0.00291379	0.0265997	0.332439	9.18888	0.398576	0.10844	1
Q9Y315	Q9Y315	Deoxyribose-phosphate aldolase	DERA	1.3217e+07	9.7585e+06	1.0164e+07	1.1632e+07	9.33461e+06	1.1035e+07	1.4532e+07	1.1079e+07	9.101e+06	1.3025e+07	1.089e+07	9.0678e+06	1.3365e+07	1.0162e+07	1.2403e+07	0.933151	0.961576	0.835506	0.971122	-0.0432489	0.643687	0.905658	0.0967746	0.869938	0.972142	0.0340889	0.438237	0.645854	0.163834	0.199107	0.0491902	0.617635	1
Q9BUN8	Q9BUN8	Derlin-1	DERL1	8.9038e+06	1.0324e+07	8.3564e+06	1.0341e+07	9.4243e+06	1.0261e+07	8.9441e+06	8.6065e+06	1.0071e+07	8.3476e+06	8.7527e+06	8.9423e+06	1.0313e+07	8.6458e+06	9.0144e+06	0.349173	0.551363	0.200473	0.73662	0.126854	0.215341	0.661586	-0.12243	0.0514227	0.462606	-0.204685	0.282805	0.496183	-0.105056	1.25569	0.0645355	0.128486	1
Q9GZP9	Q9GZP9	Derlin-2	DERL2	1.4127e+06	1.3251e+06		584960	1.3301e+06	997620	1.4216e+06	1.1751e+06	1.1768e+06	1.0013e+06	992320	1.0472e+06	1.1846e+06	1.2862e+06	1.0499e+06	0.271234	0.478577	0.0674809	0.671199	-0.574109	0.103988	0.529333	0.446891	0.582426	0.889807	0.140923	0.192927	0.392574	0.347756	1.53793	0.563462	0.824348	1
O00273	O00273	DNA fragmentation factor subunit alpha	DFFA	9.0741e+06	8.474e+06	1.1123e+07	1.1665e+07	9.8723e+06	9.94579e+06	1.0948e+07	1.0928e+07	1.1421e+07	1.1459e+07	1.3105e+07	1.0753e+07	1.1976e+07	8.7415e+06	8.9042e+06	0.242763	0.449412	0.340486	0.799246	0.140438	0.558789	0.876491	0.0848671	0.266373	0.737098	0.165172	0.496362	0.694022	-0.0990494	1.62526	0.191989	0.295321	1
O60443	O60443	Non-syndromic hearing impairment protein 5	DFNA5	2.2048e+07	2.2049e+07	2.2923e+07	2.2956e+07	2.3428e+07	2.252e+07	2.7232e+07	2.3308e+07	2.1518e+07	2.915e+07	2.4982e+07	2.4338e+07	29625014	3.3729e+07	3.0154e+07	0.00235359	0.0295489	0.66845	0.931653	0.0400508	0.538704	0.866872	0.0577899	0.0713425	0.518577	0.183099	0.000693801	0.0108094	0.438282	9.03236	0.446594	0.12361	1
Q8WYQ5	Q8WYQ5	Microprocessor complex subunit DGCR8	DGCR8	2.4802e+06	2.2556e+06	1.7984e+06	1.463e+06	1.9178e+06			1.8526e+06	2.4946e+06	1.9583e+06	1.7191e+06	1.4758e+06	1.8845e+06	2.6022e+06	1.4715e+06	0.526542	0.691819	0.213907	0.745559	-0.366035	0.260021	0.698416	0.359993	0.923894	0.98184	0.0267293	0.468695	0.670605	0.206206	0.860475	0.303552	0.705545	1
Q16854	Q16854	Deoxyguanosine kinase, mitochondrial	DGUOK	1.6193e+06	1.2837e+06	1.1463e+06	1.4577e+06	1.3593e+06	910070	1.072e+06	1.0434e+06	920210	1.3044e+06	1.0749e+06	1.4275e+06	1.4651e+06	1.3737e+06	1.1332e+06	0.317735	0.523964	0.513682	0.876193	-0.134019	0.202953	0.64556	-0.269658	0.805077	0.96267	0.0501604	0.580801	0.759665	0.112954	1.35041	0.3174	0.587599	1
Q15392	Q15392	Delta(24)-sterol reductase	DHCR24	3.8073e+07	25325001	2.6892e+07	3.3725e+07	3.6022e+07	2.0592e+07	2.0519e+07	8.9166e+06	26027983	2.6926e+07	2.0885e+07	2.501e+07	2.6645e+07		2.3646e+07	0.288503	0.495841	0.965193	0.991909	-0.0172418	0.0677276	0.462506	-0.797729	0.48944	0.852378	-0.276936	0.620132	0.788493	-0.220528	1.47242	1.30478	1.99382	1
Q9UBM7	Q9UBM7	7-dehydrocholesterol reductase	DHCR7	4.813e+07	4.742e+07	4.732e+07	5.331e+07	4.2637e+07	4.4841e+07	4.2163e+07	4.158e+07	4.8792e+07	4.7906e+07	4.644e+07	6.4882e+07	5.2339e+07	4.0411e+07	5.3458e+07	0.581769	0.732114	0.855525	0.978072	-0.0278514	0.584306	0.888509	-0.0842726	0.287805	0.749221	0.167358	0.744716	0.872074	0.0499095	0.747082	0.0996046	0.333312	1
P00374;Q86XF0	P00374	Dihydrofolate reductase	DHFR	8.5337e+06	1.3209e+07	1.0227e+07	9.0247e+06	9.3923e+06	5.7792e+06	1.5398e+07	1.1061e+07	1.6931e+07	1.1613e+07	1.0854e+07	1.2206e+07	1.4175e+07	1.3104e+07	1.0076e+07	0.0477577	0.174149	0.116106	0.674846	-0.411568	0.00515212	0.184021	0.852486	0.0442122	0.438062	0.550369	0.0225257	0.101139	0.644613	3.53974	1.21554	0.858493	1
Q02127	Q02127	Dihydroorotate dehydrogenase (quinone), mitochondrial	DHODH	6.3747e+06	6.0587e+06	6.9868e+06	7.0178e+06	5.7178e+06	4.6916e+06	4.0651e+06	4.1296e+06	5.1865e+06	5.3697e+06	4.4931e+06	7.0106e+06	4.0643e+06	4.3927e+06	3.9885e+06	0.0261424	0.120232	0.359453	0.808437	-0.173145	0.0667053	0.462506	-0.370835	0.780991	0.956047	-0.0514889	0.0267857	0.114126	-0.467533	4.40055	0.858004	0.487441	1
P49366	P49366	Deoxyhypusine synthase	DHPS	2.1148e+07	1.905e+07	2.1266e+07	1.8658e+07	2.1144e+07	2.1039e+07	2.289e+07	2.1286e+07	2.3276e+07	2.0978e+07	2.5336e+07	2.0067e+07	1.7833e+07	2.057e+07	2.3472e+07	0.572843	0.724369	0.894531	0.98456	-0.0152517	0.210364	0.65445	0.150118	0.307515	0.756339	0.120591	0.878139	0.945083	0.0176369	0.762705	0.0575612	0.188675	1
Q96LJ7	Q96LJ7	Dehydrogenase/reductase SDR family member 1	DHRS1	5.7256e+06	6.2436e+06		6.0134e+06	5.0587e+06	3.844e+06	5.2779e+06	4.0179e+06		5.1244e+06	5.9238e+06	5.5307e+06		7.27e+06	6.4403e+06	0.155884	0.349847	0.18933	0.733708	-0.290051	0.677151	0.917842	-0.0866483	0.362184	0.790618	0.173933	0.0454663	0.154425	0.484685	2.32206	0.443686	0.334379	1
Q9Y394	Q9Y394	Dehydrogenase/reductase SDR family member 7	DHRS7	8.5072e+06	8.8337e+06	7.0074e+06	9.21161e+06	7.9485e+06	7.6439e+06	8.9067e+06	8.60009e+06	9.6103e+06	9.1897e+06	9.424e+06	7.5137e+06	1.0228e+07	1.1446e+07	9.99279e+06	0.0521913	0.184731	0.806855	0.966237	0.0292903	0.284949	0.723139	0.1318	0.548304	0.878532	0.0724763	0.0124774	0.0696769	0.354554	3.42085	0.279323	0.204133	1
Q6IAN0	Q6IAN0	Dehydrogenase/reductase SDR family member 7B	DHRS7B	3.5577e+07	35251989	3.19e+07	3.5587e+07	3.267e+07	2.7702e+07	3.589e+07	3.0312e+07	3.2149e+07	3.3341e+07	3.2844e+07	3.2735e+07	3.4692e+07	3.4799e+07	3.4107e+07	0.660542	0.788027	0.259544	0.771282	-0.1043	0.659276	0.910977	0.0396438	0.568266	0.887515	0.0514835	0.205581	0.409409	0.118134	0.616785	0.0281771	0.11421	1
O43143	O43143	Pre-mRNA-splicing factor ATP-dependent RNA helicase DHX15	DHX15	6.1039e+08	6.0119e+08	5.8236e+08	6.0417e+08	5.9844e+08	4.8605e+08	6.6044e+08	5.1184e+08	5.4399e+08	5.6806e+08	5.2839e+08	5.656e+08	5.4906e+08	5.3896e+08	5.4017e+08	0.691316	0.80995	0.3634	0.809344	-0.0940654	0.82968	0.947585	0.0218066	0.869796	0.972142	-0.0166127	0.654433	0.809329	-0.0455699	0.568812	0.0333003	0.146359	1
O60231	O60231	Putative pre-mRNA-splicing factor ATP-dependent RNA helicase DHX16	DHX16	6.5623e+07	6.351e+07	6.3522e+07	7.2512e+07	7.0259e+07	6.8696e+07	6.653e+07	5.8677e+07	6.9129e+07	6.6559e+07	7.0319e+07	6.8635e+07	65744004	6.2763e+07	6.5389e+07	0.0921227	0.25556	0.0280035	0.671199	0.134234	0.0378705	0.374963	-0.125013	0.44878	0.836938	-0.0412123	0.0377605	0.137635	-0.125102	2.70319	0.0443248	0.040993	1
Q7Z478	Q7Z478	ATP-dependent RNA helicase DHX29	DHX29	6.4073e+07	4.8986e+07	6.041e+07	5.5563e+07	6.1715e+07	6.3786e+07	6.3419e+07	6.0709e+07	5.4017e+07	6.5629e+07	6.0991e+07	5.9499e+07	5.9714e+07	5.6509e+07	6.0784e+07	0.852859	0.914325	0.507699	0.874423	0.0686983	0.813315	0.944707	-0.024248	0.690918	0.940657	0.0409345	0.763572	0.884056	-0.030914	0.328176	0.019693	0.150019	1
Q7L2E3	Q7L2E3	Putative ATP-dependent RNA helicase DHX30	DHX30	2.3265e+08	2.2352e+08	2.2758e+08	2.2799e+08	2.1935e+08	1.9896e+08	2.0602e+08	1.8217e+08	1.9008e+08	2.0911e+08	1.8807e+08	1.9239e+08	1.7603e+08	1.6633e+08	1.6756e+08	0.000386083	0.010049	0.199752	0.73662	-0.0834179	0.0250106	0.323541	-0.160002	0.0553767	0.478825	-0.131707	0.000228674	0.00559593	-0.340044	14.2771	0.316207	0.0553696	1
Q9H6R0	Q9H6R0	Putative ATP-dependent RNA helicase DHX33	DHX33	6.9601e+06	4.5802e+06	7.1672e+06	3.73e+06	5.5849e+06	3.9315e+06	4.5526e+06	3.5304e+06	5.4792e+06	3.8033e+06	3.2818e+06	4.2241e+06	3.5566e+06	3.0473e+06	3.5221e+06	0.030558	0.133902	0.0534866	0.671199	-0.493382	0.880061	0.962778	0.0349059	0.369651	0.79578	-0.211802	0.134528	0.315812	-0.367106	4.1682	1.27127	0.762481	1
Q9H2U1	Q9H2U1	ATP-dependent RNA helicase DHX36	DHX36	1.9989e+07	1.8693e+07	1.8364e+07	1.7498e+07	1.7702e+07	2.3723e+07	2.3246e+07	1.8646e+07	2.1158e+07	2.2323e+07	1.9663e+07	1.9428e+07	1.8579e+07	1.7667e+07	1.6428e+07	0.323774	0.529183	0.792879	0.961771	0.0329331	0.403375	0.797715	0.106549	0.570727	0.887728	0.0715842	0.250907	0.461527	-0.148834	1.33145	0.119137	0.223697	1
Q8IY37	Q8IY37	Probable ATP-dependent RNA helicase DHX37	DHX37	2.417e+07	2.6925e+07	2.4435e+07	2.2051e+07	2.2846e+07	1.7782e+07	2.2389e+07	2.0855e+07	2.0877e+07	1.922e+07	1.873e+07	2.1756e+07	1.7667e+07	1.7159e+07	1.6128e+07	0.00208473	0.0277858	0.0152609	0.671199	-0.27597	0.676216	0.917106	0.040626	0.509524	0.863633	-0.0646097	0.0115857	0.0668537	-0.291204	9.32857	0.499432	0.133845	1
Q92620	Q92620	Pre-mRNA-splicing factor ATP-dependent RNA helicase PRP16	DHX38	1.1323e+07	1.0281e+07	1.2267e+07	1.1437e+07	1.2175e+07	1.5521e+07	1.2183e+07	1.3428e+07	1.2347e+07	1.1506e+07	1.2569e+07	1.2057e+07	9.9785e+06	1.1442e+07	1.2009e+07	0.293477	0.50146	0.114285	0.674846	0.199273	0.783402	0.942856	-0.0325259	0.391127	0.809541	-0.103241	0.0866288	0.238459	-0.218833	1.43073	0.113881	0.198991	1
Q6P158	Q6P158	Putative ATP-dependent RNA helicase DHX57	DHX57	2.721e+06		2.2015e+06			1.9259e+06	2.1658e+06	3.3536e+06	4.2497e+06	2.965e+06	2.513e+06	3.6252e+06	3.7388e+06		4.1012e+06	0.223155	0.424848	0.434628	0.849119	-0.345779	0.120763	0.550717	0.703792	0.151626	0.633874	0.63963	0.0479126	0.160074	1.02378	1.94014	0.882854	0.682571	1
Q14562	Q14562	ATP-dependent RNA helicase DHX8	DHX8	2.5671e+07	2.8604e+07	2.6463e+07	2.3918e+07	2.4204e+07	2.1319e+07	2.2095e+07	2.162e+07	2.4818e+07	2.3364e+07	1.9906e+07	2.2915e+07	2.3582e+07	2.2443e+07	2.1178e+07	0.0336588	0.140738	0.0234523	0.671199	-0.218284	0.817747	0.944983	-0.0193356	0.40811	0.817636	-0.0705665	0.583345	0.760726	-0.0463205	4.02771	0.161401	0.100181	1
Q08211	Q08211	ATP-dependent RNA helicase A	DHX9	1970100110	1998199266	1842199157	1811600493	1756000640	1584099799	1771900600	1580499613	1574599355	1690899464	1560100614	1879899243	1649599539	1592800274	1591099697	0.0404082	0.157859	0.0426608	0.671199	-0.175059	0.414575	0.80086	-0.0641858	0.920562	0.98184	-0.00771158	0.261008	0.473034	-0.0898384	3.76886	0.128581	0.085292	1
Q9NR28	Q9NR28	Diablo homolog, mitochondrial	DIABLO	5.8415e+06	3.5235e+06	5.26e+06	5.3902e+06	4.0463e+06				5.6988e+06		2.111e+06	3.5622e+06		3.9843e+06	5.1837e+06	0.251211	0.457749	0.936629	0.991909	-0.0293318	0.568527	0.883473	0.287189	0.102178	0.560593	-0.768123	0.922513	0.965958	-0.0393163	1.88547	1.11449	0.73887	1
O60610	O60610	Protein diaphanous homolog 1	DIAPH1	3.7071e+08	3.2517e+08	3.8496e+08	3.9439e+08	409409870	4.0556e+08	4.207e+08	3.8587e+08	4.0177e+08	4.0604e+08	4.0336e+08	3.4263e+08	3.9358e+08	3.7121e+08	3.6921e+08	0.230697	0.435299	0.0532982	0.671199	0.165635	0.980078	0.995506	-0.00193595	0.349299	0.787666	-0.0742481	0.245699	0.454811	-0.093251	1.67827	0.0575757	0.0857663	1
O60879	O60879	Protein diaphanous homolog 2	DIAPH2	4.7104e+06	1.6047e+06	1.098e+06	838780	792200	3.4971e+06	905879	3.6786e+06	4.2021e+06	1.1552e+06		6.5843e+06	1.0781e+08	5.0241e+06	4.7337e+06	0.212608	0.413966	0.662099	0.931653	-0.61219	0.539707	0.867389	0.863732	0.502539	0.861443	1.0581	0.0346167	0.130168	3.36924	1.80207	19.8513	24.7856	1
Q9NSV4	Q9NSV4	Protein diaphanous homolog 3	DIAPH3	2.7635e+07	2.5421e+07	3.1276e+07	2.546e+07	2.755e+07	2.0246e+07	3.1004e+07	2.474e+07	2.0633e+07	2.4072e+07	2.1043e+07	1.5781e+07	1.7048e+07	1.4822e+07	1.1715e+07	0.007883	0.0609895	0.343549	0.800361	-0.209884	0.810013	0.944679	0.0521098	0.219786	0.694312	-0.276345	0.00507745	0.0387778	-0.754074	6.4367	1.721	0.66843	1
Q9UPY3	Q9UPY3	Endoribonuclease Dicer	DICER1	7.2954e+06	7.3017e+06	4.4481e+06	7.6875e+06	6.6435e+06	1.2503e+07	5.6536e+06	5.1087e+06	6.6534e+06	9.5264e+06	3.4892e+06	4.1226e+06	5.1995e+06	3.6982e+06		0.304198	0.510042	0.267596	0.77394	0.476755	0.186109	0.633262	-0.577481	0.0997837	0.558359	-0.740092	0.0592075	0.183411	-0.973622	1.41661	1.38341	2.19726	1
Q9BTC0	Q9BTC0	Death-inducer obliterator 1	DIDO1	4.288e+07	4.4715e+07	4.5519e+07	4.712e+07	4.3262e+07	3.7624e+07	4.5013e+07	3.9667e+07	3.9676e+07	4.3514e+07	3.9185e+07	4.5078e+07	4.2227e+07	3.495e+07	3.517e+07	0.212449	0.413966	0.548106	0.889391	-0.0621464	0.710526	0.926089	-0.0381811	0.991919	0.998598	0.00103837	0.0898118	0.243492	-0.187763	1.76468	0.105834	0.149933	1
Q68CQ4	Q68CQ4	Digestive organ expansion factor homolog	DIEXF	3.9959e+07	3.6424e+07	4.3826e+07	4.1674e+07	3.6741e+07	3.0469e+07	3.6471e+07	2.754e+07	3.597e+07	3.6698e+07	3.3001e+07	3.1675e+07	2.765e+07	2.9209e+07	2.8695e+07	0.048153	0.174745	0.288874	0.787877	-0.150439	0.381584	0.787987	-0.122936	0.499495	0.857797	-0.0941085	0.0311769	0.122249	-0.336464	3.52862	0.381949	0.270608	1
Q9UNQ2	Q9UNQ2	Probable dimethyladenosine transferase	DIMT1	2.0871e+07	1.8492e+07	1.9075e+07	1.5582e+07	1.8892e+07	1.5826e+07	1.7602e+07	1.494e+07	1.5897e+07	1.9051e+07	1.4265e+07	18762991	1.0704e+07	1.1811e+07	1.1782e+07	0.000931226	0.0175923	0.0966581	0.671199	-0.220044	0.6735	0.915711	-0.052093	0.725021	0.942976	0.0434285	0.00102848	0.0137875	-0.548362	11.4879	0.993026	0.216103	1
Q9P265;Q14689	Q9P265	Disco-interacting protein 2 homolog B	DIP2B	2.1893e+07	1.9124e+07	2.1189e+07	2.2648e+07	2.6074e+07	2.6964e+07	2.2126e+07	1.6477e+07	2.2669e+07	2.3291e+07	2.2284e+07	1.9127e+07	2.4666e+07	2.42e+07	2.2373e+07	0.138608	0.327479	0.0516759	0.671199	0.281289	0.0327486	0.357728	-0.315372	0.104728	0.560593	-0.227212	0.521625	0.713305	-0.0845801	2.22896	0.216912	0.243289	1
Q9Y2L1	Q9Y2L1	Exosome complex exonuclease RRP44	DIS3	9.9552e+07	8.4909e+07	1.0075e+08	1.1279e+08	117609951	1.0502e+08	1.1768e+08	8.2627e+07	9.97151e+07	117480034	1.1193e+08	1.0347e+08	9.5475e+07	1.0267e+08	9.55219e+07	0.21812	0.418779	0.0712014	0.671199	0.23667	0.168057	0.60789	-0.174293	0.924728	0.98184	-0.0113626	0.134318	0.315783	-0.191066	1.73696	0.143331	0.206296	1
Q8IYB7	Q8IYB7	DIS3-like exonuclease 2	DIS3L2	2.963e+06	5.6024e+06	5.4479e+06	5.6793e+06	4.4458e+06	4.6524e+06	8.7425e+06	6.3227e+06	6.7213e+06	5.6088e+06	5.1621e+06	6.5002e+06	5.8248e+06	5.7326e+06	6.1485e+06	0.100763	0.271316	0.596988	0.907054	0.12577	0.0370552	0.374154	0.553734	0.348274	0.787666	0.226669	0.270775	0.483977	0.268506	2.59634	0.826433	0.795766	1
O60832	O60832	H/ACA ribonucleoprotein complex subunit 4	DKC1	4.2196e+08	4.1726e+08	3.8558e+08	4.2466e+08	3.7853e+08	3.2168e+08	3.6683e+08	3.0179e+08	2.9917e+08	3.5576e+08	3.1133e+08	3.6321e+08	3.0803e+08	2.823e+08	2.5603e+08	0.0102377	0.0711348	0.295729	0.788238	-0.130914	0.101127	0.529276	-0.21424	0.332898	0.776603	-0.12073	0.0065988	0.046034	-0.405243	5.95175	0.502756	0.21118	1
P10515	P10515	Dihydrolipoyllysine-residue acetyltransferase component of pyruvate dehydrogenase complex, mitochondrial	DLAT	1.8714e+08	1.9419e+08	175239904	1.6437e+08	1.7579e+08	180510008	1.418e+08	1.5804e+08	1.4618e+08	1.4114e+08	1.3053e+08	1.2746e+08	1.4438e+08	1.4676e+08	1.3297e+08	6.89173e-05	0.00356249	0.151904	0.70903	-0.0960131	0.00474064	0.180337	-0.223662	0.000101417	0.0575237	-0.383776	0.000740596	0.0111663	-0.29615	21.3767	0.491389	0.0574677	1
P09622	P09622	Dihydrolipoyl dehydrogenase, mitochondrial	DLD	438899764	4.0954e+08	362789854	4.0513e+08	3.8318e+08	3.7514e+08	4.0271e+08	3.9104e+08	3.7904e+08	4.0247e+08	3.7662e+08	4.0998e+08	4.2277e+08	3.7994e+08	4.3601e+08	0.75337	0.849234	0.471006	0.862323	-0.0543983	0.873528	0.960169	0.0118534	0.676172	0.929513	0.0312399	0.249764	0.459967	0.0887251	0.475318	0.0150362	0.0790847	1
Q12959;Q15700;P78352	Q12959	Disks large homolog 1	DLG1	9.2386e+07	8.0522e+07	8.9222e+07	8.504e+07	9.4532e+07	8.0338e+07	7.7951e+07	7.9089e+07	7.3173e+07	8.4662e+07	7.9901e+07	7.7876e+07	8.039e+07	7.6169e+07	8.54521e+07	0.128967	0.312711	0.859148	0.978824	-0.0131435	0.0379167	0.374963	-0.172557	0.204515	0.687795	-0.0979727	0.19105	0.390793	-0.10123	2.31036	0.0722213	0.0781496	1
Q92796	Q92796	Disks large homolog 3	DLG3	3.7347e+06	2.9724e+06	2.6465e+06	3.8111e+06	4.6273e+06	3.2736e+06	3.4736e+06	4.0059e+06	4.0918e+06	3.5275e+06	4.0041e+06	4.1996e+06	4.3224e+06	5.9571e+06	6.8368e+06	0.0155119	0.0907562	0.120751	0.674846	0.324845	0.972971	0.992919	-0.00665461	0.947066	0.988357	0.0130406	0.0188205	0.0896707	0.536172	5.22962	1.15122	0.550336	1
Q9Y2H0	Q9Y2H0	Disks large-associated protein 4	DLGAP4	1.2035e+07	8.6317e+06	1.5255e+07	1.356e+07	1.356e+07	1.371e+07	1.223e+07	8.4403e+06	1.2339e+07	1.3868e+07	1.2299e+07	1.4072e+07	1.447e+07	1.1461e+07	1.216e+07	0.486699	0.664968	0.297998	0.788238	0.223237	0.137472	0.569141	-0.328308	0.909882	0.979671	-0.0236041	0.60911	0.781065	-0.107334	0.925622	0.229626	0.620193	1
Q15398	Q15398	Disks large-associated protein 5	DLGAP5	5.0915e+07	5.0909e+07	5.6587e+07	5.2532e+07	55003000	4.7826e+07	6.1934e+07	5.7538e+07	5.1931e+07	5.1903e+07	5.7867e+07	4.1894e+07	4.5968e+07	3.9013e+07	4.073e+07	0.0369898	0.148973	0.814265	0.967786	-0.0286606	0.264539	0.703282	0.140451	0.712405	0.942976	-0.0450667	0.027394	0.11556	-0.306609	3.89295	0.329761	0.211768	1
P36957	P36957	Dihydrolipoyllysine-residue succinyltransferase component of 2-oxoglutarate dehydrogenase complex, mitochondrial	DLST	2.0463e+08	1.9001e+08	1.6834e+08	1.9221e+08	1.5177e+08	1.4627e+08	1.6607e+08	1.348e+08	1.6564e+08	1.833e+08	1.4456e+08	1.4932e+08	1.7702e+08	1.4362e+08	1.5219e+08	0.36578	0.566267	0.182217	0.72467	-0.205756	0.648174	0.905658	-0.0675124	0.805423	0.96267	-0.0363069	0.7498	0.87658	-0.0470537	1.20928	0.14947	0.309006	1
Q9NPF5	Q9NPF5	DNA methyltransferase 1-associated protein 1	DMAP1	1.2988e+07	1.1578e+07	1.0325e+07	1.3559e+07	1.1209e+07	1.3316e+07	1.1686e+07	1.1906e+07	1.3508e+07	1.1427e+07	1.0314e+07	9.9211e+06	1.2391e+07	9.8401e+06	1.1687e+07	0.247555	0.455238	0.305115	0.788238	0.127448	0.768937	0.937904	-0.035594	0.0492241	0.453687	-0.263814	0.18299	0.380155	-0.168708	1.60503	0.133893	0.208553	1
Q86Y56	Q86Y56	Dynein assembly factor 5, axonemal	DNAAF5	1.2603e+07	1.3345e+07	1.3838e+07	1.4966e+07	1.2571e+07	1.2427e+07	1.8891e+07	1.2364e+07	1.4168e+07	1.8236e+07	1.4659e+07	1.4844e+07	1.682e+07	1.3895e+07	1.6065e+07	0.33734	0.541402	0.988904	0.996347	0.00219123	0.301888	0.737217	0.167075	0.128409	0.596216	0.254401	0.168571	0.362229	0.227803	1.29022	0.182356	0.353342	1
P31689	P31689	DnaJ homolog subfamily A member 1	DNAJA1	1.625e+08	1.48e+08	1.7985e+08	1.8177e+08	1.9114e+08	207209980	2.1206e+08	1.8323e+08	1.8426e+08	1.8466e+08	2.1628e+08	1.8169e+08	1.6378e+08	1.834e+08	1.8958e+08	0.12168	0.302369	0.0339454	0.671199	0.244997	0.979301	0.995038	-0.00265411	0.970331	0.994927	0.0038037	0.284835	0.499183	-0.112759	2.37671	0.141984	0.149349	1
O60884	O60884	DnaJ homolog subfamily A member 2	DNAJA2	1.4868e+08	1.6044e+08	157599898	1.7147e+08	1.882e+08	205230098	171990059	1.7009e+08	1.7819e+08	1.6777e+08	1.7459e+08	1.7603e+08	1.6297e+08	1.6643e+08	1.7111e+08	0.00943383	0.0680153	0.000704507	0.487848	0.272322	0.0689839	0.464773	-0.115141	0.0590182	0.48666	-0.120396	0.0127766	0.0707557	-0.171006	6.10084	0.116947	0.0479227	1
[truncated: 3,617 more rows]
